# Supplementary material for: Precise synthetic control of exclusive ligand effect boosts oxygen reduction catalysis
Source: Nat Commun. 2023 Oct 28;14:6893. doi: 10.1038/s41467-023-42514-w (PMC10613207; doi:10.1038/s41467-023-42514-w)
Supplement: Supplementary file 3 — Source Data [file 41467_2023_42514_MOESM3_ESM.xlsx]

## Sheet: Figure 1m
Figure 1m
axis	X: Lattice spacing (nm)	Y: Intensity (a.u.)	X: Lattice spacing (nm)	Y: Intensity (a.u.)	X: Lattice spacing (nm)	Y: Intensity (a.u.)
sample	Pd3Ru1/Pt1-2L NPs		Pd3Ru1/Pt3-4L NPs		Pd3Ru1/Pt5-6L NPs
	0	157007	0	131199	0	92021.4
	0.01585	161185	0.01648	128595	0.026	98934.9
	0.03171	165701	0.03297	130847	0.052	101126
	0.04756	162231	0.04945	132310	0.078	107756
	0.06342	160994	0.06593	133083	0.104	109690
	0.07928	169597	0.08242	133935	0.13	107144
	0.09514	167240	0.0989	133302	0.156	103086
	0.11099	165071	0.11538	134030	0.182	95520.8
	0.12685	163992	0.13187	131867	0.208	93173.6
	0.14271	164500	0.14835	133932	0.234	93136.6
	0.15856	163853	0.16483	134937	0.26	96426.9
	0.17442	160301	0.18132	128189	0.286	103281
	0.19028	164619	0.1978	128570	0.312	107361
	0.20614	163144	0.21428	129025	0.338	105711
	0.22199	162342	0.23076	128329	0.364	104326
	0.23785	159145	0.24725	129144	0.39	103782
	0.25371	157233	0.26373	127176	0.416	97633.6
	0.26956	165363	0.28021	129827	0.442	100016
	0.28542	171309	0.2967	138867	0.468	97926.6
	0.30128	170959	0.31318	140372	0.494	97056.3
	0.31713	172011	0.32966	141503	0.52	99594.1
	0.33299	172406	0.34615	138699	0.546	109053
	0.34885	168976	0.36263	136740	0.572	103825
	0.36471	168215	0.37911	138910	0.598	105074
	0.38056	169140	0.3956	135575	0.624	103591
	0.39642	165662	0.41208	130455	0.65	102293
	0.41228	163802	0.42856	129303	0.676	97134.7
	0.42813	161532	0.44505	129224	0.702	96428.5
	0.44399	162379	0.46153	128586	0.728	108008
	0.45985	162303	0.47801	128272	0.754	111755
	0.4757	161219	0.4945	131643	0.78	109328
	0.49156	164695	0.51098	127752	0.806	107858
	0.50742	160870	0.52746	136355	0.832	104696
	0.52328	164798	0.54395	132352	0.858	103447
	0.53913	169007	0.56043	137353	0.884	96839.9
	0.55499	167738	0.57691	135862	0.91	96274.8
	0.57085	173064	0.5934	134862	0.936	97107.6
	0.5867	173659	0.60988	131032	0.962	101396
	0.60256	170831	0.62636	129955	0.988	107541
	0.61842	167585	0.64284	129807	1.014	108963
	0.63427	166410	0.65933	129008	1.04	107712
	0.65013	167458	0.67581	130845	1.066	105898
	0.66599	164093	0.69229	131932	1.092	101066
	0.68185	162250	0.70878	133256	1.118	97531.4
	0.6977	161024	0.72526	133754	1.144	94109.3
	0.71356	161702	0.74174	135464	1.17	98502
	0.72942	166886	0.75823	130985	1.196	105504
	0.74527	167619	0.77471	134505	1.222	107655
	0.76113	166334	0.79119	135068	1.248	111669
	0.77699	169617	0.80768	141316	1.274	104880
	0.79284	165338	0.82416	138210	1.3	98599.8
	0.8087	173418	0.84064	134046	1.326	94619
	0.82456	172896	0.85713	129763	1.352	99209.6
	0.84042	167164	0.87361	129999	1.378	109513
	0.85627	169480	0.89009	130572	1.404	104173
	0.87213	166303	0.90658	128648	1.43	102500
	0.88799	164689	0.92306	129333	1.456	110219
	0.90384	162128	0.93954	130463	1.482	112093
	0.9197	165245	0.95603	132242	1.508	108517
	0.93556	167979	0.97251	135667	1.534	99694.9
	0.95141	165481	0.98899	140427	1.56	94796.6
	0.96727	167448	1.00548	133458	1.586	92395.3
	0.98313	163804	1.02196	136303	1.612	97355.9
	0.99899	170178	1.03844	132864	1.638	101901
	1.01484	174026	1.05492	131533	1.664	107819
	1.0307	176471	1.07141	132503	1.69	110769
	1.04656	170551	1.08789	129671	1.716	113999
	1.06241	169785	1.10437	126483	1.742	109636
	1.07827	169334	1.12086	126929	1.768	107277
	1.09413	165597	1.13734	128582	1.794	103628
	1.10998	161849	1.15382	131334	1.82	93413.2
	1.12584	166782	1.17031	131936
	1.1417	163300	1.18679	133004
	1.15756	165588	1.20327	131934
	1.17341	162793	1.21976	135176
	1.18927	173389	1.23624	133827
	1.20513	169155	1.25272	135886
	1.22098	174207	1.26921	130786
	1.23684	174532	1.28569	130729
	1.2527	179492	1.30217	129801
	1.26855	169981	1.31866	130483
	1.28441	172602	1.33514	127980
	1.30027	152954	1.35162	131363
	1.31613	162750	1.36811	132112
	1.33198	164664	1.38459	135886
	1.34784	165074	1.40107	135378
	1.3637	161293	1.41756	131054
	1.37955	158292	1.43404	132423
	1.39541	167004	1.45052	130901
	1.41127	172806	1.467	134175
	1.42712	177985	1.48349	137994
	1.44298	171694	1.49997	130372
	1.45884	173600	1.51645	130041
	1.4747	165828	1.53294	128159
	1.49055	170356	1.54942	129946
	1.50641	166155	1.5659	129350
	1.52227	163462	1.58239	128334
	1.53812	163541	1.59887	130279
	1.55398	160128	1.61535	132891
	1.56984	161029	1.63184	135335
	1.58569	164150	1.64832	135334
	1.60155	160919	1.6648	135720
	1.61741	159440	1.68129	135015
	1.63327	164683	1.69777	133366
	1.64912	168290	1.71425	132274
	1.66498	172003	1.73074	130266
	1.68084	175116	1.74722	129023
	1.69669	171165	1.7637	127576
	1.71255	166080	1.78019	129980
	1.72841	169056	1.79667	127790
	1.74426	170935	1.81315	125938
	1.76012	165019
	1.77598	164141
	1.79184	161283
	1.80769	157613

## Sheet: Figure 1n
Figure 1n
	axis	X: 2θ (°)	Y: Intensity (a.u.)	X: 2θ (°)	Y: Intensity (a.u.)	X: 2θ (°)	Y: Intensity (a.u.)
	sample	Pd3Ru1/Pt5-6L NPs		Pd3Ru1/Pt3-4L NPs		Pd3Ru1/Pt1-2L NPs
		30	632.752	30	2585.38	30	4296.91
		30.01	628.144	30.01	2604.17	30.01	4296.78
		30.02	624.112	30.02	2580.52	30.02	4299.81
		30.03	633.04	30.03	2572.42	30.03	4301.01
		30.04	635.92	30.04	2616.8	30.04	4302.8
		30.05	627.28	30.05	2571.77	30.05	4303.34
		30.06	639.376	30.06	2577.28	30.06	4303.3
		30.07	631.312	30.07	2553.3	30.07	4306.55
		30.08	635.632	30.08	2569.18	30.08	4309.46
		30.09	637.936	30.09	2592.83	30.09	4314.13
		30.1	631.888	30.1	2569.82	30.1	4315.33
		30.11	645.136	30.11	2558.81	30.11	4317.24
		30.12	631.888	30.12	2589.91	30.12	4319.24
		30.13	618.352	30.13	2603.52	30.13	4318.68
		30.14	627.568	30.14	2583.11	30.14	4318.43
		30.15	640.24	30.15	2540.99	30.15	4317.81
		30.16	631.312	30.16	2572.09	30.16	4313.33
		30.17	637.36	30.17	2575.98	30.17	4307.81
		30.18	624.688	30.18	2548.12	30.18	4308.46
		30.19	643.12	30.19	2561.4	30.19	4309.06
		30.2	639.952	30.2	2568.53	30.2	4307.03
		30.21	623.824	30.21	2569.82	30.21	4304.96
		30.22	616.048	30.22	2584.08	30.22	4301.86
		30.23	621.808	30.23	2575.33	30.23	4300.54
		30.24	611.152	30.24	2564.64	30.24	4299.91
		30.25	623.536	30.25	2586.02	30.25	4295.91
		30.26	639.088	30.26	2575.98	30.26	4294.59
		30.27	611.728	30.27	2590.56	30.27	4294.67
		30.28	631.6	30.28	2557.84	30.28	4293.81
		30.29	608.848	30.29	2583.11	30.29	4294.53
		30.3	626.992	30.3	2582.46	30.3	4295.93
		30.31	631.312	30.31	2590.56	30.31	4296.12
		30.32	624.112	30.32	2551.36	30.32	4297.05
		30.33	612.016	30.33	2560.75	30.33	4298.4
		30.34	629.008	30.34	2584.73	30.34	4296.5
		30.35	623.824	30.35	2558.81	30.35	4291.47
		30.36	613.168	30.36	2572.09	30.36	4290.34
		30.37	625.264	30.37	2564.64	30.37	4289.98
		30.38	622.096	30.38	2585.7	30.38	4290.71
		30.39	613.168	30.39	2586.35	30.39	4287.43
		30.4	621.52	30.4	2547.14	30.4	4285.5
		30.41	628.144	30.41	2562.37	30.41	4285.58
		30.42	610.288	30.42	2529.65	30.42	4289.27
		30.43	618.352	30.43	2560.1	30.43	4289.77
		30.44	634.768	30.44	2579.22	30.44	4287.3
		30.45	624.4	30.45	2582.46	30.45	4284.61
		30.46	597.616	30.46	2548.44	30.46	4279.18
		30.47	620.656	30.47	2563.67	30.47	4274.18
		30.48	606.256	30.48	2575.98	30.48	4270.08
		30.49	604.528	30.49	2536.78	30.49	4267.97
		30.5	610.864	30.5	2549.41	30.5	4266.78
		30.51	625.264	30.51	2558.48	30.51	4267.53
		30.52	623.248	30.52	2554.92	30.52	4267.32
		30.53	637.936	30.53	2545.2	30.53	4269.34
		30.54	631.024	30.54	2573.06	30.54	4270.2
		30.55	621.52	30.55	2544.23	30.55	4270.91
		30.56	616.624	30.56	2558.81	30.56	4268.32
		30.57	617.488	30.57	2572.09	30.57	4269.82
		30.58	603.664	30.58	2542.28	30.58	4270.09
		30.59	627.568	30.59	2551.68	30.59	4270.72
		30.6	607.12	30.6	2536.45	30.6	4275.13
		30.61	639.088	30.61	2533.86	30.61	4284.83
		30.62	634.48	30.62	2557.84	30.62	4288.36
		30.63	618.928	30.63	2559.78	30.63	4288.94
		30.64	630.736	30.64	2555.24	30.64	4293.14
		30.65	613.168	30.65	2544.55	30.65	4293.93
		30.66	622.96	30.66	2543.9	30.66	4294.1
		30.67	649.744	30.67	2572.74	30.67	4291.12
		30.68	611.728	30.68	2541.31	30.68	4289.57
		30.69	625.264	30.69	2550.06	30.69	4287.24
		30.7	620.368	30.7	2569.82	30.7	4283.79
		30.71	625.552	30.71	2524.79	30.71	4280.98
		30.72	606.256	30.72	2535.48	30.72	4279.19
		30.73	628.144	30.73	2514.74	30.73	4275.96
		30.74	610.864	30.74	2552.98	30.74	4269.65
		30.75	624.4	30.75	2540.66	30.75	4269.39
		30.76	617.488	30.76	2534.51	30.76	4266.38
		30.77	619.504	30.77	2539.04	30.77	4261.42
		30.78	624.976	30.78	2567.23	30.78	4262.39
		30.79	604.528	30.79	2536.13	30.79	4261.81
		30.8	618.064	30.8	2536.78	30.8	4258.97
		30.81	622.096	30.81	2570.47	30.81	4262.1
		30.82	616.336	30.82	2518.96	30.82	4263.37
		30.83	626.992	30.83	2539.69	30.83	4265.31
		30.84	622.384	30.84	2536.45	30.84	4271.42
		30.85	607.408	30.85	2510.53	30.85	4276.48
		30.86	616.624	30.86	2542.93	30.86	4271.68
		30.87	605.392	30.87	2560.75	30.87	4272.37
		30.88	610.288	30.88	2539.04	30.88	4275.7
		30.89	596.752	30.89	2555.57	30.89	4270.42
		30.9	598.768	30.9	2537.75	30.9	4268.31
		30.91	620.944	30.91	2545.52	30.91	4268.17
		30.92	617.776	30.92	2549.74	30.92	4269.64
		30.93	610	30.93	2540.66	30.93	4264.46
		30.94	618.064	30.94	2534.51	30.94	4259.26
		30.95	586.096	30.95	2520.58	30.95	4256.7
		30.96	592.432	30.96	2516.04	30.96	4255.97
		30.97	612.016	30.97	2530.3	30.97	4253.51
		30.98	618.64	30.98	2534.18	30.98	4254.71
		30.99	600.784	30.99	2554.27	30.99	4257.57
		31	604.528	31	2573.06	31	4259.44
		31.01	601.936	31.01	2520.58	31.01	4258.87
		31.02	593.872	31.02	2532.24	31.02	4261.75
		31.03	591.568	31.03	2568.85	31.03	4259.96
		31.04	587.248	31.04	2544.55	31.04	4259.48
		31.05	609.712	31.05	2527.7	31.05	4260.49
		31.06	607.12	31.06	2547.14	31.06	4265.5
		31.07	618.64	31.07	2544.23	31.07	4265.23
		31.08	588.4	31.08	2554.27	31.08	4265.26
		31.09	595.888	31.09	2557.19	31.09	4264.12
		31.1	579.76	31.1	2537.75	31.1	4260.12
		31.11	591.856	31.11	2540.02	31.11	4255.6
		31.12	615.184	31.12	2542.28	31.12	4254.48
		31.13	623.248	31.13	2557.19	31.13	4250.29
		31.14	595.888	31.14	2561.4	31.14	4251.91
		31.15	607.984	31.15	2527.7	31.15	4250.76
		31.16	609.712	31.16	2525.11	31.16	4245.44
		31.17	604.24	31.17	2542.93	31.17	4241.26
		31.18	589.84	31.18	2517.66	31.18	4238.59
		31.19	604.816	31.19	2516.04	31.19	4242.62
		31.2	585.808	31.2	2540.02	31.2	4242.97
		31.21	593.584	31.21	2541.96	31.21	4245.61
		31.22	600.208	31.22	2557.19	31.22	4247.74
		31.23	596.176	31.23	2512.8	31.23	4247.41
		31.24	602.512	31.24	2524.14	31.24	4246.54
		31.25	597.04	31.25	2545.52	31.25	4244.59
		31.26	603.952	31.26	2541.64	31.26	4247.56
		31.27	596.752	31.27	2549.09	31.27	4249.96
		31.28	613.744	31.28	2519.93	31.28	4252.06
		31.29	596.176	31.29	2527.06	31.29	4257.01
		31.3	612.304	31.3	2524.79	31.3	4259.64
		31.31	610.576	31.31	2529	31.31	4255.97
		31.32	597.904	31.32	2512.8	31.32	4255.36
		31.33	589.552	31.33	2526.08	31.33	4255.1
		31.34	586.96	31.34	2539.04	31.34	4252.84
		31.35	600.496	31.35	2536.45	31.35	4251.96
		31.36	623.824	31.36	2546.17	31.36	4252.77
		31.37	604.816	31.37	2526.41	31.37	4249.23
		31.38	605.968	31.38	2530.94	31.38	4245.52
		31.39	609.136	31.39	2529.65	31.39	4238.76
		31.4	608.56	31.4	2517.98	31.4	4237.14
		31.41	616.336	31.41	2548.12	31.41	4237.7
		31.42	617.776	31.42	2537.42	31.42	4231.71
		31.43	593.296	31.43	2545.85	31.43	4232.37
		31.44	604.816	31.44	2516.04	31.44	4230
		31.45	597.904	31.45	2544.23	31.45	4228.96
		31.46	585.232	31.46	2517.34	31.46	4227.92
		31.47	599.344	31.47	2529.32	31.47	4227.69
		31.48	572.56	31.48	2522.84	31.48	4226.81
		31.49	588.976	31.49	2492.39	31.49	4226.7
		31.5	608.848	31.5	2522.2	31.5	4229.59
		31.51	610.576	31.51	2524.14	31.51	4229.63
		31.52	591.28	31.52	2518.96	31.52	4229.84
		31.53	590.128	31.53	2529.32	31.53	4232.25
		31.54	597.328	31.54	2557.51	31.54	4227.34
		31.55	599.92	31.55	2537.75	31.55	4228.13
		31.56	608.56	31.56	2530.94	31.56	4228.25
		31.57	591.568	31.57	2517.01	31.57	4232.03
		31.58	614.608	31.58	2515.39	31.58	4233.26
		31.59	597.616	31.59	2529.32	31.59	4232.53
		31.6	595.888	31.6	2526.41	31.6	4232.47
		31.61	601.648	31.61	2518.96	31.61	4232.49
		31.62	586.384	31.62	2519.93	31.62	4233.18
		31.63	605.968	31.63	2522.84	31.63	4232.18
		31.64	600.784	31.64	2529	31.64	4235.88
		31.65	606.832	31.65	2518.31	31.65	4236.11
		31.66	590.416	31.66	2521.22	31.66	4233.09
		31.67	602.8	31.67	2513.45	31.67	4236.18
		31.68	605.392	31.68	2508.59	31.68	4236.02
		31.69	594.736	31.69	2499.52	31.69	4233.34
		31.7	586.96	31.7	2498.87	31.7	4232.8
		31.71	592.432	31.71	2515.72	31.71	4229.68
		31.72	626.128	31.72	2515.39	31.72	4228.25
		31.73	605.104	31.73	2478.13	31.73	4225.89
		31.74	613.744	31.74	2515.07	31.74	4225.68
		31.75	588.976	31.75	2510.53	31.75	4224.49
		31.76	593.872	31.76	2514.74	31.76	4226.42
		31.77	608.848	31.77	2527.06	31.77	4227.64
		31.78	616.912	31.78	2505.67	31.78	4225.28
		31.79	589.264	31.79	2525.44	31.79	4229.11
		31.8	591.856	31.8	2509.24	31.8	4230.73
		31.81	579.184	31.81	2509.24	31.81	4234
		31.82	589.264	31.82	2497.25	31.82	4230.06
		31.83	596.752	31.83	2524.14	31.83	4227.36
		31.84	594.16	31.84	2517.98	31.84	4226.24
		31.85	581.488	31.85	2533.54	31.85	4223.39
		31.86	584.944	31.86	2529.97	31.86	4222.35
		31.87	596.176	31.87	2512.8	31.87	4222.4
		31.88	589.264	31.88	2488.5	31.88	4223.1
		31.89	601.072	31.89	2495.3	31.89	4222.96
		31.9	594.16	31.9	2504.38	31.9	4221.59
		31.91	616.048	31.91	2483.96	31.91	4219.94
		31.92	589.264	31.92	2522.2	31.92	4219.48
		31.93	587.536	31.93	2495.3	31.93	4221.73
		31.94	599.344	31.94	2509.56	31.94	4223.44
		31.95	601.936	31.95	2488.5	31.95	4223.36
		31.96	602.8	31.96	2477.16	31.96	4222.35
		31.97	598.48	31.97	2511.5	31.97	4219.69
		31.98	601.936	31.98	2499.19	31.98	4217.64
		31.99	587.248	31.99	2504.05	31.99	4219.36
		32	619.792	32	2506.97	32	4219.68
		32.01	608.848	32.01	2515.39	32.01	4220.09
		32.02	599.632	32.02	2521.87	32.02	4218.67
		32.03	571.408	32.03	2505.02	32.03	4218.51
		32.04	601.36	32.04	2497.57	32.04	4218.21
		32.05	600.496	32.05	2502.76	32.05	4215.74
		32.06	587.248	32.06	2510.86	32.06	4212.88
		32.07	582.64	32.07	2509.88	32.07	4212.74
		32.08	567.088	32.08	2540.02	32.08	4212.56
		32.09	578.608	32.09	2512.8	32.09	4211.96
		32.1	598.192	32.1	2502.43	32.1	4213.73
		32.11	598.48	32.11	2527.38	32.11	4212.42
		32.12	587.248	32.12	2493.36	32.12	4209.21
		32.13	583.504	32.13	2507.62	32.13	4208.29
		32.14	604.528	32.14	2514.74	32.14	4207.14
		32.15	582.928	32.15	2506	32.15	4207.57
		32.16	577.744	32.16	2503.08	32.16	4211.08
		32.17	576.016	32.17	2515.72	32.17	4212.09
		32.18	580.912	32.18	2503.08	32.18	4213.1
		32.19	611.728	32.19	2485.58	32.19	4209.37
		32.2	588.976	32.2	2519.6	32.2	4206.56
		32.21	585.52	32.21	2502.43	32.21	4205.32
		32.22	586.096	32.22	2466.47	32.22	4206.41
		32.23	563.344	32.23	2478.78	32.23	4209.11
		32.24	585.52	32.24	2491.42	32.24	4208.35
		32.25	597.616	32.25	2488.18	32.25	4208.49
		32.26	587.248	32.26	2510.86	32.26	4209.53
		32.27	567.952	32.27	2508.26	32.27	4212.05
		32.28	600.208	32.28	2500.49	32.28	4215.15
		32.29	607.696	32.29	2508.59	32.29	4214.22
		32.3	604.24	32.3	2498.54	32.3	4215.24
		32.31	597.616	32.31	2509.56	32.31	4211.84
		32.32	589.84	32.32	2508.91	32.32	4208.87
		32.33	570.544	32.33	2508.59	32.33	4208.75
		32.34	571.408	32.34	2485.91	32.34	4206.38
		32.35	595.312	32.35	2499.19	32.35	4202.49
		32.36	610.864	32.36	2486.88	32.36	4200.15
		32.37	582.64	32.37	2480.4	32.37	4198.15
		32.38	592.432	32.38	2483.32	32.38	4198.51
		32.39	576.304	32.39	2473.92	32.39	4200.58
		32.4	586.096	32.4	2463.23	32.4	4200.58
		32.41	594.16	32.41	2494.33	32.41	4202.1
		32.42	606.832	32.42	2475.22	32.42	4205.19
		32.43	571.984	32.43	2499.84	32.43	4204.11
		32.44	577.456	32.44	2488.5	32.44	4206.94
		32.45	596.752	32.45	2487.2	32.45	4208.15
		32.46	593.008	32.46	2504.05	32.46	4211.23
		32.47	584.08	32.47	2483.32	32.47	4210.68
		32.48	595.312	32.48	2496.28	32.48	4209.55
		32.49	592.72	32.49	2504.38	32.49	4209.54
		32.5	581.488	32.5	2498.54	32.5	4210.88
		32.51	603.376	32.51	2478.13	32.51	4206.26
		32.52	569.68	32.52	2482.99	32.52	4203.41
		32.53	577.456	32.53	2506	32.53	4198.81
		32.54	595.024	32.54	2481.37	32.54	4196.66
		32.55	572.848	32.55	2485.91	32.55	4194.51
		32.56	588.688	32.56	2489.15	32.56	4193.85
		32.57	583.504	32.57	2496.28	32.57	4192.59
		32.58	581.2	32.58	2496.92	32.58	4189.23
		32.59	588.112	32.59	2490.12	32.59	4187.15
		32.6	595.024	32.6	2493.36	32.6	4187.66
		32.61	588.4	32.61	2484.29	32.61	4185.12
		32.62	568.816	32.62	2494.66	32.62	4187.06
		32.63	595.024	32.63	2474.24	32.63	4188.7
		32.64	593.584	32.64	2503.73	32.64	4188.58
		32.65	584.08	32.65	2471.33	32.65	4191.84
		32.66	584.368	32.66	2482.34	32.66	4194.39
		32.67	582.064	32.67	2477.48	32.67	4195.72
		32.68	582.64	32.68	2474.89	32.68	4197.07
		32.69	583.504	32.69	2470.68	32.69	4197.11
		32.7	580.048	32.7	2466.47	32.7	4198.64
		32.71	578.032	32.71	2477.81	32.71	4201.48
		32.72	573.136	32.72	2466.14	32.72	4201.73
		32.73	591.28	32.73	2491.42	32.73	4200.74
		32.74	574.864	32.74	2491.42	32.74	4198.35
		32.75	587.248	32.75	2460.96	32.75	4195.08
		32.76	585.52	32.76	2475.86	32.76	4195.51
		32.77	571.12	32.77	2504.05	32.77	4192.99
		32.78	588.688	32.78	2484.29	32.78	4190.36
		32.79	598.768	32.79	2494.01	32.79	4184.89
		32.8	588.4	32.8	2476.51	32.8	4180.85
		32.81	593.008	32.81	2482.67	32.81	4180.21
		32.82	587.536	32.82	2465.82	32.82	4179.61
		32.83	580.336	32.83	2478.13	32.83	4179.06
		32.84	572.272	32.84	2477.81	32.84	4178.61
		32.85	581.2	32.85	2479.1	32.85	4177.46
		32.86	582.928	32.86	2506.64	32.86	4178.86
		32.87	562.48	32.87	2511.5	32.87	4178.46
		32.88	597.616	32.88	2483.96	32.88	4178.42
		32.89	580.336	32.89	2473.6	32.89	4178.87
		32.9	560.176	32.9	2473.92	32.9	4180.2
		32.91	554.128	32.91	2475.22	32.91	4179.94
		32.92	571.408	32.92	2482.34	32.92	4177.89
		32.93	575.44	32.93	2473.6	32.93	4178.79
		32.94	580.624	32.94	2494.01	32.94	4180.09
		32.95	587.248	32.95	2481.05	32.95	4182.8
		32.96	576.016	32.96	2479.75	32.96	4178.02
		32.97	585.232	32.97	2458.69	32.97	4176.88
		32.98	557.008	32.98	2462.26	32.98	4178.91
		32.99	568.24	32.99	2483.96	32.99	4177.52
		33	575.44	33	2472.3	33	4176.59
		33.01	580.624	33.01	2464.52	33.01	4175.32
		33.02	584.08	33.02	2480.08	33.02	4176.45
		33.03	545.488	33.03	2483.32	33.03	4174.31
		33.04	560.752	33.04	2493.36	33.04	4176.28
		33.05	571.984	33.05	2464.52	33.05	4177.97
		33.06	565.936	33.06	2448.97	33.06	4179.06
		33.07	588.4	33.07	2450.27	33.07	4179.64
		33.08	573.712	33.08	2468.74	33.08	4178.82
		33.09	581.488	33.09	2453.51	33.09	4176.98
		33.1	573.136	33.1	2468.09	33.1	4176.55
		33.11	562.192	33.11	2465.17	33.11	4173.82
		33.12	574.576	33.12	2471.33	33.12	4172.11
		33.13	548.944	33.13	2458.04	33.13	4170.32
		33.14	580.336	33.14	2470.03	33.14	4167.39
		33.15	582.064	33.15	2479.75	33.15	4165.82
		33.16	565.36	33.16	2478.13	33.16	4163.63
		33.17	582.64	33.17	2511.5	33.17	4165.25
		33.18	563.056	33.18	2458.04	33.18	4162.89
		33.19	539.728	33.19	2456.42	33.19	4162.4
		33.2	561.328	33.2	2461.61	33.2	4160.42
		33.21	558.16	33.21	2476.51	33.21	4162.57
		33.22	589.84	33.22	2475.54	33.22	4168.61
		33.23	588.976	33.23	2469.71	33.23	4168.15
		33.24	553.264	33.24	2453.83	33.24	4169.5
		33.25	571.696	33.25	2475.54	33.25	4172.07
		33.26	559.312	33.26	2476.19	33.26	4173.78
		33.27	576.88	33.27	2465.82	33.27	4171.82
		33.28	579.184	33.28	2475.86	33.28	4172.39
		33.29	571.696	33.29	2447.03	33.29	4172
		33.3	566.512	33.3	2479.75	33.3	4172.49
		33.31	559.312	33.31	2466.47	33.31	4174.25
		33.32	557.584	33.32	2463.55	33.32	4174.63
		33.33	551.824	33.33	2462.58	33.33	4175.01
		33.34	555.28	33.34	2445.08	33.34	4174.4
		33.35	584.656	33.35	2449.62	33.35	4169.65
		33.36	575.44	33.36	2456.42	33.36	4167.55
		33.37	566.224	33.37	2460.96	33.37	4166.78
		33.38	559.024	33.38	2465.17	33.38	4164.04
		33.39	567.376	33.39	2450.27	33.39	4167.6
		33.4	562.768	33.4	2433.42	33.4	4167.08
		33.41	540.016	33.41	2475.86	33.41	4168.22
		33.42	565.072	33.42	2462.58	33.42	4162.6
		33.43	567.088	33.43	2436.66	33.43	4163.25
		33.44	576.592	33.44	2487.85	33.44	4161.95
		33.45	557.008	33.45	2489.47	33.45	4162.08
		33.46	564.784	33.46	2459.34	33.46	4163.85
		33.47	531.376	33.47	2446.38	33.47	4159.4
		33.48	564.496	33.48	2462.9	33.48	4158.41
		33.49	568.816	33.49	2470.68	33.49	4155.69
		33.5	576.016	33.5	2443.14	33.5	4155.05
		33.51	569.392	33.51	2460.96	33.51	4155.11
		33.52	574.576	33.52	2460.31	33.52	4156.28
		33.53	566.8	33.53	2446.06	33.53	4156.85
		33.54	538	33.54	2429.21	33.54	4158
		33.55	548.656	33.55	2450.27	33.55	4157.04
		33.56	551.248	33.56	2448.97	33.56	4156.62
		33.57	560.752	33.57	2473.27	33.57	4154.31
		33.58	548.656	33.58	2454.48	33.58	4152.71
		33.59	548.944	33.59	2474.24	33.59	4151.94
		33.6	586.96	33.6	2464.52	33.6	4154.09
		33.61	569.968	33.61	2461.28	33.61	4155.21
		33.62	559.024	33.62	2457.72	33.62	4152.78
		33.63	567.952	33.63	2481.37	33.63	4154.28
		33.64	564.208	33.64	2453.51	33.64	4152.85
		33.65	561.904	33.65	2460.64	33.65	4153.3
		33.66	552.4	33.66	2462.26	33.66	4151.23
		33.67	541.744	33.67	2433.1	33.67	4156.91
		33.68	552.112	33.68	2442.17	33.68	4160.09
		33.69	538	33.69	2464.85	33.69	4158.14
		33.7	546.928	33.7	2451.56	33.7	4157.72
		33.71	549.52	33.71	2459.99	33.71	4157.98
		33.72	558.736	33.72	2450.59	33.72	4157.76
		33.73	528.784	33.73	2459.02	33.73	4157.54
		33.74	552.4	33.74	2460.64	33.74	4159.61
		33.75	559.024	33.75	2443.79	33.75	4158.97
		33.76	533.968	33.76	2446.7	33.76	4158.86
		33.77	518.704	33.77	2461.61	33.77	4156.21
		33.78	544.048	33.78	2475.86	33.78	4153.98
		33.79	531.088	33.79	2457.07	33.79	4153.55
		33.8	559.6	33.8	2443.79	33.8	4153.66
		33.81	554.416	33.81	2448.32	33.81	4151.57
		33.82	550.384	33.82	2454.16	33.82	4154.05
		33.83	550.096	33.83	2432.12	33.83	4152.45
		33.84	560.752	33.84	2462.58	33.84	4152.7
		33.85	573.424	33.85	2439.25	33.85	4149.48
		33.86	564.208	33.86	2431.8	33.86	4146.83
		33.87	537.712	33.87	2415.6	33.87	4149.98
		33.88	539.152	33.88	2452.21	33.88	4151.43
		33.89	548.656	33.89	2452.21	33.89	4151.3
		33.9	542.608	33.9	2439.25	33.9	4151.76
		33.91	565.36	33.91	2439.25	33.91	4153
		33.92	542.608	33.92	2437.96	33.92	4152.88
		33.93	560.176	33.93	2437.96	33.93	4148.19
		33.94	552.976	33.94	2457.07	33.94	4144.2
		33.95	561.328	33.95	2457.4	33.95	4145.29
		33.96	559.6	33.96	2442.17	33.96	4142.51
		33.97	541.168	33.97	2442.49	33.97	4141.22
		33.98	530.512	33.98	2452.21	33.98	4141.24
		33.99	555.856	33.99	2447.35	33.99	4139.85
		34	550.384	34	2443.79	34	4139.96
		34.01	539.728	34.01	2459.99	34.01	4139.81
		34.02	554.416	34.02	2448.65	34.02	4143.29
		34.03	552.976	34.03	2425	34.03	4143.08
		34.04	572.56	34.04	2460.64	34.04	4138.01
		34.05	556.432	34.05	2450.59	34.05	4137.34
		34.06	550.384	34.06	2448.65	34.06	4137.4
		34.07	557.872	34.07	2458.04	34.07	4137.76
		34.08	542.608	34.08	2430.83	34.08	4136.92
		34.09	521.584	34.09	2447.35	34.09	4134.62
		34.1	552.688	34.1	2433.1	34.1	4134.54
		34.11	544.624	34.11	2436.98	34.11	4135.27
		34.12	556.144	34.12	2444.11	34.12	4132.43
		34.13	560.464	34.13	2458.69	34.13	4130.5
		34.14	547.504	34.14	2463.23	34.14	4130.96
		34.15	550.096	34.15	2457.72	34.15	4129.02
		34.16	545.488	34.16	2447.68	34.16	4129.36
		34.17	552.976	34.17	2466.47	34.17	4124.52
		34.18	539.44	34.18	2467.44	34.18	4120.8
		34.19	531.952	34.19	2427.91	34.19	4123.52
		34.2	533.392	34.2	2446.06	34.2	4124.64
		34.21	533.104	34.21	2437.63	34.21	4126.04
		34.22	547.216	34.22	2457.07	34.22	4128.01
		34.23	541.456	34.23	2431.15	34.23	4127.05
		34.24	568.816	34.24	2430.5	34.24	4130.08
		34.25	543.76	34.25	2453.51	34.25	4129.4
		34.26	534.544	34.26	2443.14	34.26	4129.14
		34.27	538.576	34.27	2445.73	34.27	4128.33
		34.28	542.608	34.28	2436.01	34.28	4122.27
		34.29	553.84	34.29	2442.82	34.29	4123.1
		34.3	529.072	34.3	2460.96	34.3	4123.36
		34.31	535.12	34.31	2452.54	34.31	4124.11
		34.32	557.008	34.32	2432.45	34.32	4122.07
		34.33	549.52	34.33	2441.2	34.33	4124.35
		34.34	546.064	34.34	2442.49	34.34	4126.7
		34.35	528.208	34.35	2426.62	34.35	4127.54
		34.36	551.536	34.36	2470.68	34.36	4130.07
		34.37	533.968	34.37	2447.03	34.37	4129.85
		34.38	544.624	34.38	2454.48	34.38	4132.74
		34.39	546.928	34.39	2454.16	34.39	4136.14
		34.4	557.296	34.4	2417.54	34.4	4138.94
		34.41	538	34.41	2443.46	34.41	4139.02
		34.42	540.88	34.42	2441.84	34.42	4139.72
		34.43	551.248	34.43	2443.14	34.43	4142.7
		34.44	529.648	34.44	2446.06	34.44	4143.05
		34.45	550.096	34.45	2450.92	34.45	4141.32
		34.46	554.416	34.46	2449.62	34.46	4144.85
		34.47	548.656	34.47	2425	34.47	4142.73
		34.48	546.064	34.48	2423.05	34.48	4141.24
		34.49	542.896	34.49	2453.83	34.49	4137.34
		34.5	533.68	34.5	2430.83	34.5	4135.28
		34.51	542.032	34.51	2445.73	34.51	4132.95
		34.52	538.288	34.52	2462.26	34.52	4132.09
		34.53	542.608	34.53	2462.9	34.53	4129.99
		34.54	548.368	34.54	2452.21	34.54	4129.14
		34.55	548.368	34.55	2418.19	34.55	4128.07
		34.56	553.84	34.56	2454.48	34.56	4126.03
		34.57	538.576	34.57	2454.16	34.57	4124.92
		34.58	542.608	34.58	2459.66	34.58	4123.82
		34.59	551.248	34.59	2419.16	34.59	4124.73
		34.6	547.216	34.6	2443.79	34.6	4124.6
		34.61	538	34.61	2450.92	34.61	4126.04
		34.62	547.216	34.62	2462.9	34.62	4128.04
		34.63	552.112	34.63	2450.27	34.63	4127.81
		34.64	542.32	34.64	2438.93	34.64	4126.25
		34.65	550.096	34.65	2429.21	34.65	4125.11
		34.66	556.144	34.66	2438.6	34.66	4122.92
		34.67	552.688	34.67	2428.56	34.67	4125.87
		34.68	554.992	34.68	2421.76	34.68	4124.99
		34.69	568.528	34.69	2422.73	34.69	4128.12
		34.7	557.008	34.7	2446.38	34.7	4128.94
		34.71	544.336	34.71	2422.4	34.71	4128.33
		34.72	540.016	34.72	2449.3	34.72	4127.07
		34.73	555.28	34.73	2439.58	34.73	4129.11
		34.74	537.424	34.74	2448.32	34.74	4127.88
		34.75	533.968	34.75	2460.31	34.75	4129.82
		34.76	553.552	34.76	2408.15	34.76	4131.28
		34.77	533.968	34.77	2433.42	34.77	4128.44
		34.78	561.616	34.78	2452.21	34.78	4130.45
		34.79	545.488	34.79	2413.33	34.79	4130.51
		34.8	552.976	34.8	2411.71	34.8	4129.24
		34.81	571.12	34.81	2431.8	34.81	4129.73
		34.82	550.672	34.82	2437.31	34.82	4131.19
		34.83	550.672	34.83	2418.84	34.83	4131.67
		34.84	535.408	34.84	2406.53	34.84	4128.8
		34.85	553.264	34.85	2418.52	34.85	4129
		34.86	555.28	34.86	2407.5	34.86	4125.42
		34.87	546.064	34.87	2415.6	34.87	4125.3
		34.88	538.576	34.88	2461.61	34.88	4126.97
		34.89	555.28	34.89	2451.89	34.89	4126.02
		34.9	533.392	34.9	2456.1	34.9	4128.05
		34.91	554.704	34.91	2459.66	34.91	4132.14
		34.92	561.328	34.92	2435.04	34.92	4132.6
		34.93	553.84	34.93	2438.93	34.93	4132.89
		34.94	550.672	34.94	2443.14	34.94	4131.7
		34.95	526.768	34.95	2428.24	34.95	4133.28
		34.96	540.016	34.96	2454.16	34.96	4131.03
		34.97	559.024	34.97	2433.1	34.97	4132.53
		34.98	558.736	34.98	2442.49	34.98	4129.99
		34.99	554.128	34.99	2474.89	34.99	4128.64
		35	554.992	35	2441.52	35	4127.45
		35.01	554.992	35.01	2413.01	35.01	4127.25
		35.02	542.896	35.02	2427.26	35.02	4126.03
		35.03	556.72	35.03	2439.58	35.03	4125.03
		35.04	554.128	35.04	2460.96	35.04	4121.17
		35.05	563.632	35.05	2436.34	35.05	4121.95
		35.06	558.448	35.06	2420.78	35.06	4123
		35.07	557.872	35.07	2410.74	35.07	4121.28
		35.08	565.648	35.08	2440.87	35.08	4121.94
		35.09	551.824	35.09	2442.17	35.09	4122.84
		35.1	566.8	35.1	2445.73	35.1	4122.91
		35.11	553.264	35.11	2451.56	35.11	4124.73
		35.12	546.64	35.12	2448.97	35.12	4126.75
		35.13	544.624	35.13	2470.36	35.13	4125.39
		35.14	531.664	35.14	2468.09	35.14	4129.37
		35.15	567.376	35.15	2457.4	35.15	4132.8
		35.16	547.792	35.16	2438.6	35.16	4131.4
		35.17	562.768	35.17	2464.2	35.17	4134.53
		35.18	564.496	35.18	2458.04	35.18	4138.41
		35.19	547.504	35.19	2473.27	35.19	4139.17
		35.2	561.04	35.2	2452.86	35.2	4137.93
		35.21	546.064	35.21	2463.88	35.21	4136.68
		35.22	561.616	35.22	2455.45	35.22	4135.9
		35.23	552.688	35.23	2433.42	35.23	4135.26
		35.24	571.12	35.24	2457.4	35.24	4136
		35.25	555.856	35.25	2452.21	35.25	4135.12
		35.26	559.888	35.26	2426.94	35.26	4133.96
		35.27	554.992	35.27	2419.16	35.27	4135.22
		35.28	555.856	35.28	2446.7	35.28	4136.08
		35.29	551.536	35.29	2433.74	35.29	4140.34
		35.3	546.928	35.3	2429.21	35.3	4139.84
		35.31	557.872	35.31	2445.41	35.31	4135.85
		35.32	560.752	35.32	2452.21	35.32	4137.27
		35.33	555.856	35.33	2437.63	35.33	4133.94
		35.34	546.928	35.34	2442.17	35.34	4132.95
		35.35	569.68	35.35	2459.99	35.35	4131.66
		35.36	592.144	35.36	2450.27	35.36	4130.68
		35.37	558.736	35.37	2471.98	35.37	4132.11
		35.38	562.48	35.38	2474.89	35.38	4136.65
		35.39	565.648	35.39	2442.49	35.39	4139.32
		35.4	566.512	35.4	2459.34	35.4	4135.87
		35.41	565.936	35.41	2438.28	35.41	4139.2
		35.42	557.872	35.42	2471.98	35.42	4138.36
		35.43	571.12	35.43	2446.38	35.43	4135.7
		35.44	545.2	35.44	2469.38	35.44	4136.66
		35.45	566.8	35.45	2456.1	35.45	4138.93
		35.46	580.048	35.46	2488.18	35.46	4141.08
		35.47	568.816	35.47	2470.03	35.47	4141.62
		35.48	575.44	35.48	2459.99	35.48	4144.68
		35.49	558.736	35.49	2467.76	35.49	4144.9
		35.5	572.56	35.5	2426.94	35.5	4143.96
		35.51	579.472	35.51	2475.22	35.51	4145.96
		35.52	567.088	35.52	2468.41	35.52	4147.3
		35.53	564.208	35.53	2468.41	35.53	4146.83
		35.54	564.208	35.54	2483.32	35.54	4145.04
		35.55	569.104	35.55	2453.18	35.55	4141.31
		35.56	590.128	35.56	2451.56	35.56	4141.62
		35.57	576.88	35.57	2463.88	35.57	4141.68
		35.58	576.592	35.58	2465.17	35.58	4143.01
		35.59	568.24	35.59	2464.2	35.59	4141.76
		35.6	554.992	35.6	2463.88	35.6	4141.97
		35.61	568.816	35.61	2475.22	35.61	4144.89
		35.62	588.688	35.62	2451.89	35.62	4145.82
		35.63	581.488	35.63	2451.24	35.63	4144.13
		35.64	580.624	35.64	2453.51	35.64	4144.53
		35.65	575.152	35.65	2471.65	35.65	4143.88
		35.66	550.96	35.66	2469.06	35.66	4144.75
		35.67	562.192	35.67	2464.85	35.67	4146.24
		35.68	577.168	35.68	2446.06	35.68	4146.03
		35.69	577.744	35.69	2448.65	35.69	4144.48
		35.7	558.448	35.7	2456.75	35.7	4145.93
		35.71	573.136	35.71	2460.96	35.71	4144.66
		35.72	577.168	35.72	2444.76	35.72	4145.08
		35.73	553.84	35.73	2482.99	35.73	4142.42
		35.74	560.176	35.74	2471.98	35.74	4142.84
		35.75	571.984	35.75	2445.41	35.75	4144.79
		35.76	565.936	35.76	2449.3	35.76	4145.59
		35.77	586.096	35.77	2443.14	35.77	4141.77
		35.78	571.12	35.78	2480.4	35.78	4141.27
		35.79	574.288	35.79	2480.08	35.79	4138.35
		35.8	563.632	35.8	2445.41	35.8	4139.82
		35.81	557.872	35.81	2457.07	35.81	4140.02
		35.82	550.96	35.82	2471.33	35.82	4139.83
		35.83	577.456	35.83	2455.13	35.83	4142.35
		35.84	568.816	35.84	2445.41	35.84	4145.18
		35.85	585.808	35.85	2464.52	35.85	4148.05
		35.86	551.536	35.86	2472.3	35.86	4149.91
		35.87	571.12	35.87	2457.4	35.87	4150.96
		35.88	567.376	35.88	2465.5	35.88	4154.06
		35.89	570.544	35.89	2455.45	35.89	4152.65
		35.9	589.84	35.9	2456.42	35.9	4154.92
		35.91	552.976	35.91	2477.48	35.91	4154.47
		35.92	562.768	35.92	2463.88	35.92	4153.83
		35.93	546.64	35.93	2482.34	35.93	4155.66
		35.94	573.424	35.94	2450.27	35.94	4157.38
		35.95	571.408	35.95	2462.9	35.95	4156.04
		35.96	559.6	35.96	2466.47	35.96	4160.31
		35.97	564.496	35.97	2477.81	35.97	4160.9
		35.98	597.616	35.98	2477.16	35.98	4160.98
		35.99	571.408	35.99	2485.58	35.99	4160.84
		36	565.36	36	2475.54	36	4160.73
		36.01	575.152	36.01	2464.52	36.01	4158.05
		36.02	558.16	36.02	2466.14	36.02	4160.47
		36.03	567.376	36.03	2480.72	36.03	4159.15
		36.04	569.104	36.04	2487.2	36.04	4160.41
		36.05	577.456	36.05	2467.76	36.05	4161.85
		36.06	586.672	36.06	2471.98	36.06	4163.86
		36.07	576.88	36.07	2451.24	36.07	4168.55
		36.08	566.512	36.08	2490.77	36.08	4169.57
		36.09	561.04	36.09	2468.09	36.09	4170.24
		36.1	556.72	36.1	2468.41	36.1	4170.22
		36.11	572.848	36.11	2500.81	36.11	4166.46
		36.12	544.048	36.12	2467.76	36.12	4167.67
		36.13	548.368	36.13	2475.86	36.13	4167.86
		36.14	555.856	36.14	2481.7	36.14	4163.66
		36.15	562.192	36.15	2492.39	36.15	4163.06
		36.16	567.376	36.16	2491.74	36.16	4165.34
		36.17	569.104	36.17	2491.09	36.17	4164.78
		36.18	550.672	36.18	2474.57	36.18	4163.74
		36.19	568.24	36.19	2473.6	36.19	4163.04
		36.2	565.36	36.2	2496.6	36.2	4162.89
		36.21	542.896	36.21	2474.89	36.21	4160.97
		36.22	568.816	36.22	2458.37	36.22	4161.6
		36.23	568.24	36.23	2466.47	36.23	4161.14
		36.24	559.6	36.24	2462.26	36.24	4159.06
		36.25	547.216	36.25	2477.81	36.25	4157.81
		36.26	575.44	36.26	2469.71	36.26	4161.67
		36.27	567.664	36.27	2478.46	36.27	4161.61
		36.28	583.216	36.28	2490.12	36.28	4164.02
		36.29	571.984	36.29	2479.75	36.29	4162.91
		36.3	578.608	36.3	2469.06	36.3	4163.79
		36.31	557.872	36.31	2465.17	36.31	4163.95
		36.32	576.592	36.32	2432.45	36.32	4161.28
		36.33	565.936	36.33	2491.09	36.33	4162.47
		36.34	569.68	36.34	2502.11	36.34	4160.03
		36.35	574	36.35	2490.77	36.35	4157.97
		36.36	571.12	36.36	2481.37	36.36	4159.66
		36.37	577.744	36.37	2475.54	36.37	4160.36
		36.38	553.264	36.38	2501.14	36.38	4158.62
		36.39	566.224	36.39	2479.43	36.39	4159.86
		36.4	588.112	36.4	2471	36.4	4162.2
		36.41	573.424	36.41	2494.98	36.41	4160.04
		36.42	549.808	36.42	2459.34	36.42	4159.85
		36.43	573.712	36.43	2493.04	36.43	4160.34
		36.44	583.216	36.44	2477.48	36.44	4163.12
		36.45	601.36	36.45	2480.4	36.45	4165.11
		36.46	587.824	36.46	2469.71	36.46	4165.81
		36.47	568.528	36.47	2476.51	36.47	4165.33
		36.48	580.624	36.48	2477.48	36.48	4165.74
		36.49	570.544	36.49	2497.57	36.49	4170.79
		36.5	564.208	36.5	2474.89	36.5	4175.75
		36.51	577.456	36.51	2489.8	36.51	4172.8
		36.52	581.2	36.52	2462.9	36.52	4168.73
		36.53	572.272	36.53	2464.85	36.53	4163.91
		36.54	585.52	36.54	2480.72	36.54	4163.99
		36.55	574	36.55	2479.43	36.55	4162.86
		36.56	566.8	36.56	2528.35	36.56	4167.41
		36.57	568.24	36.57	2485.58	36.57	4168.67
		36.58	583.216	36.58	2499.52	36.58	4167.49
		36.59	597.616	36.59	2489.15	36.59	4166.99
		36.6	601.072	36.6	2494.33	36.6	4164.27
		36.61	567.952	36.61	2474.89	36.61	4167.82
		36.62	570.256	36.62	2486.23	36.62	4165.6
		36.63	578.608	36.63	2492.71	36.63	4165.81
		36.64	572.272	36.64	2499.84	36.64	4170.06
		36.65	565.36	36.65	2510.53	36.65	4172.94
		36.66	578.32	36.66	2504.7	36.66	4176.66
		36.67	592.72	36.67	2498.54	36.67	4177.73
		36.68	559.024	36.68	2491.09	36.68	4180.19
		36.69	595.024	36.69	2499.19	36.69	4183.24
		36.7	586.672	36.7	2496.92	36.7	4184.08
		36.71	584.08	36.71	2507.62	36.71	4187.4
		36.72	586.672	36.72	2503.4	36.72	4187.13
		36.73	591.856	36.73	2504.05	36.73	4189.63
		36.74	587.824	36.74	2486.23	36.74	4188.71
		36.75	576.304	36.75	2477.16	36.75	4185.91
		36.76	595.6	36.76	2499.84	36.76	4186.42
		36.77	589.264	36.77	2503.4	36.77	4187.63
		36.78	613.456	36.78	2491.42	36.78	4189.63
		36.79	610.864	36.79	2475.22	36.79	4190.68
		36.8	593.584	36.8	2511.18	36.8	4193.31
		36.81	618.928	36.81	2493.36	36.81	4191.79
		36.82	592.144	36.82	2500.81	36.82	4195.77
		36.83	599.92	36.83	2512.8	36.83	4198.24
		36.84	597.904	36.84	2492.71	36.84	4197.46
		36.85	622.096	36.85	2507.94	36.85	4204.09
		36.86	608.56	36.86	2517.34	36.86	4203.27
		36.87	599.056	36.87	2489.47	36.87	4208.15
		36.88	603.952	36.88	2511.83	36.88	4209.98
		36.89	621.232	36.89	2502.76	36.89	4213.01
		36.9	593.872	36.9	2492.06	36.9	4211.65
		36.91	613.168	36.91	2494.33	36.91	4211.16
		36.92	595.312	36.92	2509.88	36.92	4217.03
		36.93	605.104	36.93	2478.78	36.93	4218.27
		36.94	618.64	36.94	2494.01	36.94	4220.89
		36.95	616.912	36.95	2509.56	36.95	4225.72
		36.96	629.872	36.96	2529.97	36.96	4228.28
		36.97	622.96	36.97	2525.76	36.97	4229.27
		36.98	618.64	36.98	2507.94	36.98	4228.15
		36.99	625.264	36.99	2522.2	36.99	4230.09
		37	617.2	37	2519.93	37	4229.74
		37.01	621.52	37.01	2497.57	37.01	4228.2
		37.02	633.04	37.02	2522.2	37.02	4226.34
		37.03	625.84	37.03	2514.74	37.03	4222.46
		37.04	637.36	37.04	2504.7	37.04	4223.2
		37.05	633.904	37.05	2522.2	37.05	4221.8
		37.06	625.264	37.06	2535.16	37.06	4221.36
		37.07	641.104	37.07	2517.01	37.07	4217.84
		37.08	649.168	37.08	2518.31	37.08	4215.14
		37.09	630.448	37.09	2520.58	37.09	4217.25
		37.1	617.488	37.1	2525.44	37.1	4215.77
		37.11	648.88	37.11	2528.35	37.11	4216.98
		37.12	618.64	37.12	2537.42	37.12	4212.89
		37.13	624.112	37.13	2515.07	37.13	4215.65
		37.14	630.448	37.14	2516.04	37.14	4218.81
		37.15	647.44	37.15	2515.39	37.15	4222.68
		37.16	645.712	37.16	2518.31	37.16	4229.42
		37.17	665.296	37.17	2527.38	37.17	4233.33
		37.18	654.64	37.18	2523.82	37.18	4239.67
		37.19	640.528	37.19	2538.07	37.19	4240.83
		37.2	639.952	37.2	2508.91	37.2	4241.16
		37.21	653.488	37.21	2529	37.21	4240.36
		37.22	664.432	37.22	2540.66	37.22	4240.81
		37.23	658.672	37.23	2523.82	37.23	4243.75
		37.24	671.92	37.24	2514.42	37.24	4242.32
		37.25	693.808	37.25	2553.62	37.25	4240.33
		37.26	661.264	37.26	2534.83	37.26	4239.29
		37.27	669.04	37.27	2539.04	37.27	4235.88
		37.28	660.688	37.28	2541.31	37.28	4234.35
		37.29	661.552	37.29	2507.29	37.29	4234.14
		37.3	677.104	37.3	2539.04	37.3	4236.58
		37.31	674.224	37.31	2546.5	37.31	4237.98
		37.32	664.144	37.32	2537.1	37.32	4242.39
		37.33	667.888	37.33	2537.1	37.33	4243.76
		37.34	639.376	37.34	2567.88	37.34	4245.44
		37.35	669.328	37.35	2588.94	37.35	4246.01
		37.36	686.608	37.36	2575.01	37.36	4245.88
		37.37	686.896	37.37	2567.23	37.37	4249.65
		37.38	702.736	37.38	2554.27	37.38	4251.54
		37.39	704.752	37.39	2552.33	37.39	4250.79
		37.4	707.344	37.4	2571.77	37.4	4253.21
		37.41	694.672	37.41	2590.56	37.41	4255.22
		37.42	720.016	37.42	2573.39	37.42	4253.6
		37.43	715.12	37.43	2561.72	37.43	4254.05
		37.44	703.312	37.44	2564.96	37.44	4258.64
		37.45	701.296	37.45	2567.56	37.45	4260.74
		37.46	706.48	37.46	2559.13	37.46	4260.22
		37.47	734.128	37.47	2567.23	37.47	4262.05
		37.48	721.744	37.48	2603.52	37.48	4265.8
		37.49	701.296	37.49	2572.74	37.49	4269.93
		37.5	697.264	37.5	2587.64	37.5	4275.34
		37.51	720.016	37.51	2593.15	37.51	4278.1
		37.52	726.64	37.52	2554.27	37.52	4282.9
		37.53	729.808	37.53	2554.6	37.53	4293.86
		37.54	739.312	37.54	2577.92	37.54	4299.11
		37.55	723.472	37.55	2575.98	37.55	4303.5
		37.56	749.968	37.56	2597.36	37.56	4308.99
		37.57	745.648	37.57	2586.02	37.57	4312.81
		37.58	751.12	37.58	2608.06	37.58	4317.12
		37.59	747.952	37.59	2591.86	37.59	4316.68
		37.6	731.536	37.6	2610.32	37.6	4317.17
		37.61	725.488	37.61	2611.62	37.61	4316.35
		37.62	753.136	37.62	2639.48	37.62	4316.86
		37.63	764.08	37.63	2628.47	37.63	4322.24
		37.64	758.032	37.64	2621.66	37.64	4326.68
		37.65	754.288	37.65	2616.16	37.65	4329.45
		37.66	752.848	37.66	2648.56	37.66	4329.46
		37.67	743.92	37.67	2601.25	37.67	4330.6
		37.68	777.328	37.68	2621.02	37.68	4332.44
		37.69	773.296	37.69	2628.79	37.69	4327.89
		37.7	758.608	37.7	2605.14	37.7	4325.71
		37.71	760.624	37.71	2625.23	37.71	4326.17
		37.72	760.048	37.72	2617.78	37.72	4329.73
		37.73	777.904	37.73	2645.64	37.73	4327.11
		37.74	775.888	37.74	2620.69	37.74	4326.49
		37.75	796.048	37.75	2627.5	37.75	4328.01
		37.76	772.432	37.76	2625.23	37.76	4327.76
		37.77	809.008	37.77	2638.51	37.77	4328.09
		37.78	794.896	37.78	2621.66	37.78	4327.11
		37.79	794.32	37.79	2649.85	37.79	4327.55
		37.8	797.776	37.8	2650.5	37.8	4327.79
		37.81	793.456	37.81	2661.84	37.81	4326.9
		37.82	799.792	37.82	2675.12	37.82	4328.55
		37.83	810.16	37.83	2673.5	37.83	4332.3
		37.84	803.248	37.84	2687.11	37.84	4333.25
		37.85	828.304	37.85	2669.29	37.85	4335.63
		37.86	807.856	37.86	2661.19	37.86	4340.82
		37.87	834.928	37.87	2702.66	37.87	4349.97
		37.88	821.392	37.88	2681.6	37.88	4352.04
		37.89	832.336	37.89	2682.25	37.89	4352.93
		37.9	815.632	37.9	2691.32	37.9	4353.13
		37.91	828.016	37.91	2695.86	37.91	4353.94
		37.92	833.776	37.92	2702.02	37.92	4355.19
		37.93	862.864	37.93	2683.87	37.93	4358.47
		37.94	867.472	37.94	2706.55	37.94	4362.36
		37.95	864.592	37.95	2708.82	37.95	4367.25
		37.96	861.136	37.96	2706.88	37.96	4371.19
		37.97	831.184	37.97	2718.54	37.97	4372.28
		37.98	851.344	37.98	2714.65	37.98	4379.06
		37.99	870.064	37.99	2710.44	37.99	4386.21
		38	871.216	38	2730.85	38	4385.45
		38.01	873.232	38.01	2727.29	38.01	4389.09
		38.02	867.76	38.02	2743.81	38.02	4393.21
		38.03	864.016	38.03	2778.8	38.03	4394.14
		38.04	864.304	38.04	2752.24	38.04	4401.12
		38.05	892.24	38.05	2738.3	38.05	4405.86
		38.06	892.24	38.06	2742.52	38.06	4412.5
		38.07	871.504	38.07	2792.09	38.07	4417.32
		38.08	894.544	38.08	2793.71	38.08	4416.17
		38.09	896.272	38.09	2776.86	38.09	4424.45
		38.1	892.528	38.1	2768.44	38.1	4430.38
		38.11	899.728	38.11	2770.06	38.11	4432.56
		38.12	900.592	38.12	2797.92	38.12	4430.05
		38.13	919.312	38.13	2771.03	38.13	4427.2
		38.14	909.52	38.14	2806.99	38.14	4429.29
		38.15	929.968	38.15	2836.8	38.15	4428.86
		38.16	931.12	38.16	2813.8	38.16	4431.47
		38.17	936.016	38.17	2828.38	38.17	4438.47
		38.18	938.032	38.18	2821.9	38.18	4438.92
		38.19	925.648	38.19	2814.44	38.19	4441.26
		38.2	961.936	38.2	2821.57	38.2	4442
		38.21	920.752	38.21	2873.74	38.21	4447.52
		38.22	932.848	38.22	2846.84	38.22	4450.75
		38.23	926.512	38.23	2867.26	38.23	4455.16
		38.24	955.312	38.24	2865.31	38.24	4454.12
		38.25	958.48	38.25	2843.93	38.25	4458.82
		38.26	984.4	38.26	2839.72	38.26	4464.84
		38.27	959.92	38.27	2880.22	38.27	4469.06
		38.28	966.256	38.28	2883.78	38.28	4477.96
		38.29	967.12	38.29	2859.16	38.29	4483.77
		38.3	1009.17	38.3	2876	38.3	4492.37
		38.31	1023.86	38.31	2910.35	38.31	4496.25
		38.32	1021.26	38.32	2925.9	38.32	4498.14
		38.33	1021.55	38.33	2905.16	38.33	4506.05
		38.34	1037.97	38.34	2920.07	38.34	4508.9
		38.35	1020.4	38.35	2965.75	38.35	4508.39
		38.36	1010.61	38.36	2945.99	38.36	4510.61
		38.37	1030.77	38.37	2964.78	38.37	4517.04
		38.38	1046.61	38.38	2957.33	38.38	4524.68
		38.39	1063.02	38.39	2945.34	38.39	4529.92
		38.4	1077.42	38.4	2975.47	38.4	4536.66
		38.41	1054.67	38.41	2989.4	38.41	4538.43
		38.42	1093.26	38.42	2982.6	38.42	4542.43
		38.43	1109.68	38.43	2980.01	38.43	4551.84
		38.44	1071.66	38.44	2994.59	38.44	4558.01
		38.45	1086.64	38.45	3038.98	38.45	4565.61
		38.46	1084.05	38.46	3037.03	38.46	4572.36
		38.47	1092.98	38.47	3033.79	38.47	4579.58
		38.48	1107.09	38.48	3059.06	38.48	4587.98
		38.49	1124.37	38.49	3021.16	38.49	4599.24
		38.5	1125.52	38.5	3052.91	38.5	4611.14
		38.51	1137.04	38.51	3049.34	38.51	4618.57
		38.52	1164.11	38.52	3058.74	38.52	4627.26
		38.53	1158.93	38.53	3078.83	38.53	4631.72
		38.54	1175.63	38.54	3082.39	38.54	4638.06
		38.55	1211.34	38.55	3083.36	38.55	4639.74
		38.56	1207.31	38.56	3105.4	38.56	4648.47
		38.57	1224.02	38.57	3108.96	38.57	4657.95
		38.58	1197.81	38.58	3155.29	38.58	4665.46
		38.59	1226.32	38.59	3154.97	38.59	4672.52
		38.6	1268.08	38.6	3135.85	38.6	4682.34
		38.61	1292.27	38.61	3195.14	38.61	4691.95
		38.62	1267.5	38.62	3176.68	38.62	4696.86
		38.63	1274.7	38.63	3188.99	38.63	4702.47
		38.64	1317.62	38.64	3194.82	38.64	4706.51
		38.65	1338.93	38.65	3207.46	38.65	4710.05
		38.66	1327.12	38.66	3234.67	38.66	4720.2
		38.67	1388.18	38.67	3200.98	38.67	4725.94
		38.68	1369.17	38.68	3216.53	38.68	4731.49
		38.69	1370.61	38.69	3280.36	38.69	4740.46
		38.7	1418.42	38.7	3241.8	38.7	4752.73
		38.71	1409.2	38.71	3259.3	38.71	4763.82
		38.72	1378.67	38.72	3282.95	38.72	4775.06
		38.73	1431.95	38.73	3261.89	38.73	4785.41
		38.74	1445.49	38.74	3312.43	38.74	4796.51
		38.75	1516.34	38.75	3338.68	38.75	4808.93
		38.76	1512.88	38.76	3340.94	38.76	4824
		38.77	1520.66	38.77	3375.61	38.77	4837.01
		38.78	1535.63	38.78	3378.2	38.78	4854.55
		38.79	1527.86	38.79	3384.04	38.79	4869.26
		38.8	1575.09	38.8	3433.93	38.8	4884.44
		38.81	1547.44	38.81	3387.28	38.81	4901.71
		38.82	1637.01	38.82	3488.36	38.82	4917.35
		38.83	1639.31	38.83	3444.95	38.83	4933.78
		38.84	1658.9	38.84	3486.74	38.84	4953.66
		38.85	1662.64	38.85	3489.98	38.85	4966.4
		38.86	1712.18	38.86	3476.05	38.86	4977.56
		38.87	1722.54	38.87	3512.66	38.87	4990.76
		38.88	1772.37	38.88	3557.05	38.88	4999.69
		38.89	1803.18	38.89	3525.3	38.89	5006.66
		38.9	1818.45	38.9	3553.81	38.9	5015.25
		38.91	1824.5	38.91	3528.22	38.91	5022.43
		38.92	1858.77	38.92	3556.4	38.92	5031.44
		38.93	1882.96	38.93	3588.16	38.93	5045.27
		38.94	1931.63	38.94	3632.54	38.94	5053.09
		38.95	1920.98	38.95	3624.44	38.95	5063.24
		38.96	1947.47	38.96	3696.37	38.96	5070.17
		38.97	2022.64	38.97	3648.42	38.97	5082.38
		38.98	1970.51	38.98	3682.44	38.98	5099.45
		38.99	2039.63	38.99	3767	38.99	5111.02
		39	2097.81	39	3784.5	39	5125.61
		39.01	2112.21	39.01	3754.37	39.01	5137.91
		39.02	2170.1	39.02	3790.33	39.02	5152.26
		39.03	2161.46	39.03	3800.7	39.03	5161.59
		39.04	2200.05	39.04	3838.61	39.04	5179.34
		39.05	2216.18	39.05	3854.16	39.05	5197.89
		39.06	2260.53	39.06	3836.34	39.06	5212.08
		39.07	2348.94	39.07	3921.88	39.07	5228.2
		39.08	2321.58	39.08	3903.41	39.08	5240.87
		39.09	2365.94	39.09	3927.06	39.09	5248.74
		39.1	2418.64	39.1	3949.74	39.1	5260.12
		39.11	2458.1	39.11	3962.38	39.11	5272.24
		39.12	2528.66	39.12	4008.71	39.12	5281.8
		39.13	2497.55	39.13	4042.73	39.13	5291.95
		39.14	2606.42	39.14	4059.58	39.14	5303.23
		39.15	2568.98	39.15	4079.66	39.15	5318.09
		39.16	2595.47	39.16	4107.53	39.16	5331.43
		39.17	2631.18	39.17	4135.07	39.17	5352
		39.18	2721.04	39.18	4172.65	39.18	5367.57
		39.19	2774.61	39.19	4153.54	39.19	5383.83
		39.2	2800.82	39.2	4207.64	39.2	5396.69
		39.21	2815.79	39.21	4200.52	39.21	5415.02
		39.22	2876.85	39.22	4244.58	39.22	5435.8
		39.23	2885.78	39.23	4229.35	39.23	5447.48
		39.24	2976.5	39.24	4271.15	39.24	5467.12
		39.25	3014.8	39.25	4310.35	39.25	5490.57
		39.26	3044.46	39.26	4341.78	39.26	5508.97
		39.27	3032.66	39.27	4363.49	39.27	5523.27
		39.28	3073.84	39.28	4333.68	39.28	5545.2
		39.29	3141.81	39.29	4388.76	39.29	5561.86
		39.3	3146.42	39.3	4406.58	39.3	5572.87
		39.31	3259.31	39.31	4414.03	39.31	5587.64
		39.32	3257.3	39.32	4440.6	39.32	5597.43
		39.33	3360.98	39.33	4465.55	39.33	5606.61
		39.34	3370.19	39.34	4517.06	39.34	5618.23
		39.35	3368.18	39.35	4535.86	39.35	5630.82
		39.36	3475.02	39.36	4536.5	39.36	5641.06
		39.37	3476.75	39.37	4619.12	39.37	5655.46
		39.38	3579.28	39.38	4596.12	39.38	5663.7
		39.39	3538.1	39.39	4600.33	39.39	5675.92
		39.4	3646.67	39.4	4617.18	39.4	5682.64
		39.41	3660.5	39.41	4654.44	39.41	5692.45
		39.42	3713.49	39.42	4709.84	39.42	5702.19
		39.43	3741.14	39.43	4669.99	39.43	5706.7
		39.44	3665.68	39.44	4760.71	39.44	5712.96
		39.45	3753.52	39.45	4704.66	39.45	5728.06
		39.46	3801.62	39.46	4778.21	39.46	5740.21
		39.47	3871.02	39.47	4751.96	39.47	5751.59
		39.48	3917.97	39.48	4785.34	39.48	5765.51
		39.49	3933.23	39.49	4769.14	39.49	5779.4
		39.5	3925.46	39.5	4801.86	39.5	5788.04
		39.51	3963.18	39.51	4826.81	39.51	5795.08
		39.52	4002.06	39.52	4827.46	39.52	5804.77
		39.53	4015.89	39.53	4847.22	39.53	5811.12
		39.54	4035.76	39.54	4881.24	39.54	5815.3
		39.55	4081.26	39.55	4826.16	39.55	5821.87
		39.56	4127.63	39.56	4865.04	39.56	5824.93
		39.57	4139.73	39.57	4863.1	39.57	5828.84
		39.58	4141.74	39.58	4883.51	39.58	5839.07
		39.59	4123.02	39.59	4906.51	39.59	5843.97
		39.6	4223.82	39.6	4907.48	39.6	5845.97
		39.61	4199.34	39.61	4879.3	39.61	5850.61
		39.62	4218.35	39.62	4863.74	39.62	5847.07
		39.63	4186.96	39.63	4891.28	39.63	5846.99
		39.64	4188.69	39.64	4906.84	39.64	5844.91
		39.65	4227.28	39.65	4872.49	39.65	5846.53
		39.66	4213.46	39.66	4963.86	39.66	5858.31
		39.67	4191.28	39.67	4918.18	39.67	5860.24
		39.68	4201.07	39.68	4898.41	39.68	5866.49
		39.69	4182.35	39.69	4858.24	39.69	5875.14
		39.7	4183.79	39.7	4870.22	39.7	5879.34
		39.71	4168.82	39.71	4890.96	39.71	5885.12
		39.72	4177.17	39.72	4841.39	39.72	5890.51
		39.73	4152.4	39.73	4873.79	39.73	5896.47
		39.74	4110.35	39.74	4905.86	39.74	5905.51
		39.75	4061.97	39.75	4853.38	39.75	5904.99
		39.76	4121.58	39.76	4822.92	39.76	5905.39
		39.77	4031.73	39.77	4845.6	39.77	5904.23
		39.78	4017.9	39.78	4852.4	39.78	5909.39
		39.79	4021.94	39.79	4792.14	39.79	5911.15
		39.8	3998.9	39.8	4791.49	39.8	5912.87
		39.81	3916.53	39.81	4807.04	39.81	5915.36
		39.82	3979.89	39.82	4820	39.82	5910.68
		39.83	3911.06	39.83	4785.01	39.83	5905.07
		39.84	3891.76	39.84	4699.8	39.84	5897.58
		39.85	3826.96	39.85	4726.04	39.85	5887.27
		39.86	3801.9	39.86	4711.79	39.86	5875.36
		39.87	3711.76	39.87	4670.32	39.87	5862.31
		39.88	3746.9	39.88	4607.14	39.88	5857.85
		39.89	3697.65	39.89	4658.65	39.89	5854.65
		39.9	3621.33	39.9	4609.73	39.9	5849.28
		39.91	3559.12	39.91	4586.08	39.91	5832.11
		39.92	3585.04	39.92	4568.9	39.92	5826.33
		39.93	3483.38	39.93	4577.98	39.93	5824.44
		39.94	3487.12	39.94	4580.57	39.94	5820.91
		39.95	3418.58	39.95	4463.28	39.95	5822.1
		39.96	3322.67	39.96	4489.2	39.96	5814.35
		39.97	3383.15	39.97	4474.94	39.97	5807.61
		39.98	3250.1	39.98	4440.28	39.98	5804.83
		39.99	3278.32	39.99	4394.92	39.99	5795.09
		40	3217.55	40	4412.09	40	5789.51
		40.01	3127.12	40.01	4337.57	40.01	5780.18
		40.02	3102.35	40.02	4390.38	40.02	5774.66
		40.03	3045.62	40.03	4354.74	40.03	5766.7
		40.04	2994.93	40.04	4322.66	40.04	5752.98
		40.05	2945.68	40.05	4309.38	40.05	5743.12
		40.06	2870.8	40.06	4258.19	40.06	5726.93
		40.07	2812.34	40.07	4203.76	40.07	5708.71
		40.08	2826.16	40.08	4169.41	40.08	5689.92
		40.09	2770.58	40.09	4191.44	40.09	5670.04
		40.1	2764.53	40.1	4088.74	40.1	5658
		40.11	2704.91	40.11	4085.17	40.11	5644.25
		40.12	2652.5	40.12	4083.55	40.12	5635.52
		40.13	2570.99	40.13	4083.23	40.13	5614.99
		40.14	2497.84	40.14	4059.9	40.14	5601.93
		40.15	2486.61	40.15	4030.09	40.15	5587.75
		40.16	2492.08	40.16	4006.44	40.16	5579.62
		40.17	2420.94	40.17	3951.68	40.17	5572.37
		40.18	2386.96	40.18	3942.61	40.18	5558.57
		40.19	2323.02	40.19	3919.61	40.19	5542.85
		40.2	2271.18	40.2	3894.98	40.2	5524.71
		40.21	2274.35	40.21	3853.51	40.21	5518.78
		40.22	2233.17	40.22	3861.29	40.22	5511.4
		40.23	2178.16	40.23	3813.34	40.23	5499.72
		40.24	2172.11	40.24	3766.68	40.24	5487.26
		40.25	2139.57	40.25	3803.94	40.25	5470.98
		40.26	2062.38	40.26	3761.82	40.26	5461.27
		40.27	2026.67	40.27	3717.43	40.27	5448.14
		40.28	1987.79	40.28	3684.38	40.28	5429.32
		40.29	1968.78	40.29	3681.14	40.29	5418.22
		40.3	1939.41	40.3	3630.92	40.3	5404.92
		40.31	1897.07	40.31	3607.6	40.31	5389.55
		40.32	1883.82	40.32	3614.4	40.32	5383.64
		40.33	1847.54	40.33	3642.91	40.33	5372.37
		40.34	1859.06	40.34	3608.89	40.34	5366.62
		40.35	1796.85	40.35	3571.31	40.35	5353.8
		40.36	1744.14	40.36	3545.39	40.36	5346.52
		40.37	1738.1	40.37	3525.62	40.37	5334.72
		40.38	1683.38	40.38	3500.03	40.38	5329.86
		40.39	1668.69	40.39	3513.31	40.39	5313.31
		40.4	1661.2	40.4	3460.82	40.4	5303.53
		40.41	1635.86	40.41	3429.4	40.41	5296.79
		40.42	1609.07	40.42	3421.3	40.42	5281.9
		40.43	1569.62	40.43	3420.97	40.43	5263.3
		40.44	1579.98	40.44	3400.56	40.44	5248.27
		40.45	1557.52	40.45	3352.61	40.45	5237.31
		40.46	1549.17	40.46	3338.35	40.46	5220.03
		40.47	1489.84	40.47	3324.74	40.47	5205.28
		40.48	1456.43	40.48	3310.81	40.48	5189.02
		40.49	1421.01	40.49	3286.19	40.49	5169.02
		40.5	1417.26	40.5	3246.01	40.5	5151.15
		40.51	1392.5	40.51	3273.88	40.51	5132.91
		40.52	1435.12	40.52	3250.22	40.52	5119.86
		40.53	1354.19	40.53	3206.16	40.53	5108.6
		40.54	1342.96	40.54	3240.18	40.54	5093.66
		40.55	1337.78	40.55	3203.24	40.55	5077.75
		40.56	1325.97	40.56	3220.09	40.56	5064.93
		40.57	1286.22	40.57	3175.38	40.57	5053.4
		40.58	1281.33	40.58	3172.79	40.58	5039.22
		40.59	1258.29	40.59	3190.93	40.59	5027.17
		40.6	1237.26	40.6	3166.96	40.6	5017.43
		40.61	1226.9	40.61	3140.71	40.61	5009.88
		40.62	1205.01	40.62	3122.24	40.62	4997.16
		40.63	1201.84	40.63	3096.65	40.63	4984.39
		40.64	1220.56	40.64	3106.04	40.64	4978.22
		40.65	1182.54	40.65	3076.56	40.65	4973.58
		40.66	1173.33	40.66	3080.45	40.66	4959.09
		40.67	1154.61	40.67	3064.9	40.67	4945.29
		40.68	1157.2	40.68	3000.42	40.68	4934.67
		40.69	1158.06	40.69	3013.06	40.69	4929.97
		40.7	1113.71	40.7	3037.36	40.7	4920.02
		40.71	1097.01	40.71	2990.7	40.71	4913.16
		40.72	1071.38	40.72	3010.14	40.72	4904.08
		40.73	1090.1	40.73	3015.65	40.73	4892.88
		40.74	1068.5	40.74	2971.58	40.74	4881.94
		40.75	1039.12	40.75	2966.08	40.75	4873.07
		40.76	1052.66	40.76	2981.3	40.76	4866.8
		40.77	1041.14	40.77	2971.26	40.77	4859.06
		40.78	1019.82	40.78	2962.19	40.78	4847.31
		40.79	1038.54	40.79	2927.52	40.79	4834.37
		40.8	1004.56	40.8	2917.8	40.8	4821.65
		40.81	987.568	40.81	2886.7	40.81	4809.18
		40.82	972.016	40.82	2934.65	40.82	4798.72
		40.83	975.76	40.83	2911	40.83	4788.42
		40.84	1000.24	40.84	2889.61	40.84	4776.54
		40.85	943.792	40.85	2866.61	40.85	4764.66
		40.86	973.744	40.86	2871.14	40.86	4751.83
		40.87	928.24	40.87	2843.93	40.87	4743.15
		40.88	964.816	40.88	2851.7	40.88	4740.18
		40.89	921.04	40.89	2822.22	40.89	4731.83
		40.9	920.176	40.9	2841.66	40.9	4722.5
		40.91	931.12	40.91	2827.4	40.91	4716.69
		40.92	911.248	40.92	2802.78	40.92	4713.61
		40.93	899.44	40.93	2812.18	40.93	4710.21
		40.94	875.536	40.94	2808.61	40.94	4699.44
		40.95	896.272	40.95	2804.4	40.95	4687.47
		40.96	887.92	40.96	2790.79	40.96	4677.21
		40.97	874.672	40.97	2781.4	40.97	4663.05
		40.98	846.736	40.98	2769.08	40.98	4653.49
		40.99	871.504	40.99	2775.89	40.99	4649.39
		41	880.72	41	2765.84	41	4643.31
		41.01	863.728	41.01	2721.46	41.01	4636.75
		41.02	871.792	41.02	2739.92	41.02	4624.05
		41.03	845.872	41.03	2772.65	41.03	4613.07
		41.04	858.256	41.04	2772.97	41.04	4606.58
		41.05	855.088	41.05	2738.3	41.05	4601.74
		41.06	822.832	41.06	2740.57	41.06	4600.18
		41.07	801.52	41.07	2764.22	41.07	4589.4
		41.08	836.368	41.08	2777.18	41.08	4585.88
		41.09	806.704	41.09	2685.49	41.09	4584.09
		41.1	845.296	41.1	2698.45	41.1	4586.16
		41.11	838.672	41.11	2709.47	41.11	4582.21
		41.12	826.288	41.12	2685.17	41.12	4576.72
		41.13	827.44	41.13	2703.64	41.13	4571.94
		41.14	792.88	41.14	2713.03	41.14	4571.95
		41.15	783.952	41.15	2712.06	41.15	4567.86
		41.16	787.408	41.16	2654.39	41.16	4562.58
		41.17	767.248	41.17	2673.5	41.17	4550.81
		41.18	774.16	41.18	2664.11	41.18	4536.86
		41.19	777.904	41.19	2669.62	41.19	4527.08
		41.2	795.76	41.2	2689.06	41.2	4522.21
		41.21	784.24	41.21	2670.26	41.21	4513.99
		41.22	777.616	41.22	2658.92	41.22	4509.01
		41.23	731.536	41.23	2669.29	41.23	4497.64
		41.24	744.496	41.24	2653.09	41.24	4488.11
		41.25	753.712	41.25	2631.38	41.25	4485.07
		41.26	783.952	41.26	2638.84	41.26	4479.23
		41.27	749.392	41.27	2665.08	41.27	4470.68
		41.28	760.624	41.28	2666.05	41.28	4467.96
		41.29	740.176	41.29	2610	41.29	4462.82
		41.3	758.32	41.3	2644.34	41.3	4461.67
		41.31	752.56	41.31	2599.63	41.31	4460.99
		41.32	727.792	41.32	2634.95	41.32	4458.74
		41.33	735.28	41.33	2632.03	41.33	4455.77
		41.34	716.56	41.34	2620.37	41.34	4451
		41.35	705.328	41.35	2639.81	41.35	4445.26
		41.36	717.136	41.36	2610	41.36	4436.98
		41.37	704.176	41.37	2601.25	41.37	4435.79
		41.38	739.6	41.38	2584.4	41.38	4430.57
		41.39	719.152	41.39	2555.89	41.39	4426.78
		41.4	715.12	41.4	2568.53	41.4	4421.9
		41.41	693.232	41.41	2575.66	41.41	4413.94
		41.42	720.016	41.42	2574.36	41.42	4411.08
		41.43	692.368	41.43	2559.46	41.43	4406.69
		41.44	698.416	41.44	2590.88	41.44	4401.89
		41.45	690.064	41.45	2585.05	41.45	4394.44
		41.46	696.112	41.46	2578.9	41.46	4389.96
		41.47	705.04	41.47	2574.36	41.47	4382.51
		41.48	711.664	41.48	2562.05	41.48	4383.15
		41.49	682.864	41.49	2574.36	41.49	4377.95
		41.5	688.624	41.5	2531.92	41.5	4375.47
		41.51	693.52	41.51	2539.37	41.51	4367.55
		41.52	702.16	41.52	2564.96	41.52	4367.65
		41.53	691.504	41.53	2538.07	41.53	4363.77
		41.54	689.776	41.54	2542.61	41.54	4362.56
		41.55	689.488	41.55	2551.68	41.55	4363.71
		41.56	688.624	41.56	2575.01	41.56	4359.99
		41.57	678.832	41.57	2542.93	41.57	4358.62
		41.58	663.28	41.58	2534.51	41.58	4359.15
		41.59	654.64	41.59	2522.52	41.59	4357.12
		41.6	673.072	41.6	2569.5	41.6	4351.74
		41.61	669.04	41.61	2490.44	41.61	4352.94
		41.62	675.376	41.62	2534.83	41.62	4355.24
		41.63	666.16	41.63	2540.99	41.63	4356.6
		41.64	645.424	41.64	2521.55	41.64	4355.81
		41.65	679.696	41.65	2523.82	41.65	4349.44
		41.66	657.52	41.66	2522.84	41.66	4349.23
		41.67	668.464	41.67	2534.51	41.67	4346.9
		41.68	660.976	41.68	2521.87	41.68	4346.05
		41.69	653.776	41.69	2532.89	41.69	4342.24
		41.7	640.816	41.7	2514.1	41.7	4336.94
		41.71	646.864	41.71	2515.39	41.71	4332.61
		41.72	653.488	41.72	2487.85	41.72	4330.06
		41.73	643.408	41.73	2497.57	41.73	4323.99
		41.74	646.864	41.74	2486.56	41.74	4319.35
		41.75	636.496	41.75	2513.77	41.75	4312.17
		41.76	627.856	41.76	2500.16	41.76	4313.53
		41.77	640.528	41.77	2515.72	41.77	4311.62
		41.78	637.072	41.78	2491.42	41.78	4306.89
		41.79	639.952	41.79	2501.14	41.79	4304.38
		41.8	612.88	41.8	2490.44	41.8	4303.11
		41.81	597.04	41.81	2491.74	41.81	4298.2
		41.82	631.024	41.82	2512.48	41.82	4297.7
		41.83	634.192	41.83	2515.39	41.83	4292.52
		41.84	630.448	41.84	2498.87	41.84	4290.17
		41.85	643.12	41.85	2469.71	41.85	4292.15
		41.86	608.272	41.86	2470.36	41.86	4293.24
		41.87	638.512	41.87	2462.58	41.87	4290.72
		41.88	620.656	41.88	2487.2	41.88	4290.3
		41.89	619.792	41.89	2473.27	41.89	4288.93
		41.9	630.736	41.9	2461.93	41.9	4289.71
		41.91	626.704	41.91	2487.2	41.91	4291.32
		41.92	637.072	41.92	2476.84	41.92	4287.91
		41.93	606.544	41.93	2485.26	41.93	4281.43
		41.94	609.424	41.94	2454.48	41.94	4280.18
		41.95	602.512	41.95	2458.69	41.95	4285.51
		41.96	611.152	41.96	2475.54	41.96	4284.46
		41.97	609.424	41.97	2463.88	41.97	4280.97
		41.98	615.76	41.98	2482.99	41.98	4278.41
		41.99	609.712	41.99	2480.72	41.99	4277.75
		42	595.888	42	2482.34	42	4276.7
		42.01	610.288	42.01	2455.78	42.01	4272.82
		42.02	615.472	42.02	2499.52	42.02	4268.98
		42.03	601.072	42.03	2459.99	42.03	4269.69
		42.04	614.32	42.04	2449.94	42.04	4271.31
		42.05	603.088	42.05	2451.89	42.05	4264.63
		42.06	590.704	42.06	2452.21	42.06	4261.36
		42.07	583.504	42.07	2447.35	42.07	4255.42
		42.08	609.136	42.08	2467.12	42.08	4252.35
		42.09	609.424	42.09	2457.07	42.09	4251.91
		42.1	607.12	42.1	2471.65	42.1	4248.64
		42.11	591.856	42.11	2449.62	42.11	4246.99
		42.12	581.776	42.12	2418.84	42.12	4245.96
		42.13	593.872	42.13	2436.01	42.13	4242.15
		42.14	583.792	42.14	2432.77	42.14	4239.4
		42.15	588.112	42.15	2432.45	42.15	4239.9
		42.16	579.472	42.16	2438.28	42.16	4233.82
		42.17	595.888	42.17	2451.89	42.17	4235.01
		42.18	579.472	42.18	2433.42	42.18	4238.06
		42.19	605.104	42.19	2448.97	42.19	4239.69
		42.2	598.192	42.2	2436.01	42.2	4235.18
		42.21	599.92	42.21	2442.82	42.21	4235.42
		42.22	609.712	42.22	2455.13	42.22	4233.65
		42.23	579.472	42.23	2454.48	42.23	4235.2
		42.24	584.944	42.24	2455.45	42.24	4242.6
		42.25	584.656	42.25	2437.63	42.25	4246.23
		42.26	590.128	42.26	2419.49	42.26	4250.63
		42.27	576.016	42.27	2442.49	42.27	4252.28
		42.28	583.792	42.28	2438.93	42.28	4252.41
		42.29	568.816	42.29	2436.98	42.29	4249.56
		42.3	583.216	42.3	2448.65	42.3	4249.39
		42.31	583.504	42.31	2434.39	42.31	4247.38
		42.32	586.384	42.32	2448.97	42.32	4246.58
		42.33	575.44	42.33	2424.35	42.33	4247.48
		42.34	571.984	42.34	2436.34	42.34	4245.32
		42.35	577.168	42.35	2432.77	42.35	4244.82
		42.36	593.296	42.36	2416.25	42.36	4241.74
		42.37	579.184	42.37	2420.14	42.37	4241.17
		42.38	587.824	42.38	2428.24	42.38	4239.77
		42.39	571.408	42.39	2411.06	42.39	4237.44
		42.4	576.592	42.4	2408.47	42.4	4235.4
		42.41	576.88	42.41	2421.11	42.41	4237.64
		42.42	567.664	42.42	2429.86	42.42	4234.94
		42.43	583.792	42.43	2418.84	42.43	4232.81
		42.44	556.72	42.44	2444.11	42.44	4229.38
		42.45	580.624	42.45	2422.08	42.45	4227.84
		42.46	593.296	42.46	2434.39	42.46	4224.11
		42.47	581.2	42.47	2434.39	42.47	4229.4
		42.48	558.16	42.48	2425.97	42.48	4229.77
		42.49	564.208	42.49	2423.38	42.49	4227.07
		42.5	562.768	42.5	2437.63	42.5	4226.89
		42.51	580.912	42.51	2417.54	42.51	4223.67
		42.52	579.472	42.52	2414.63	42.52	4223.49
		42.53	556.144	42.53	2420.78	42.53	4223.96
		42.54	559.312	42.54	2445.73	42.54	4223.76
		42.55	559.6	42.55	2424.67	42.55	4220.96
		42.56	585.232	42.56	2413.98	42.56	4218.55
		42.57	589.84	42.57	2425.64	42.57	4213.97
		42.58	579.76	42.58	2440.55	42.58	4211.94
		42.59	562.48	42.59	2412.04	42.59	4209.97
		42.6	584.656	42.6	2425.97	42.6	4206.71
		42.61	549.808	42.61	2409.77	42.61	4205.19
		42.62	534.832	42.62	2446.06	42.62	4203.31
		42.63	583.792	42.63	2408.8	42.63	4204.73
		42.64	574	42.64	2429.86	42.64	4204.39
		42.65	586.384	42.65	2428.88	42.65	4202.34
		42.66	558.736	42.66	2435.69	42.66	4198.46
		42.67	556.144	42.67	2416.25	42.67	4197.72
		42.68	565.072	42.68	2403.61	42.68	4194.12
		42.69	577.744	42.69	2442.49	42.69	4193.33
		42.7	571.696	42.7	2406.2	42.7	4194.72
		42.71	550.672	42.71	2433.74	42.71	4195.24
		42.72	573.136	42.72	2424.67	42.72	4193.47
		42.73	550.672	42.73	2414.63	42.73	4194.12
		42.74	559.6	42.74	2415.28	42.74	4194.29
		42.75	565.36	42.75	2403.94	42.75	4196.4
		42.76	564.784	42.76	2406.53	42.76	4197.99
		42.77	563.632	42.77	2426.94	42.77	4196.86
		42.78	567.088	42.78	2441.2	42.78	4197.13
		42.79	574.864	42.79	2421.43	42.79	4193.38
		42.8	562.48	42.8	2401.99	42.8	4190.39
		42.81	552.976	42.81	2405.88	42.81	4188.95
		42.82	575.152	42.82	2423.38	42.82	4188.34
		42.83	565.936	42.83	2412.04	42.83	4186.4
		42.84	548.656	42.84	2413.33	42.84	4184.34
		42.85	545.776	42.85	2416.57	42.85	4183.87
		42.86	551.824	42.86	2425.32	42.86	4185.51
		42.87	559.6	42.87	2400.05	42.87	4186.17
		42.88	548.656	42.88	2411.06	42.88	4186.53
		42.89	552.688	42.89	2413.66	42.89	4189.5
		42.9	566.224	42.9	2402.64	42.9	4191.6
		42.91	560.464	42.91	2403.94	42.91	4193.01
		42.92	561.616	42.92	2406.85	42.92	4193.01
		42.93	542.032	42.93	2420.14	42.93	4193.72
		42.94	543.76	42.94	2406.2	42.94	4192.47
		42.95	562.768	42.95	2393.57	42.95	4191.86
		42.96	558.736	42.96	2423.38	42.96	4190.99
		42.97	561.328	42.97	2401.02	42.97	4189.46
		42.98	557.872	42.98	2394.22	42.98	4188.37
		42.99	554.128	42.99	2398.43	42.99	4187.49
		43	536.272	43	2425.64	43	4186.91
		43.01	544.624	43.01	2401.02	43.01	4187.95
		43.02	544.336	43.02	2397.78	43.02	4189.55
		43.03	554.704	43.03	2406.85	43.03	4185.78
		43.04	550.096	43.04	2390	43.04	4186.94
		43.05	549.232	43.05	2405.88	43.05	4185.11
		43.06	575.44	43.06	2394.54	43.06	4181.67
		43.07	548.944	43.07	2398.75	43.07	4180.52
		43.08	574.864	43.08	2410.09	43.08	4177.11
		43.09	554.416	43.09	2422.73	43.09	4177.8
		43.1	561.904	43.1	2411.06	43.1	4174.67
		43.11	557.584	43.11	2406.85	43.11	4173.09
		43.12	560.752	43.12	2384.82	43.12	4174.5
		43.13	553.552	43.13	2396.16	43.13	4177.4
		43.14	549.232	43.14	2379.64	43.14	4174.12
		43.15	572.56	43.15	2413.33	43.15	4173.84
		43.16	558.16	43.16	2405.23	43.16	4173.21
		43.17	554.704	43.17	2413.98	43.17	4170.46
		43.18	542.896	43.18	2388.71	43.18	4169.88
		43.19	563.056	43.19	2396.81	43.19	4169.51
		43.2	578.608	43.2	2396.48	43.2	4170.41
		43.21	551.248	43.21	2422.08	43.21	4170.8
		43.22	552.976	43.22	2390.65	43.22	4169.92
		43.23	580.048	43.23	2411.06	43.23	4168.78
		43.24	559.888	43.24	2413.01	43.24	4167.7
		43.25	550.384	43.25	2419.81	43.25	4168.29
		43.26	559.6	43.26	2407.82	43.26	4168.09
		43.27	560.464	43.27	2398.1	43.27	4167.66
		43.28	544.048	43.28	2423.05	43.28	4168.74
		43.29	549.808	43.29	2442.82	43.29	4171.02
		43.3	580.336	43.3	2411.39	43.3	4170.85
		43.31	555.568	43.31	2417.87	43.31	4171.1
		43.32	549.52	43.32	2419.81	43.32	4170.71
		43.33	561.04	43.33	2411.06	43.33	4171.16
		43.34	554.416	43.34	2395.84	43.34	4169.44
		43.35	571.984	43.35	2420.78	43.35	4169.88
		43.36	562.768	43.36	2412.36	43.36	4172.19
		43.37	571.984	43.37	2425.32	43.37	4173.45
		43.38	542.608	43.38	2435.04	43.38	4170
		43.39	544.912	43.39	2423.05	43.39	4172.63
		43.4	562.48	43.4	2412.04	43.4	4171.13
		43.41	577.168	43.41	2430.18	43.41	4172.98
		43.42	573.424	43.42	2419.16	43.42	4177.96
		43.43	559.888	43.43	2406.2	43.43	4179.84
		43.44	556.72	43.44	2408.8	43.44	4179.01
		43.45	578.608	43.45	2431.8	43.45	4180.11
		43.46	559.6	43.46	2412.36	43.46	4178.84
		43.47	561.328	43.47	2402.64	43.47	4177.94
		43.48	581.488	43.48	2405.23	43.48	4179.08
		43.49	545.2	43.49	2424.35	43.49	4180.37
		43.5	565.072	43.5	2438.6	43.5	4178.65
		43.51	554.416	43.51	2398.1	43.51	4178.26
		43.52	560.752	43.52	2414.95	43.52	4180.24
		43.53	553.264	43.53	2427.26	43.53	4184.04
		43.54	553.552	43.54	2424.02	43.54	4179.78
		43.55	568.816	43.55	2425.32	43.55	4180.9
		43.56	551.248	43.56	2416.57	43.56	4181.58
		43.57	588.112	43.57	2403.94	43.57	4182.59
		43.58	584.08	43.58	2415.92	43.58	4184.76
		43.59	576.016	43.59	2421.76	43.59	4184.17
		43.6	560.176	43.6	2413.66	43.6	4182.68
		43.61	577.744	43.61	2397.13	43.61	4181.18
		43.62	546.064	43.62	2418.84	43.62	4180.64
		43.63	583.216	43.63	2424.02	43.63	4180.1
		43.64	579.184	43.64	2425.32	43.64	4177.33
		43.65	560.176	43.65	2427.59	43.65	4180.28
		43.66	577.456	43.66	2412.68	43.66	4180.62
		43.67	601.072	43.67	2418.52	43.67	4178.49
		43.68	579.76	43.68	2434.39	43.68	4177.31
		43.69	561.04	43.69	2429.21	43.69	4180.04
		43.7	565.936	43.7	2453.51	43.7	4177.89
		43.71	573.712	43.71	2433.1	43.71	4175.99
		43.72	582.352	43.72	2414.95	43.72	4176.05
		43.73	584.656	43.73	2428.56	43.73	4173.99
		43.74	591.856	43.74	2425.32	43.74	4172.48
		43.75	579.184	43.75	2431.8	43.75	4170.5
		43.76	567.088	43.76	2437.63	43.76	4173.66
		43.77	572.56	43.77	2426.94	43.77	4174.46
		43.78	560.752	43.78	2427.91	43.78	4173.66
		43.79	588.112	43.79	2436.34	43.79	4179.27
		43.8	564.784	43.8	2411.39	43.8	4181.12
		43.81	578.032	43.81	2436.01	43.81	4183.5
		43.82	592.144	43.82	2451.89	43.82	4188.43
		43.83	582.928	43.83	2442.49	43.83	4187
		43.84	584.08	43.84	2440.22	43.84	4188.84
		43.85	584.656	43.85	2425.97	43.85	4191.08
		43.86	567.664	43.86	2439.9	43.86	4191.56
		43.87	587.536	43.87	2455.13	43.87	4193.95
		43.88	590.416	43.88	2415.28	43.88	4197.27
		43.89	595.6	43.89	2420.14	43.89	4197.83
		43.9	611.152	43.9	2436.01	43.9	4198.26
		43.91	592.432	43.91	2423.7	43.91	4197.75
		43.92	595.888	43.92	2436.01	43.92	4199.64
		43.93	605.392	43.93	2434.72	43.93	4202.95
		43.94	612.592	43.94	2444.44	43.94	4204.28
		43.95	597.04	43.95	2477.48	43.95	4205.76
		43.96	597.904	43.96	2438.93	43.96	4204.86
		43.97	612.304	43.97	2438.93	43.97	4201.86
		43.98	588.976	43.98	2439.9	43.98	4200.26
		43.99	587.824	43.99	2441.52	43.99	4198.94
		44	595.024	44	2433.74	44	4204.01
		44.01	607.696	44.01	2452.21	44.01	4205.4
		44.02	602.8	44.02	2457.07	44.02	4206.69
		44.03	594.448	44.03	2461.93	44.03	4209.73
		44.04	593.296	44.04	2454.48	44.04	4211.93
		44.05	613.168	44.05	2452.54	44.05	4216.4
		44.06	610.864	44.06	2462.9	44.06	4219.28
		44.07	615.184	44.07	2462.58	44.07	4217.21
		44.08	610.576	44.08	2462.26	44.08	4223.84
		44.09	613.456	44.09	2439.9	44.09	4226.55
		44.1	622.096	44.1	2462.26	44.1	4229.33
		44.11	624.112	44.11	2465.5	44.11	4232.28
		44.12	635.92	44.12	2459.34	44.12	4233.03
		44.13	614.896	44.13	2442.17	44.13	4233.13
		44.14	612.016	44.14	2475.22	44.14	4236.43
		44.15	591.856	44.15	2447.03	44.15	4236.39
		44.16	627.568	44.16	2450.59	44.16	4240.76
		44.17	626.416	44.17	2487.85	44.17	4245.2
		44.18	594.448	44.18	2494.66	44.18	4244.03
		44.19	645.424	44.19	2454.48	44.19	4246.44
		44.2	612.016	44.2	2484.29	44.2	4246.94
		44.21	642.256	44.21	2493.04	44.21	4246.12
		44.22	644.848	44.22	2448	44.22	4251.28
		44.23	638.512	44.23	2470.68	44.23	4254.53
		44.24	619.504	44.24	2490.77	44.24	4258.06
		44.25	629.584	44.25	2469.71	44.25	4261.62
		44.26	619.216	44.26	2467.76	44.26	4262.43
		44.27	634.48	44.27	2483.64	44.27	4265.03
		44.28	613.168	44.28	2492.71	44.28	4268.43
		44.29	629.296	44.29	2491.09	44.29	4265.52
		44.3	658.672	44.3	2490.12	44.3	4265.92
		44.31	633.904	44.31	2449.62	44.31	4270.32
		44.32	661.264	44.32	2450.27	44.32	4274.47
		44.33	647.728	44.33	2472.95	44.33	4276.32
		44.34	628.432	44.34	2465.5	44.34	4277.42
		44.35	629.584	44.35	2477.81	44.35	4277.64
		44.36	675.088	44.36	2471	44.36	4280.19
		44.37	633.328	44.37	2472.3	44.37	4279.81
		44.38	641.104	44.38	2478.78	44.38	4280
		44.39	675.664	44.39	2480.72	44.39	4282.85
		44.4	669.328	44.4	2496.28	44.4	4287.08
		44.41	653.2	44.41	2492.71	44.41	4286.58
		44.42	707.632	44.42	2480.72	44.42	4286.73
		44.43	664.144	44.43	2467.76	44.43	4290.72
		44.44	663.28	44.44	2488.18	44.44	4290.83
		44.45	669.328	44.45	2485.58	44.45	4289.77
		44.46	673.36	44.46	2499.84	44.46	4294.65
		44.47	663.856	44.47	2498.54	44.47	4294.56
		44.48	669.904	44.48	2492.39	44.48	4297.62
		44.49	683.728	44.49	2485.91	44.49	4300.7
		44.5	678.544	44.5	2500.49	44.5	4301.79
		44.51	677.104	44.51	2514.42	44.51	4304.91
		44.52	682.288	44.52	2528.03	44.52	4305
		44.53	658.096	44.53	2503.73	44.53	4306.55
		44.54	698.128	44.54	2516.69	44.54	4313.06
		44.55	666.736	44.55	2536.45	44.55	4315.27
		44.56	685.744	44.56	2511.18	44.56	4316.06
		44.57	693.232	44.57	2522.52	44.57	4318.86
		44.58	691.504	44.58	2539.04	44.58	4320.93
		44.59	706.48	44.59	2502.43	44.59	4322.42
		44.6	705.04	44.6	2505.02	44.6	4323.01
		44.61	717.136	44.61	2505.02	44.61	4323.13
		44.62	712.816	44.62	2533.54	44.62	4325.98
		44.63	711.376	44.63	2555.57	44.63	4328.19
		44.64	704.176	44.64	2517.98	44.64	4331.54
		44.65	726.352	44.65	2533.86	44.65	4331.45
		44.66	728.368	44.66	2552.33	44.66	4334.85
		44.67	741.328	44.67	2529.97	44.67	4335.22
		44.68	706.48	44.68	2540.66	44.68	4336.26
		44.69	735.28	44.69	2555.89	44.69	4337.92
		44.7	724.624	44.7	2556.86	44.7	4341.25
		44.71	727.504	44.71	2546.82	44.71	4344.36
		44.72	733.264	44.72	2547.14	44.72	4349.85
		44.73	732.976	44.73	2555.24	44.73	4354.56
		44.74	758.896	44.74	2549.74	44.74	4359.69
		44.75	749.68	44.75	2554.6	44.75	4364.74
		44.76	768.976	44.76	2556.86	44.76	4364.69
		44.77	777.904	44.77	2557.84	44.77	4368.8
		44.78	757.744	44.78	2544.55	44.78	4374.41
		44.79	747.376	44.79	2540.02	44.79	4375.78
		44.8	751.696	44.8	2540.34	44.8	4379.44
		44.81	758.032	44.81	2573.39	44.81	4380.32
		44.82	765.52	44.82	2585.38	44.82	4381.6
		44.83	762.064	44.83	2545.52	44.83	4383.25
		44.84	792.592	44.84	2562.7	44.84	4383.28
		44.85	811.024	44.85	2546.82	44.85	4387.87
		44.86	815.92	44.86	2571.77	44.86	4389.78
		44.87	790.864	44.87	2576.3	44.87	4393.87
		44.88	779.056	44.88	2590.88	44.88	4397.6
		44.89	800.944	44.89	2606.11	44.89	4395.34
		44.9	812.176	44.9	2602.55	44.9	4399.19
		44.91	809.584	44.91	2565.61	44.91	4401.64
		44.92	817.072	44.92	2578.9	44.92	4401.34
		44.93	841.264	44.93	2586.02	44.93	4404.78
		44.94	818.224	44.94	2609.35	44.94	4405.8
		44.95	839.536	44.95	2594.77	44.95	4407.53
		44.96	812.464	44.96	2585.7	44.96	4414.94
		44.97	830.032	44.97	2602.87	44.97	4416.89
		44.98	822.832	44.98	2634.95	44.98	4419.14
		44.99	819.664	44.99	2600.28	44.99	4423.39
		45	845.584	45	2616.16	45	4423.89
		45.01	811.6	45.01	2632.68	45.01	4429.73
		45.02	842.128	45.02	2649.53	45.02	4433.58
		45.03	848.464	45.03	2615.51	45.03	4432.57
		45.04	858.832	45.04	2626.85	45.04	4433.79
		45.05	873.808	45.05	2643.7	45.05	4434.08
		45.06	871.216	45.06	2646.61	45.06	4438.53
		45.07	874.672	45.07	2636.57	45.07	4439.55
		45.08	866.608	45.08	2664.11	45.08	4442.04
		45.09	885.904	45.09	2647.26	45.09	4443.94
		45.1	873.52	45.1	2657.95	45.1	4444.97
		45.11	900.016	45.11	2671.56	45.11	4448.35
		45.12	909.232	45.12	2666.38	45.12	4448.97
		45.13	893.968	45.13	2668.64	45.13	4453.35
		45.14	885.328	45.14	2690.03	45.14	4459.18
		45.15	896.848	45.15	2706.88	45.15	4460.83
		45.16	908.944	45.16	2715.3	45.16	4463.38
		45.17	948.976	45.17	2691.97	45.17	4471.32
		45.18	943.216	45.18	2691.97	45.18	4472.89
		45.19	950.992	45.19	2705.58	45.19	4477.73
		45.2	957.328	45.2	2712.06	45.2	4483.65
		45.21	946.672	45.21	2724.05	45.21	4481.9
		45.22	958.768	45.22	2762.28	45.22	4488.22
		45.23	988.432	45.23	2749	45.23	4493.81
		45.24	961.648	45.24	2749.32	45.24	4496.86
		45.25	982.096	45.25	2763.25	45.25	4498.75
		45.26	985.84	45.26	2779.13	45.26	4499.04
		45.27	1022.42	45.27	2786.9	45.27	4498.43
		45.28	1012.91	45.28	2773.3	45.28	4496.09
		45.29	1000.24	45.29	2753.21	45.29	4495.04
		45.3	1014.06	45.3	2780.42	45.3	4494.95
		45.31	1002.83	45.31	2783.02	45.31	4489.72
		45.32	1085.78	45.32	2761.31	45.32	4487.81
		45.33	1032.21	45.33	2769.73	45.33	4487.97
		45.34	1060.14	45.34	2837.45	45.34	4488.77
		45.35	1039.98	45.35	2816.39	45.35	4491.07
		45.36	1070.22	45.36	2801.48	45.36	4496.66
		45.37	1078.29	45.37	2807.64	45.37	4501.69
		45.38	1114.58	45.38	2849.11	45.38	4506.55
		45.39	1100.75	45.39	2848.14	45.39	4515.23
		45.4	1120.34	45.4	2825.46	45.4	4520.22
		45.41	1138.19	45.41	2828.05	45.41	4529.13
		45.42	1164.4	45.42	2836.48	45.42	4530.97
		45.43	1159.5	45.43	2866.28	45.43	4535.52
		45.44	1183.12	45.44	2873.09	45.44	4541.66
		45.45	1177.65	45.45	2870.82	45.45	4545.56
		45.46	1183.41	45.46	2871.79	45.46	4552.33
		45.47	1207.89	45.47	2893.82	45.47	4551.85
		45.48	1211.92	45.48	2897.06	45.48	4550.39
		45.49	1188.3	45.49	2900.63	45.49	4547.55
		45.5	1238.42	45.5	2910.02	45.5	4546.28
		45.51	1236.98	45.51	2917.15	45.51	4538.6
		45.52	1266.06	45.52	2916.18	45.52	4534.84
		45.53	1291.7	45.53	2952.14	45.53	4533.25
		45.54	1310.13	45.54	2959.27	45.54	4533.09
		45.55	1306.67	45.55	2950.2	45.55	4533.7
		45.56	1317.04	45.56	2967.37	45.56	4532.33
		45.57	1319.34	45.57	2972.23	45.57	4536.04
		45.58	1346.13	45.58	2999.45	45.58	4531.75
		45.59	1395.09	45.59	2960.24	45.59	4537.94
		45.6	1378.38	45.6	2962.51	45.6	4539.61
		45.61	1341.23	45.61	2966.08	45.61	4540.61
		45.62	1378.38	45.62	2981.95	45.62	4547.81
		45.63	1405.17	45.63	2974.5	45.63	4556.41
		45.64	1426.48	45.64	2989.4	45.64	4561.17
		45.65	1437.71	45.65	3026.02	45.65	4567.02
		45.66	1439.44	45.66	2989.73	45.66	4568.56
		45.67	1471.41	45.67	3011.11	45.67	4572.18
		45.68	1460.75	45.68	3036.06	45.68	4576.44
		45.69	1528.72	45.69	3045.13	45.69	4580.28
		45.7	1502.22	45.7	3038.33	45.7	4583.39
		45.71	1534.19	45.71	3058.09	45.71	4581.37
		45.72	1561.26	45.72	3085.31	45.72	4587.59
		45.73	1554.35	45.73	3065.54	45.73	4590.66
		45.74	1579.98	45.74	3100.21	45.74	4590.2
		45.75	1595.82	45.75	3075.59	45.75	4587.76
		45.76	1573.07	45.76	3060.36	45.76	4593.55
		45.77	1611.09	45.77	3044.81	45.77	4600.15
		45.78	1632.98	45.78	3101.51	45.78	4603.96
		45.79	1632.98	45.79	3111.23	45.79	4607.06
		45.8	1652.27	45.8	3092.76	45.8	4605.89
		45.81	1696.62	45.81	3062.95	45.81	4607.62
		45.82	1674.16	45.82	3108.31	45.82	4603.87
		45.83	1681.07	45.83	3130.99	45.83	4607.51
		45.84	1698.06	45.84	3098.59	45.84	4603.43
		45.85	1717.36	45.85	3092.76	45.85	4607.82
		45.86	1753.07	45.86	3092.11	45.86	4611.82
		45.87	1806.35	45.87	3104.75	45.87	4612.47
		45.88	1763.44	45.88	3104.1	45.88	4610.69
		45.89	1814.99	45.89	3151.73	45.89	4610.82
		45.9	1811.54	45.9	3147.19	45.9	4613.97
		45.91	1842.06	45.91	3122.57	45.91	4611.07
		45.92	1804.05	45.92	3090.82	45.92	4611.24
		45.93	1846.38	45.93	3150.11	45.93	4612.37
		45.94	1881.23	45.94	3177	45.94	4615.52
		45.95	1895.92	45.95	3143.95	45.95	4612.72
		45.96	1865.68	45.96	3135.85	45.96	4617.93
		45.97	1898.51	45.97	3125.48	45.97	4618.6
		45.98	1905.42	45.98	3157.56	45.98	4621.75
		45.99	1913.2	45.99	3183.48	45.99	4620.66
		46	1922.99	46	3142.66	46	4624.59
		46.01	1920.98	46.01	3151.73	46.01	4629.11
		46.02	1905.42	46.02	3187.69	46.02	4627.44
		46.03	1920.11	46.03	3157.56	46.03	4628.74
		46.04	1911.76	46.04	3168.9	46.04	4624.18
		46.05	1943.15	46.05	3162.42	46.05	4620.05
		46.06	1934.51	46.06	3176.03	46.06	4618.15
		46.07	1985.78	46.07	3161.45	46.07	4615.06
		46.08	1969.94	46.08	3162.74	46.08	4611.84
		46.09	1937.68	46.09	3178.3	46.09	4613.82
		46.1	1939.12	46.1	3155.94	46.1	4613.53
		46.11	1993.84	46.11	3182.83	46.11	4613.01
		46.12	1986.93	46.12	3146.22	46.12	4612.51
		46.13	1996.72	46.13	3162.1	46.13	4609.9
		46.14	1956.98	46.14	3201.62	46.14	4606.83
		46.15	1965.33	46.15	3138.77	46.15	4602.12
		46.16	1952.37	46.16	3134.56	46.16	4600.52
		46.17	1936.82	46.17	3163.07	46.17	4603.31
		46.18	1938.54	46.18	3177.65	46.18	4605.24
		46.19	1946.61	46.19	3148.81	46.19	4602.02
		46.2	1952.66	46.2	3143.95	46.2	4613.84
		46.21	1964.18	46.21	3153.67	46.21	4616.63
		46.22	1952.08	46.22	3139.09	46.22	4620.25
		46.23	1943.15	46.23	3146.22	46.23	4614.78
		46.24	1960.14	46.24	3122.57	46.24	4621.17
		46.25	1929.33	46.25	3152.05	46.25	4625.31
		46.26	1909.17	46.26	3163.07	46.26	4623.39
		46.27	1930.77	46.27	3142.98	46.27	4621.82
		46.28	1860.5	46.28	3174.08	46.28	4618.78
		46.29	1923.28	46.29	3164.36	46.29	4621.51
		46.3	1925.58	46.3	3132.61	46.3	4621.61
		46.31	1912.34	46.31	3152.38	46.31	4617.31
		46.32	1894.19	46.32	3149.14	46.32	4615.89
		46.33	1857.9	46.33	3092.11	46.33	4617.19
		46.34	1834.86	46.34	3114.14	46.34	4620.08
		46.35	1839.18	46.35	3115.76	46.35	4618.03
		46.36	1814.13	46.36	3134.23	46.36	4608.53
		46.37	1817.01	46.37	3119	46.37	4606.94
		46.38	1794.54	46.38	3109.28	46.38	4604.45
		46.39	1783.31	46.39	3098.27	46.39	4597.39
		46.4	1799.15	46.4	3106.04	46.4	4592.19
		46.41	1778.99	46.41	3090.49	46.41	4588.47
		46.42	1782.45	46.42	3084.98	46.42	4584.24
		46.43	1737.81	46.43	3085.96	46.43	4577.39
		46.44	1753.94	46.44	3098.92	46.44	4578.28
		46.45	1684.24	46.45	3068.78	46.45	4571.48
		46.46	1723.7	46.46	3076.88	46.46	4572.28
		46.47	1700.94	46.47	3081.42	46.47	4567.58
		46.48	1679.63	46.48	3082.07	46.48	4570.72
		46.49	1699.79	46.49	3021.48	46.49	4567.79
		46.5	1621.74	46.5	3053.23	46.5	4565.03
		46.51	1611.09	46.51	3030.55	46.51	4564.68
		46.52	1588.34	46.52	3032.82	46.52	4563.91
		46.53	1596.4	46.53	3020.83	46.53	4562.33
		46.54	1566.74	46.54	3017.59	46.54	4559.89
		46.55	1543.12	46.55	3000.74	46.55	4561.35
		46.56	1553.49	46.56	3003.34	46.56	4563.64
		46.57	1524.98	46.57	2996.86	46.57	4568.02
		46.58	1537.07	46.58	3013.38	46.58	4570.53
		46.59	1492.72	46.59	2989.73	46.59	4569.23
		46.6	1440.88	46.6	2990.7	46.6	4568.34
		46.61	1484.94	46.61	3007.87	46.61	4572.76
		46.62	1466.8	46.62	2957.65	46.62	4569.17
		46.63	1421.3	46.63	2966.72	46.63	4567.13
		46.64	1423.6	46.64	2987.14	46.64	4564.83
		46.65	1393.07	46.65	2956.36	46.65	4562.82
		46.66	1391.92	46.66	2930.11	46.66	4562.25
		46.67	1343.82	46.67	2929.46	46.67	4556.51
		46.68	1373.2	46.68	2929.14	46.68	4555.95
		46.69	1330.58	46.69	2899.33	46.69	4554.78
		46.7	1302.64	46.7	2896.42	46.7	4552.51
		46.71	1293.42	46.71	2910.02	46.71	4549.3
		46.72	1287.95	46.72	2910.67	46.72	4547.93
		46.73	1255.7	46.73	2904.19	46.73	4544.14
		46.74	1262.9	46.74	2894.15	46.74	4543.6
		46.75	1211.34	46.75	2904.19	46.75	4538.04
		46.76	1234.38	46.76	2878.92	46.76	4533
		46.77	1212.5	46.77	2876.33	46.77	4528.43
		46.78	1222.86	46.78	2827.4	46.78	4526.6
		46.79	1196.94	46.79	2854.3	46.79	4522.53
		46.8	1167.28	46.8	2853	46.8	4519.17
		46.81	1162.38	46.81	2827.73	46.81	4516.63
		46.82	1124.08	46.82	2811.2	46.82	4515.02
		46.83	1140.21	46.83	2808.61	46.83	4511.42
		46.84	1088.37	46.84	2803.43	46.84	4505.01
		46.85	1097.3	46.85	2801.16	46.85	4499.33
		46.86	1076.27	46.86	2806.67	46.86	4497.94
		46.87	1069.94	46.87	2776.86	46.87	4491.98
		46.88	1066.77	46.88	2801.16	46.88	4486.25
		46.89	1049.2	46.89	2795.33	46.89	4484.04
		46.9	1034.22	46.9	2789.5	46.9	4475.57
		46.91	1037.68	46.91	2773.62	46.91	4469.78
		46.92	1009.46	46.92	2770.7	46.92	4465.74
		46.93	981.808	46.93	2759.69	46.93	4465.79
		46.94	974.608	46.94	2746.08	46.94	4461.29
		46.95	967.408	46.95	2730.2	46.95	4459.61
		46.96	957.04	46.96	2750.62	46.96	4458.5
		46.97	957.616	46.97	2731.5	46.97	4456.17
		46.98	933.712	46.98	2715.95	46.98	4454.81
		46.99	924.208	46.99	2727.29	46.99	4450.66
		47	912.4	47	2719.84	47	4451.31
		47.01	900.304	47.01	2694.24	47.01	4450.61
		47.02	917.584	47.02	2713.36	47.02	4451.82
		47.03	898.864	47.03	2687.76	47.03	4449.49
		47.04	887.92	47.04	2668.32	47.04	4452.12
		47.05	864.016	47.05	2673.83	47.05	4453.59
		47.06	880.432	47.06	2673.18	47.06	4455.95
		47.07	872.944	47.07	2645.64	47.07	4452.55
		47.08	824.272	47.08	2656.98	47.08	4451.19
		47.09	828.304	47.09	2644.02	47.09	4448.55
		47.1	836.656	47.1	2641.75	47.1	4443.12
		47.11	827.152	47.11	2606.76	47.11	4439.9
		47.12	806.128	47.12	2649.53	47.12	4435.43
		47.13	795.472	47.13	2623.61	47.13	4429.14
		47.14	790.864	47.14	2604.82	47.14	4424.41
		47.15	790.864	47.15	2594.12	47.15	4422.3
		47.16	759.76	47.16	2592.18	47.16	4417.24
		47.17	774.448	47.17	2596.72	47.17	4410.01
		47.18	787.696	47.18	2575.01	47.18	4401.11
		47.19	765.232	47.19	2587.97	47.19	4395.51
		47.2	766.384	47.2	2592.5	47.2	4391.1
		47.21	733.264	47.21	2561.4	47.21	4385.28
		47.22	737.008	47.22	2560.43	47.22	4381.09
		47.23	765.52	47.23	2574.68	47.23	4376.26
		47.24	716.272	47.24	2563.67	47.24	4376.5
		47.25	724.048	47.25	2545.2	47.25	4371.13
		47.26	719.728	47.26	2556.86	47.26	4372.97
		47.27	694.672	47.27	2541.64	47.27	4370.36
		47.28	696.976	47.28	2521.22	47.28	4369.2
		47.29	683.152	47.29	2500.81	47.29	4367.79
		47.3	682.288	47.3	2534.51	47.3	4368.41
		47.31	697.552	47.31	2499.19	47.31	4366.29
		47.32	695.248	47.32	2516.04	47.32	4363.62
		47.33	669.04	47.33	2522.52	47.33	4360.26
		47.34	667.888	47.34	2518.63	47.34	4358.33
		47.35	669.616	47.35	2485.26	47.35	4360.44
		47.36	669.328	47.36	2499.19	47.36	4357.25
		47.37	656.08	47.37	2504.38	47.37	4357.22
		47.38	653.2	47.38	2482.99	47.38	4357.17
		47.39	657.232	47.39	2459.34	47.39	4353.45
		47.4	643.12	47.4	2492.39	47.4	4348.35
		47.41	634.192	47.41	2462.26	47.41	4342.35
		47.42	633.904	47.42	2481.05	47.42	4342.51
		47.43	627.568	47.43	2473.92	47.43	4341.55
		47.44	631.6	47.44	2460.96	47.44	4340.56
		47.45	610	47.45	2470.68	47.45	4338.32
		47.46	612.88	47.46	2437.63	47.46	4331.69
		47.47	586.96	47.47	2459.99	47.47	4323.4
		47.48	604.24	47.48	2447.03	47.48	4319.2
		47.49	601.072	47.49	2445.41	47.49	4313.55
		47.5	599.92	47.5	2429.21	47.5	4311.88
		47.51	591.856	47.51	2433.1	47.51	4301.82
		47.52	592.72	47.52	2432.12	47.52	4293.38
		47.53	597.904	47.53	2435.69	47.53	4291.04
		47.54	580.048	47.54	2423.7	47.54	4289.09
		47.55	600.784	47.55	2416.9	47.55	4283.62
		47.56	614.608	47.56	2423.38	47.56	4278.48
		47.57	570.832	47.57	2423.7	47.57	4274.63
		47.58	573.424	47.58	2410.09	47.58	4269.14
		47.59	563.632	47.59	2418.52	47.59	4267.38
		47.6	583.504	47.6	2385.79	47.6	4260.23
		47.61	558.448	47.61	2385.47	47.61	4257.4
		47.62	562.192	47.62	2377.69	47.62	4251.94
		47.63	575.152	47.63	2390.65	47.63	4247.23
		47.64	547.216	47.64	2393.57	47.64	4244.39
		47.65	579.184	47.65	2399.08	47.65	4243.79
		47.66	539.44	47.66	2390.98	47.66	4245.37
		47.67	554.416	47.67	2389.36	47.67	4244.96
		47.68	533.104	47.68	2382.23	47.68	4240.9
		47.69	542.896	47.69	2376.4	47.69	4235.27
		47.7	521.584	47.7	2374.78	47.7	4228.76
		47.71	536.272	47.71	2353.07	47.71	4226.17
		47.72	555.568	47.72	2373.8	47.72	4224.39
		47.73	532.24	47.73	2386.76	47.73	4224.6
		47.74	537.712	47.74	2365.06	47.74	4221.59
		47.75	545.776	47.75	2351.77	47.75	4216.23
		47.76	525.616	47.76	2365.7	47.76	4217.73
		47.77	528.496	47.77	2344.97	47.77	4219.83
		47.78	530.8	47.78	2348.21	47.78	4217.35
		47.79	510.352	47.79	2361.82	47.79	4216.91
		47.8	510.64	47.8	2358.58	47.8	4215.01
		47.81	527.632	47.81	2369.92	47.81	4211.69
		47.82	514.672	47.82	2345.94	47.82	4207.43
		47.83	484.144	47.83	2335.57	47.83	4205.23
		47.84	506.32	47.84	2329.42	47.84	4197.59
		47.85	495.088	47.85	2346.91	47.85	4196.87
		47.86	505.456	47.86	2342.7	47.86	4191.86
		47.87	505.456	47.87	2318.4	47.87	4188.32
		47.88	502.288	47.88	2346.26	47.88	4187.22
		47.89	504.88	47.89	2322.94	47.89	4185.21
		47.9	493.072	47.9	2342.05	47.9	4181.78
		47.91	500.272	47.91	2306.09	47.91	4178.83
		47.92	506.032	47.92	2307.71	47.92	4177.62
		47.93	493.072	47.93	2323.91	47.93	4175.62
		47.94	461.392	47.94	2324.23	47.94	4172.01
		47.95	492.496	47.95	2313.54	47.95	4167.99
		47.96	487.024	47.96	2312.57	47.96	4163.8
		47.97	487.6	47.97	2304.47	47.97	4164.07
		47.98	475.792	47.98	2306.41	47.98	4160.73
		47.99	490.48	47.99	2313.54	47.99	4159.57
		48	482.416	48	2309	48	4160.44
		48.01	483.856	48.01	2300.26	48.01	4158.8
		48.02	475.216	48.02	2291.18	48.02	4157.9
		48.03	477.808	48.03	2325.53	48.03	4156.34
		48.04	478.384	48.04	2286	48.04	4152.17
		48.05	478.672	48.05	2296.04	48.05	4148.26
		48.06	478.096	48.06	2297.99	48.06	4144.25
		48.07	469.744	48.07	2269.48	48.07	4140.66
		48.08	478.096	48.08	2299.93	48.08	4134.12
		48.09	480.976	48.09	2285.68	48.09	4130.7
		48.1	466	48.1	2306.09	48.1	4127.87
		48.11	471.184	48.11	2284.06	48.11	4125.39
		48.12	487.024	48.12	2297.02	48.12	4126.33
		48.13	463.984	48.13	2280.17	48.13	4126.7
		48.14	451.888	48.14	2300.9	48.14	4123.81
		48.15	454.48	48.15	2293.45	48.15	4122.82
		48.16	447.568	48.16	2278.55	48.16	4121.61
		48.17	463.696	48.17	2274.66	48.17	4116.86
		48.18	472.912	48.18	2275.96	48.18	4112.02
		48.19	451.024	48.19	2310.3	48.19	4106.38
		48.2	432.016	48.2	2293.78	48.2	4103.98
		48.21	457.36	48.21	2304.14	48.21	4102.34
		48.22	452.176	48.22	2274.66	48.22	4099.47
		48.23	445.552	48.23	2266.24	48.23	4096.83
		48.24	448.432	48.24	2298.64	48.24	4093.95
		48.25	450.16	48.25	2282.76	48.25	4094.77
		48.26	449.872	48.26	2272.72	48.26	4092.7
		48.27	462.544	48.27	2269.8	48.27	4089.13
		48.28	439.216	48.28	2279.2	48.28	4088.06
		48.29	438.64	48.29	2260.73	48.29	4086.49
		48.3	440.368	48.3	2260.73	48.3	4084.28
		48.31	441.52	48.31	2261.05	48.31	4082.15
		48.32	463.984	48.32	2277.58	48.32	4079.43
		48.33	440.368	48.33	2274.01	48.33	4080.55
		48.34	454.768	48.34	2263.32	48.34	4080.48
		48.35	450.736	48.35	2261.38	48.35	4079.92
		48.36	429.712	48.36	2261.05	48.36	4082.41
		48.37	455.632	48.37	2268.83	48.37	4082.36
		48.38	446.128	48.38	2252.63	48.38	4078.9
		48.39	439.792	48.39	2259.43	48.39	4078.72
		48.4	436.624	48.4	2258.46	48.4	4077.75
		48.41	430.576	48.41	2265.26	48.41	4076.21
		48.42	442.96	48.42	2256.84	48.42	4072.56
		48.43	444.688	48.43	2240.64	48.43	4067.54
		48.44	423.088	48.44	2250.04	48.44	4067.44
		48.45	429.424	48.45	2232.86	48.45	4064.7
		48.46	439.792	48.46	2236.43	48.46	4061.29
		48.47	436.048	48.47	2253.28	48.47	4058.94
		48.48	427.408	48.48	2239.02	48.48	4060.46
		48.49	443.824	48.49	2236.1	48.49	4058.34
		48.5	434.608	48.5	2253.28	48.5	4056.4
		48.51	442.672	48.51	2261.05	48.51	4054.36
		48.52	437.776	48.52	2239.34	48.52	4052.14
		48.53	434.032	48.53	2248.42	48.53	4049.89
		48.54	436.912	48.54	2261.38	48.54	4045.68
		48.55	434.32	48.55	2230.27	48.55	4044.19
		48.56	422.512	48.56	2239.67	48.56	4041.71
		48.57	417.616	48.57	2245.82	48.57	4040.5
		48.58	427.696	48.58	2247.77	48.58	4037.58
		48.59	418.192	48.59	2245.18	48.59	4037.26
		48.6	418.192	48.6	2257.81	48.6	4037.16
		48.61	422.512	48.61	2250.36	48.61	4033.97
		48.62	427.12	48.62	2244.2	48.62	4030.08
		48.63	429.136	48.63	2253.6	48.63	4031.52
		48.64	421.936	48.64	2230.6	48.64	4032.84
		48.65	407.824	48.65	2237.4	48.65	4030.77
		48.66	396.88	48.66	2227.36	48.66	4029
		48.67	428.272	48.67	2221.52	48.67	4027.53
		48.68	410.704	48.68	2263.32	48.68	4027.39
		48.69	419.056	48.69	2224.76	48.69	4026.98
		48.7	427.984	48.7	2226.71	48.7	4025.44
		48.71	410.128	48.71	2240.96	48.71	4024.67
		48.72	430	48.72	2234.48	48.72	4024.98
		48.73	415.024	48.73	2236.43	48.73	4021.59
		48.74	416.176	48.74	2208.89	48.74	4020.87
		48.75	441.232	48.75	2226.38	48.75	4021.26
		48.76	411.856	48.76	2246.15	48.76	4021.43
		48.77	413.584	48.77	2243.88	48.77	4020.47
		48.78	417.04	48.78	2217.96	48.78	4020.09
		48.79	407.824	48.79	2217.31	48.79	4019.07
		48.8	401.776	48.8	2205	48.8	4015.64
		48.81	416.464	48.81	2215.69	48.81	4011.63
		48.82	420.784	48.82	2219.26	48.82	4010.15
		48.83	407.248	48.83	2234.81	48.83	4009.29
		48.84	423.376	48.84	2248.42	48.84	4007.84
		48.85	381.904	48.85	2233.84	48.85	4003.79
		48.86	410.992	48.86	2212.13	48.86	4001.58
		48.87	404.944	48.87	2217.64	48.87	4004.38
		48.88	415.024	48.88	2219.58	48.88	4006.81
		48.89	418.48	48.89	2221.85	48.89	4005.62
		48.9	402.64	48.9	2215.37	48.9	4004.99
		48.91	401.2	48.91	2221.85	48.91	4002.79
		48.92	404.08	48.92	2220.55	48.92	4001.16
		48.93	388.24	48.93	2216.66	48.93	3999.02
		48.94	399.472	48.94	2230.6	48.94	3993.93
		48.95	401.776	48.95	2204.68	48.95	3989.89
		48.96	396.016	48.96	2215.37	48.96	3990.83
		48.97	414.16	48.97	2222.82	48.97	3989.12
		48.98	389.968	48.98	2218.61	48.98	3991.6
		48.99	399.76	48.99	2199.49	48.99	3992.42
		49	419.92	49	2212.13	49	3989.7
		49.01	403.216	49.01	2198.2	49.01	3986.63
		49.02	398.32	49.02	2205.32	49.02	3988.51
		49.03	404.08	49.03	2205.32	49.03	3986.08
		49.04	409.552	49.04	2216.34	49.04	3985.05
		49.05	402.64	49.05	2192.69	49.05	3984.33
		49.06	392.848	49.06	2191.07	49.06	3986.01
		49.07	395.152	49.07	2212.78	49.07	3986.8
		49.08	402.064	49.08	2195.28	49.08	3983.76
		49.09	395.728	49.09	2200.79	49.09	3979.68
		49.1	398.608	49.1	2212.78	49.1	3980.84
		49.11	402.352	49.11	2217.64	49.11	3981.65
		49.12	394	49.12	2190.74	49.12	3981.19
		49.13	398.896	49.13	2214.4	49.13	3977.37
		49.14	400.624	49.14	2204.68	49.14	3974.98
		49.15	402.064	49.15	2195.28	49.15	3974.38
		49.16	389.968	49.16	2210.83	49.16	3971.89
		49.17	390.544	49.17	2213.42	49.17	3968.89
		49.18	383.056	49.18	2205.32	49.18	3965.91
		49.19	400.048	49.19	2205	49.19	3965.94
		49.2	384.208	49.2	2178.43	49.2	3970.05
		49.21	383.92	49.21	2199.17	49.21	3969.16
		49.22	394.864	49.22	2202.08	49.22	3972.88
		49.23	405.52	49.23	2204.03	49.23	3974.51
		49.24	399.184	49.24	2196.58	49.24	3975.88
		49.25	394.576	49.25	2192.36	49.25	3977.4
		49.26	395.728	49.26	2178.11	49.26	3981.55
		49.27	380.464	49.27	2177.78	49.27	3979.95
		49.28	387.664	49.28	2192.36	49.28	3981.14
		49.29	389.968	49.29	2197.55	49.29	3980.58
		49.3	376.432	49.3	2195.28	49.3	3980.66
		49.31	396.016	49.31	2180.7	49.31	3978.18
		49.32	399.184	49.32	2196.58	49.32	3974.22
		49.33	387.664	49.33	2181.67	49.33	3971.87
		49.34	384.208	49.34	2194.96	49.34	3970.58
		49.35	391.12	49.35	2193.01	49.35	3968.19
		49.36	385.36	49.36	2200.14	49.36	3964.69
		49.37	397.168	49.37	2186.86	49.37	3959.89
		49.38	397.168	49.38	2206.3	49.38	3955.3
		49.39	408.976	49.39	2185.56	49.39	3948.68
		49.4	391.12	49.4	2203.7	49.4	3944.01
		49.41	375.28	49.41	2214.07	49.41	3944.33
		49.42	377.296	49.42	2179.08	49.42	3942.06
		49.43	393.424	49.43	2209.54	49.43	3942.91
		49.44	381.04	49.44	2203.7	49.44	3944.95
		49.45	384.208	49.45	2186.21	49.45	3944.73
		49.46	381.616	49.46	2167.74	49.46	3948.34
		49.47	366.64	49.47	2177.78	49.47	3949.39
		49.48	375.856	49.48	2186.53	49.48	3946.51
		49.49	372.4	49.49	2177.78	49.49	3946.44
		49.5	402.064	49.5	2190.42	49.5	3950.13
		49.51	379.888	49.51	2192.69	49.51	3952.6
		49.52	382.192	49.52	2188.8	49.52	3955.02
		49.53	382.768	49.53	2204.35	49.53	3955.15
		49.54	376.432	49.54	2200.46	49.54	3957.45
		49.55	391.408	49.55	2178.11	49.55	3958.11
		49.56	384.208	49.56	2182.32	49.56	3959.87
		49.57	370.096	49.57	2187.5	49.57	3958.49
		49.58	382.768	49.58	2175.84	49.58	3960.07
		49.59	385.936	49.59	2182	49.59	3960.99
		49.6	378.736	49.6	2192.69	49.6	3955.45
		49.61	366.928	49.61	2186.86	49.61	3952.99
		49.62	380.176	49.62	2191.07	49.62	3950.72
		49.63	397.744	49.63	2173.57	49.63	3952.92
		49.64	379.312	49.64	2189.12	49.64	3956.76
		49.65	403.504	49.65	2184.59	49.65	3957.56
		49.66	376.432	49.66	2175.84	49.66	3957.56
		49.67	374.128	49.67	2181.02	49.67	3958.24
		49.68	372.976	49.68	2176.16	49.68	3959.63
		49.69	376.144	49.69	2169.68	49.69	3959.5
		49.7	368.944	49.7	2192.04	49.7	3960.04
		49.71	381.904	49.71	2170.01	49.71	3959.56
		49.72	373.552	49.72	2160.61	49.72	3956.52
		49.73	370.096	49.73	2168.71	49.73	3957.14
		49.74	386.224	49.74	2164.82	49.74	3955.45
		49.75	368.08	49.75	2191.07	49.75	3953.53
		49.76	370.96	49.76	2189.77	49.76	3950.35
		49.77	369.52	49.77	2181.02	49.77	3947.32
		49.78	372.4	49.78	2170.01	49.78	3945.08
		49.79	367.792	49.79	2176.16	49.79	3944.15
		49.8	370.96	49.8	2161.58	49.8	3941.33
		49.81	376.72	49.81	2172.28	49.81	3939.44
		49.82	355.408	49.82	2185.24	49.82	3939.68
		49.83	375.856	49.83	2201.44	49.83	3939.54
		49.84	383.344	49.84	2170.98	49.84	3937.3
		49.85	366.928	49.85	2176.49	49.85	3938.6
		49.86	368.656	49.86	2167.42	49.86	3939.52
		49.87	364.912	49.87	2171.3	49.87	3945.05
		49.88	361.744	49.88	2172.28	49.88	3945.78
		49.89	358	49.89	2184.59	49.89	3948.5
		49.9	370.096	49.9	2163.53	49.9	3949.56
		49.91	356.272	49.91	2164.5	49.91	3951.55
		49.92	368.08	49.92	2176.16	49.92	3951.02
		49.93	356.56	49.93	2173.9	49.93	3949.39
		49.94	376.144	49.94	2164.82	49.94	3947.59
		49.95	371.824	49.95	2170.01	49.95	3946.07
		49.96	364.336	49.96	2159.96	49.96	3942.57
[truncated: 4,004 more rows]

## Sheet: Figure 2a
Figure 2a
axis	X: Energy (eV)	Y: Normalized intensity (a.u.)	Y: Normalized intensity (a.u.)	Y: Normalized intensity (a.u.)	Y: Normalized intensity (a.u.)
sample		Pd3Ru1/Pt5-6L NPs	Pd3Ru1/Pt3-4L NPs	Pd3Ru1/Pt1-2L NPs	Pt foil
	11365.8	0.00253	0.00134	0.00122	0.00981
	11369.9	0.00223	0.00115	0.00115	0.00933
	11373.8	0.00227	0.000960188	0.00092415	0.00883
	11377.7	0.00205	0.000916129	0.000821158	0.00828
	11381.8	0.00194	0.000640436	0.000671308	0.00773
	11385.8	0.00167	0.000634691	0.000477354	0.0072
	11389.6	0.00168	0.00061506	0.000422004	0.00673
	11393.3	0.00141	0.000386019	0.000280314	0.00627
	11397.3	0.00138	0.000283527	0.000222139	0.00578
	11401.1	0.0011	0.000267502	0.000104579	0.00534
	11404.8	0.000849654	0.000108622	3.24595e-05	0.00488
	11409.2	0.000913434	5.67222e-05	-1.68154e-05	0.00434
	11413.2	0.000719693	-0.000139781	-0.000152529	0.00384
	11417.2	0.000556327	-2.19856e-05	-0.000204941	0.00333
	11421.2	0.000322505	-0.00014318	-0.000318032	0.00285
	11425.5	0.000313375	-0.000246039	-0.00037683	0.00232
	11429.4	8.30235e-05	-0.000270676	-0.000322407	0.00184
	11433.5	1.00232e-05	-0.000117218	-0.000270897	0.00135
	11437.4	-8.17336e-05	-0.00021322	-0.000225335	0.000921842
	11441.4	-9.28088e-05	-0.000152507	-0.000111063	0.000448004
	11445.3	-0.000396729	-0.000199119	3.45966e-06	8.39863e-06
	11449.1	-0.000415951	4.23879e-05	1.94255e-05	-0.000422931
	11453	-0.000360102	0.000205753	0.00018575	-0.000845403
	11456.7	-0.000599304	0.000157782	0.000286923	-0.00122
	11461	-0.000420592	0.000411193	0.000425043	-0.00162
	11464.9	-0.000502817	0.00053808	0.000655864	-0.00195
	11469	-0.000413342	0.00111	0.00097009	-0.00229
	11472.9	-0.000542816	0.00118	0.00145	-0.00261
	11477.1	-0.000328472	0.00172	0.00173	-0.00289
	11481.2	-0.000176337	0.00207	0.00228	-0.00315
	11485.2	-3.24905e-05	0.00251	0.00286	-0.00332
	11489.3	0.000159501	0.00325	0.00348	-0.00347
	11493.4	0.000465201	0.00386	0.00437	-0.00359
	11497.2	0.000671534	0.00489	0.00517	-0.00361
	11501.2	0.00106	0.00586	0.00628	-0.00354
	11505.1	0.00159	0.00702	0.00751	-0.00336
	11508.8	0.00233	0.00829	0.00897	-0.00308
	11512.7	0.00305	0.0097	0.0108	-0.00264
	11516.7	0.00423	0.01203	0.01288	-0.00195
	11520.8	0.00563	0.01454	0.01568	-0.000943869
	11524.8	0.00723	0.01775	0.01898	0.000447772
	11529	0.00936	0.0219	0.02329	0.00245
	11532.8	0.01236	0.02681	0.02857	0.00486
	11537.1	0.01687	0.03412	0.03653	0.00892
	11540.9	0.02304	0.04379	0.04659	0.01447
	11542.1	0.02516	0.04702	0.05048	0.01672
	11543.1	0.02736	0.05058	0.05431	0.01885
	11544.2	0.02992	0.05486	0.05758	0.02127
	11545.2	0.03272	0.05883	0.0621	0.02413
	11546.2	0.03578	0.06371	0.06712	0.02728
	11547.2	0.03941	0.06887	0.07256	0.03082
	11548.2	0.04351	0.07512	0.07858	0.03519
	11549.1	0.04754	0.08176	0.08611	0.03943
	11549.5	0.05109	0.08705	0.09085	0.04137
	11550.2	0.05522	0.09214	0.09549	0.04506
	11550.9	0.06002	0.09937	0.1031	0.04964
	11551.6	0.06526	0.10682	0.11009	0.05491
	11552.3	0.07164	0.11636	0.11929	0.06107
	11553.1	0.07859	0.12521	0.1281	0.06772
	11553.7	0.08626	0.13581	0.1384	0.07514
	11554.3	0.09554	0.14693	0.14892	0.08268
	11555.1	0.10609	0.16398	0.16433	0.09432
	11555.7	0.11846	0.18081	0.17996	0.10528
	11556.5	0.13341	0.19992	0.20018	0.12073
	11557.1	0.15065	0.2207	0.21979	0.13733
	11557.8	0.17254	0.24801	0.24209	0.15669
	11558.5	0.1982	0.28274	0.2744	0.18298
	11559.1	0.23079	0.31651	0.30647	0.21238
	11559.8	0.27115	0.36613	0.3524	0.25428
	11560.5	0.32114	0.43084	0.40484	0.31034
	11561.2	0.38651	0.49598	0.46058	0.37723
	11561.8	0.4699	0.5817	0.54129	0.45949
	11562.5	0.57403	0.68649	0.63321	0.56879
	11563.3	0.69738	0.80724	0.74592	0.72699
	11564	0.83189	0.91181	0.84486	0.87953
	11564.6	0.97344	1.01965	0.94759	1.03339
	11565.3	1.09654	1.10194	1.03863	1.16128
	11565.8	1.18872	1.1538	1.09805	1.23455
	11566.6	1.24109	1.18772	1.14743	1.2686
	11567.2	1.25565	1.18853	1.16002	1.25215
	11567.9	1.24175	1.1733	1.15375	1.20996
	11568.7	1.20896	1.1477	1.13643	1.15969
	11569.3	1.16669	1.12111	1.11508	1.12026
	11570	1.12238	1.09225	1.0925	1.08449
	11570.6	1.08246	1.06569	1.0685	1.05563
	11571.3	1.04693	1.03955	1.04814	1.03008
	11572	1.01853	1.02212	1.02947	1.01063
	11572.8	0.99521	1.00484	1.01427	0.9903
	11573.4	0.97656	0.99378	1.00133	0.97574
	11574.1	0.96292	0.98182	0.98989	0.96299
	11574.8	0.95298	0.97507	0.98178	0.95571
	11575.6	0.9479	0.97107	0.97612	0.95345
	11576.3	0.94641	0.96954	0.97433	0.95562
	11576.9	0.94848	0.97114	0.97485	0.96089
	11577.5	0.95294	0.97399	0.97719	0.96814
	11578.3	0.959	0.98064	0.9822	0.97922
	11579	0.96531	0.98399	0.98658	0.98935
	11579.6	0.97051	0.98812	0.98988	0.99681
	11580.4	0.97404	0.99029	0.99285	1.00152
	11581.1	0.9746	0.99065	0.99475	0.99929
	11581.9	0.97275	0.98838	0.9937	0.99142
	11582.5	0.96793	0.98514	0.99058	0.98284
	11583.3	0.96182	0.98046	0.98512	0.96915
	11583.9	0.95532	0.97617	0.98051	0.95877
	11584.6	0.95009	0.97106	0.97561	0.95151
	11585.4	0.94681	0.96788	0.97152	0.94624
	11586.1	0.94514	0.96758	0.97019	0.9449
	11586.8	0.94526	0.9672	0.96941	0.94531
	11587.5	0.94665	0.96885	0.97017	0.9469
	11588.2	0.94924	0.97111	0.97161	0.95043
	11588.8	0.95379	0.97414	0.97424	0.95547
	11589.6	0.95964	0.97858	0.97849	0.96386
	11590.3	0.96739	0.98626	0.98421	0.97703
	11591	0.97643	0.99176	0.99002	0.9901
	11591.8	0.98645	1.00023	0.99886	1.00782
	11592.4	0.99685	1.00616	1.00522	1.02259
	11593.2	1.00617	1.01317	1.01332	1.03891
	11593.9	1.01363	1.0186	1.01911	1.0487
	11594.6	1.0182	1.02104	1.02327	1.05243
	11595.3	1.02035	1.02184	1.02397	1.05122
	11596.1	1.0202	1.02095	1.02459	1.04483
	11596.7	1.01807	1.01912	1.02169	1.03661
	11597.5	1.01476	1.01504	1.01859	1.02578
	11598.1	1.01079	1.01258	1.01425	1.0163
	11598.9	1.00704	1.00896	1.01039	1.00611
	11599.6	1.00332	1.00555	1.0059	0.99733
	11600.3	0.99981	1.00276	1.00346	0.99153
	11600.9	0.99732	1.00057	1.00075	0.98747
	11601.7	0.99507	0.99903	0.99835	0.98412
	11602.4	0.99326	0.99663	0.99719	0.98185
	11603.1	0.99148	0.99673	0.99535	0.97936
	11603.9	0.98987	0.99436	0.99414	0.97601
	11604.6	0.98807	0.99237	0.99267	0.97286
	11605.3	0.98608	0.99209	0.99085	0.9684
	11606	0.98495	0.99022	0.98886	0.96403
	11606.6	0.98342	0.98911	0.9881	0.96077
	11607.3	0.98282	0.98879	0.98701	0.95782
	11608	0.98329	0.98798	0.98545	0.95666
	11608.9	0.98434	0.98879	0.9856	0.95708
	11609.5	0.98642	0.99006	0.98686	0.95875
	11610.2	0.98947	0.99244	0.98818	0.96269
	11610.9	0.99323	0.99468	0.98979	0.967
	11611.7	0.99844	0.99846	0.99227	0.97317
	11613	1.00565	1.00371	0.99982	0.98574
	11613.9	1.01303	1.0096	1.00361	0.99474
	11614.9	1.02032	1.01298	1.00791	1.0048
	11615.9	1.02748	1.01869	1.01291	1.01423
	11616.6	1.03365	1.02297	1.01595	1.0204
	11617.4	1.03885	1.02524	1.01978	1.02759
	11618.8	1.04307	1.02976	1.02557	1.03683
	11619.8	1.04543	1.03093	1.02735	1.04022
	11620.8	1.04606	1.03158	1.02853	1.04125
	11621.8	1.04504	1.03114	1.02849	1.04005
	11622.8	1.04297	1.02917	1.02765	1.03725
	11623.3	1.03953	1.02786	1.02685	1.03538
	11624.1	1.03556	1.02506	1.02588	1.03223
	11625	1.0317	1.02369	1.02362	1.02875
	11626.6	1.02793	1.02014	1.01904	1.02286
	11627.5	1.02338	1.01767	1.01713	1.01976
	11628.1	1.01888	1.01607	1.01561	1.01781
	11629	1.01476	1.01323	1.01298	1.01458
	11630	1.01077	1.0104	1.00954	1.01174
	11630.9	1.00701	1.00772	1.00817	1.00912
	11632.4	1.00389	1.00439	1.00553	1.00587
	11633.4	1.00084	1.00288	1.00377	1.00417
	11634.4	0.99782	1.00041	1.0023	1.00227
	11635	0.99469	0.99916	1.00115	1.00088
	11636.4	0.99196	0.99634	0.99711	0.99684
	11637.3	0.98892	0.99416	0.9958	0.99332
	11638.3	0.9851	0.99187	0.99409	0.9886
	11639.4	0.98168	0.98884	0.99104	0.98336
	11640.5	0.97827	0.98633	0.98833	0.97802
	11641.4	0.97485	0.98394	0.98607	0.97392
	11642.5	0.97193	0.98158	0.98386	0.96937
	11643.4	0.96938	0.97942	0.98127	0.96593
	11644.5	0.9673	0.97748	0.97925	0.96292
	11645.5	0.96589	0.97579	0.97808	0.96065
	11646.6	0.96495	0.97517	0.9769	0.95881
	11647.5	0.96466	0.97487	0.97624	0.95781
	11648.5	0.96488	0.97487	0.9758	0.95718
	11649.5	0.96558	0.97448	0.97564	0.95703
	11650.5	0.96675	0.97592	0.97602	0.95766
	11651.6	0.96843	0.97717	0.97658	0.9594
	11652.6	0.97075	0.97759	0.97784	0.96218
	11653.6	0.97322	0.97937	0.97928	0.9655
	11654.6	0.97601	0.98137	0.98142	0.96953
	11655.7	0.97919	0.9847	0.98386	0.97505
	11656.8	0.98232	0.98629	0.98648	0.98044
	11657.8	0.98582	0.98915	0.98899	0.98563
	11658.8	0.98923	0.99184	0.9924	0.99033
	11659.7	0.99228	0.9939	0.99469	0.99424
	11660.7	0.99492	0.99587	0.99602	0.99776
	11661.7	0.99716	0.99742	0.99784	1.00065
	11662.8	0.99917	0.99965	1.00003	1.00312
	11663.9	1.00069	1.00093	1.00079	1.00462
	11664.4	1.00194	1.00143	1.00132	1.00518
	11665.8	1.00294	1.00249	1.00251	1.00572
	11666.8	1.00338	1.00311	1.00312	1.00558
	11667.8	1.00362	1.00244	1.00308	1.00523
	11668.8	1.00382	1.00292	1.00309	1.00469
	11669.8	1.00387	1.00264	1.00323	1.00399
	11670.4	1.00342	1.00267	1.00327	1.00361
	11671.4	1.00331	1.00299	1.00331	1.0029
	11672.7	1.00358	1.00292	1.00232	1.0017
	11673.7	1.00346	1.00267	1.00218	1.00091
	11674.7	1.00345	1.00246	1.00204	1.00009
	11675.7	1.00348	1.00207	1.00196	0.9993
	11676.3	1.00337	1.00255	1.00189	0.99887
	11677.2	1.00337	1.00229	1.00201	0.99844
	11678.2	1.00358	1.00234	1.00181	0.99823
	11679.6	1.00421	1.00288	1.0019	0.99855
	11680.6	1.00432	1.00289	1.00181	0.99916
	11681.1	1.00427	1.00294	1.00208	0.9997
	11682.2	1.00484	1.00317	1.00226	1.00097
	11683	1.00505	1.00355	1.003	1.00224
	11684	1.00546	1.0042	1.00359	1.00372
	11685.3	1.00595	1.00427	1.00396	1.00611
	11686.4	1.00636	1.00475	1.00504	1.00769
	11686.9	1.00629	1.00463	1.00566	1.0084
	11687.9	1.00625	1.00508	1.0052	1.00955
	11689.3	1.00641	1.00531	1.00582	1.01058
	11690.3	1.00626	1.00567	1.00589	1.01074
	11691.2	1.00629	1.00532	1.00575	1.0104
	11692.3	1.00594	1.00445	1.00542	1.00939
	11693.3	1.00557	1.00429	1.00499	1.00793
	11694.3	1.00482	1.00324	1.00427	1.00619
	11694.8	1.00378	1.00296	1.00383	1.00502
	11695.8	1.00312	1.00214	1.00226	1.0025
	11697.2	1.0023	1.00048	1.00084	0.9983
	11698.3	1.00131	0.99987	0.9992	0.99427
	11699.4	0.9998	0.99821	0.9976	0.99021
	11699.9	0.99831	0.99677	0.99705	0.9883
	11700.8	0.99675	0.99613	0.99433	0.98492
	11701.9	0.99537	0.99416	0.99286	0.98091
	11702.9	0.99397	0.99288	0.99137	0.97738
	11704.3	0.99271	0.99076	0.98894	0.97254
	11705.4	0.99114	0.98965	0.98754	0.97022
	11705.9	0.98959	0.98906	0.98679	0.96907
	11707.3	0.98855	0.98742	0.98531	0.96765
	11708.4	0.98755	0.98693	0.98415	0.96692
	11709.4	0.98657	0.98636	0.98397	0.96709
	11710.4	0.9858	0.98578	0.98389	0.96746
	11712.4	0.98525	0.9865	0.98457	0.97006
	11714.4	0.98518	0.98667	0.98599	0.97376
	11716.7	0.986	0.98767	0.98764	0.9789
	11718.6	0.987	0.98962	0.98968	0.98386
	11720.6	0.98836	0.99161	0.99204	0.98883
	11722.6	0.99012	0.99275	0.99414	0.99301
	11724.7	0.99161	0.99504	0.99619	0.99689
	11726.6	0.99326	0.99655	0.99773	0.99996
	11728.7	0.99492	0.998	0.99961	1.00275
	11730.6	0.99655	0.99958	1.0012	1.00511
	11732.5	0.99804	1.00047	1.00229	1.00704
	11734.6	0.99936	1.00149	1.00335	1.00839
	11736.5	1.00049	1.00241	1.00381	1.00885
	11738.4	1.00147	1.00303	1.00405	1.00858
	11740.5	1.00252	1.0033	1.00453	1.00796
	11742.4	1.00326	1.00404	1.00472	1.00763
	11744.1	1.00291	1.00457	1.00531	1.00777
	11746.1	1.00441	1.00511	1.00598	1.00886
	11748.1	1.00592	1.00625	1.00696	1.01095
	11750.2	1.00703	1.00688	1.00753	1.01386
	11752.1	1.0082	1.00792	1.00863	1.01681
	11753.7	1.00912	1.00851	1.00972	1.01884
	11755.9	1.01014	1.00934	1.01034	1.02037
	11758.2	1.01079	1.01004	1.01011	1.01944
	11760.2	1.01093	1.0092	1.00935	1.01612
	11762.2	1.01044	1.00793	1.00772	1.01062
	11764.2	1.00929	1.00655	1.00551	1.00441
	11766.2	1.00784	1.00415	1.00276	0.99802
	11768.2	1.00601	1.0024	1.00042	0.99317
	11770.4	1.00402	1.00051	0.99802	0.98907
	11772.4	1.00223	0.99895	0.99591	0.98632
	11774.4	1.00038	0.99708	0.99499	0.9847
	11776.4	0.99867	0.99573	0.99408	0.98335
	11778.4	0.99728	0.99529	0.99277	0.98245
	11780.5	0.99605	0.9938	0.9924	0.98187
	11782.6	0.99523	0.99397	0.99227	0.98179
	11784.6	0.99458	0.99332	0.99158	0.98207
	11786.6	0.9941	0.99321	0.99198	0.9825
	11788.7	0.9937	0.99316	0.99243	0.98312
	11790.5	0.99332	0.99263	0.99258	0.9838
	11792.4	0.99335	0.99367	0.99284	0.98465
	11794.6	0.99357	0.99422	0.99314	0.98629
	11796.3	0.99395	0.9946	0.99408	0.98806
	11798.3	0.99461	0.99598	0.99525	0.99076
	11800.4	0.99556	0.99659	0.99684	0.99423
	11802.2	0.99657	0.99755	0.99844	0.998
	11804.1	0.99786	0.99998	1.00018	1.00198
	11806.2	0.99959	1.0008	1.00243	1.00695
	11808.1	1.00122	1.00237	1.00471	1.01138
	11810.1	1.00305	1.00463	1.0066	1.01569
	11812	1.00479	1.00522	1.00823	1.01957
	11814	1.00638	1.00647	1.00939	1.02255
	11816	1.00771	1.00776	1.01035	1.02439
	11818.1	1.00848	1.00876	1.01144	1.02517
	11820.1	1.00949	1.00943	1.01159	1.02471
	11822.2	1.0098	1.00933	1.01155	1.02333
	11824.1	1.00982	1.00951	1.01132	1.0214
	11826.3	1.0098	1.00876	1.0101	1.01818
	11828.1	1.00907	1.00783	1.00873	1.01528
	11829.7	1.00803	1.00678	1.0073	1.01213
	11832	1.00696	1.00508	1.00504	1.00684
	11834.3	1.00591	1.00373	1.00315	1.00128
	11836.5	1.0045	1.0026	1.00105	0.99605
	11838.1	1.00251	1.00054	0.99906	0.99297
	11840.4	1.0014	0.99881	0.99657	0.98907
	11842.6	0.99999	0.99746	0.99528	0.98709
	11844.6	0.99911	0.99573	0.99449	0.98602
	11846.5	0.99758	0.99575	0.99369	0.98583
	11848.2	0.99658	0.99503	0.99346	0.98635
	11850.4	0.99621	0.9945	0.99358	0.98754
	11852.4	0.99584	0.99454	0.99383	0.98913
	11854.4	0.99561	0.9947	0.99421	0.99096
	11856.5	0.99585	0.99469	0.99485	0.99235
	11858.4	0.99584	0.99557	0.99521	0.99334
	11860.2	0.9958	0.99578	0.99494	0.99307
	11863.3	0.99585	0.99578	0.99545	0.99186
	11866.1	0.99581	0.99559	0.99536	0.99018
	11869.1	0.99578	0.99584	0.99521	0.98931
	11872.2	0.99575	0.996	0.99509	0.99007
	11875.3	0.99606	0.99648	0.99608	0.99249
	11878	0.99664	0.99766	0.99751	0.99563
	11881	0.99747	0.99893	0.9991	0.99962
	11884.3	0.99883	1.0002	1.00099	1.00396
	11887.2	0.99999	1.00143	1.00291	1.00787
	11890.1	1.00127	1.00293	1.00478	1.01157
	11893.4	1.00267	1.00421	1.00656	1.01487
	11896.4	1.00377	1.00542	1.00755	1.01668
	11899.5	1.00465	1.00529	1.00769	1.01701
	11902.5	1.00495	1.00591	1.0073	1.01538
	11905.6	1.00495	1.005	1.00647	1.01191
	11908.7	1.00426	1.00424	1.00497	1.00706
	11911.7	1.00363	1.00299	1.00266	1.00199
	11914.6	1.00247	1.00163	1.00054	0.99713
	11917.4	1.00143	1.00015	0.99864	0.99358
	11920.5	1.00047	0.99916	0.99719	0.99105
	11923.1	0.99959	0.99801	0.99655	0.99012
	11926.2	0.99899	0.99771	0.99579	0.99022
	11929.2	0.99875	0.99675	0.99575	0.99116
	11932	0.99818	0.99692	0.9961	0.99247
	11935.2	0.99798	0.99716	0.99613	0.99398
	11938.1	0.99795	0.99663	0.99681	0.99514
	11941.2	0.99793	0.99753	0.99732	0.9962
	11944.2	0.99777	0.99763	0.99774	0.99698
	11947.3	0.99782	0.99757	0.99813	0.99716
	11950.3	0.99785	0.9978	0.99786	0.99645
	11953.3	0.9977	0.99758	0.99759	0.99535
	11956.4	0.99764	0.99809	0.99741	0.99435
	11959.6	0.99776	0.99833	0.9974	0.99444
	11962.7	0.998	0.99865	0.99784	0.99571
	11965.6	0.99824	0.9987	0.99878	0.99795
	11968.7	0.99867	0.99953	0.99948	1.00068
	11971.7	0.99933	0.99983	1.0012	1.00307
	11974.7	0.99999	1.00061	1.00196	1.00497
	11977.6	1.00045	1.00135	1.00251	1.00628
	11980.7	1.00096	1.00178	1.00309	1.00717
	11983.5	1.00135	1.00227	1.00373	1.00789
	11986.5	1.00173	1.00293	1.00406	1.0088
	11989.2	1.00168	1.00316	1.00462	1.00961
	11992.3	1.00224	1.00302	1.00484	1.01027
	11995.2	1.00212	1.00325	1.00506	1.01029
	11998.3	1.00228	1.0031	1.0044	1.00954
	12001.3	1.00183	1.00303	1.00366	1.00797
	12004.4	1.00143	1.00209	1.00285	1.00549
	12007.1	1.00066	1.00146	1.0016	1.00274
	12010.5	0.99998	1.00053	0.99996	0.99863
	12013.4	0.9992	0.99923	0.99858	0.9951
	12016.5	0.99849	0.99809	0.99697	0.9916
	12019.5	0.99772	0.99731	0.99581	0.98917
	12022.7	0.99737	0.99678	0.99492	0.98775
	12025.8	0.99687	0.99599	0.99451	0.98768
	12028.8	0.99672	0.99577	0.99457	0.98831
	12031.8	0.99664	0.99588	0.99458	0.98937
	12034.9	0.99693	0.99606	0.99503	0.99079
	12037.9	0.99709	0.99651	0.99605	0.99237
	12040.7	0.99723	0.99671	0.99685	0.99379
	12043.7	0.99756	0.99714	0.99733	0.9952
	12046.6	0.99802	0.99792	0.99784	0.99651
	12049.6	0.99858	0.99839	0.99822	0.99778
	12052.3	0.99863	0.99944	0.99913	0.99907
	12055.3	0.99922	0.99947	0.99963	1.0005
	12058.2	0.99955	1.00004	1.00034	1.00187
	12061.3	1.00006	1.00077	1.00155	1.00304
	12064.3	1.00028	1.00113	1.00171	1.00393
	12067.3	1.00075	1.00078	1.00198	1.00461
	12070.4	1.00098	1.00198	1.00209	1.00515
	12073.5	1.00123	1.00209	1.00251	1.0056
	12076.5	1.00135	1.00238	1.00291	1.00612
	12079.6	1.00144	1.00214	1.00319	1.00663
	12082.6	1.0015	1.00207	1.00363	1.00692
	12085.7	1.00152	1.00253	1.00364	1.0068
	12088.8	1.00155	1.0022	1.00305	1.0062
	12091.8	1.00131	1.0044	1.00249	1.00522
	12094.7	1.00098	1.00222	1.00215	1.00403
	12097.8	1.00064	1.00167	1.00217	1.00279
	12100.7	1.00034	1.00153	1.00162	1.00166
	12103.6	1.00003	1.00082	1.00083	1.00058
	12106.7	0.99965	1.00055	1.00018	0.99945
	12109.7	0.99937	0.99969	0.99953	0.99855
	12112.6	0.99906	0.99996	0.99903	0.99778
	12115.1	0.99842	0.99969	0.99875	0.99714
	12118.3	0.99833	0.99875	0.9986	0.99613
	12121.2	0.99824	0.99903	0.99804	0.99526
	12124.3	0.99794	0.99828	0.99747	0.99439
	12127.2	0.99763	0.9983	0.99701	0.9936
	12130.2	0.99747	0.99734	0.99676	0.99283
	12133.3	0.99724	0.99757	0.99658	0.99225
	12136.3	0.99718	0.99715	0.99614	0.99212
	12139.4	0.99718	0.99751	0.99615	0.99233
	12142.3	0.9971	0.99759	0.99654	0.9929
	12145.5	0.9973	0.99826	0.99694	0.9937
	12148.4	0.99734	0.99772	0.99725	0.9945
	12151.7	0.99767	0.99835	0.99789	0.9954
	12154.6	0.99801	0.99858	0.99821	0.99618
	12157.7	0.99835	0.99912	0.99834	0.99715
	12160.5	0.99871	0.99891	0.99878	0.99812
	12164.7	0.99987	0.9993	0.99896	0.99978
	12168.4	0.99968	1.00031	0.99994	1.00125
	12172.6	1.00042	1.00068	1.00124	1.00272
	12176.5	1.00088	1.00084	1.00171	1.00394
	12180.2	1.00131	1.00156	1.00244	1.00498
	12184	1.00164	1.00206	1.00311	1.00592
	12188	1.00202	1.00263	1.00309	1.00662
	12192.1	1.00232	1.00267	1.00313	1.0069
	12196.3	1.00275	1.00347	1.00399	1.00681
	12200.1	1.00258	1.00362	1.00628	1.00641
	12204.3	1.00254	1.00329	1.00391	1.00563
	12208.4	1.00259	1.00327	1.00283	1.00458
	12212.5	1.00229	1.00216	1.00225	1.00328
	12216.4	1.00193	1.00219	1.00192	1.00195
	12220.6	1.00183	1.00191	1.00146	1.00071
	12224.5	1.00144	1.00183	1.0004	0.99991
	12228.7	1.0012	1.00191	1.00026	0.9994
	12232.4	1.00075	1.00123	0.9999	0.9991
	12236.6	1.00072	1.00051	0.99929	0.9988
	12240.5	1.00073	1.00064	0.99927	0.99855
	12244.2	1.00048	1.00012	0.99944	0.99836
	12248.3	1.0005	1.00163	0.99869	0.99789
	12252.2	1.00042	1.00198	0.99859	0.99728
	12255.9	1.00013	0.99984	0.99857	0.99663
	12260.3	1.00029	0.99918	0.99857	0.99591
	12264.3	1.00028	0.99947	0.99864	0.99548
	12268.4	1.00039	0.9998	0.99835	0.99582
	12272.2	1.00066	1.00029	0.99873	0.99649
	12276.6	1.00108	1.00088	0.99964	0.99763
	12280.6	1.00135	1.00077	1.00005	0.99894
	12284.4	1.00169	1.00093	1.00073	1.00055
	12288.8	1.00235	1.00259	1.0016	1.00253
	12292.8	1.00309	1.00246	1.00259	1.00431
	12296.7	1.0035	1.00305	1.00314	1.00595
	12300.5	1.00396	1.00394	1.00398	1.00733
	12304.4	1.0047	1.00489	1.00496	1.00855
	12308.5	1.00524	1.00586	1.00595	1.0093
	12312	1.00546	1.00673	1.00684	1.00968
	12316.2	1.00593	1.00772	1.00785	1.00981
	12320.3	1.00638	1.00871	1.00887	1.00959
	12324.1	1.00624	1.00963	1.00981	1.00895
	12328.3	1.00644	1.01063	1.01084	1.00788
	12332.2	1.00639	1.01157	1.0118	1.00675
	12336.3	1.0062	1.01256	1.01282	1.0055
	12340.5	1.00625	1.01358	1.01386	1.00432
	12344.6	1.00606	1.01457	1.01488	1.00343
	12348.6	1.00594	1.01553	1.01586	1.00281
	12352.8	1.00576	1.01652	1.01688	1.00238
	12356.8	1.0058	1.01748	1.01786	1.00201
	12360.8	1.00575	1.01844	1.01885	1.00164

## Sheet: Figure 2b
Figure 2b
axis	X: R (Å)	Y: |FT k3 χ(k)|	X: R (Å)	Y: |FT k3 χ(k)|	X: R (Å)	Y: |FT k3 χ(k)|	X: R (Å)	Y: |FT k3 χ(k)|
sample	Pt foil		Pd3Ru1/Pt5-6L NPs		Pd3Ru1/Pt3-4L NPs		Pd3Ru1/Pt1-2L NPs
	0	24.5859	0	16.7214	0	8.70133	0	0.53317
	0.03068	24.5844	0.03068	16.7207	0.03068	8.6904	0.03068	0.52811
	0.06136	24.5801	0.06136	16.7189	0.06136	8.65871	0.06136	0.51326
	0.09204	24.5745	0.09204	16.7167	0.09204	8.60947	0.09204	0.49006
	0.12272	24.5692	0.12272	16.7149	0.12272	8.5477	0.12272	0.46206
	0.1534	24.566	0.1534	16.7144	0.1534	8.52082	0.1534	0.43604
	0.18408	24.5663	0.18408	16.716	0.18408	8.58798	0.18408	0.42183
	0.21476	24.5703	0.21476	16.7198	0.21476	8.64753	0.21476	0.42858
	0.24544	24.5772	0.24544	16.7251	0.24544	8.69288	0.24544	0.45825
	0.27612	24.5851	0.27612	16.7309	0.27612	8.71889	0.27612	0.50307
	0.3068	24.5919	0.3068	16.7358	0.3068	8.72224	0.3068	0.54984
	0.33748	24.5958	0.33748	16.7389	0.33748	8.70182	0.33748	0.58547
	0.36816	24.5965	0.36816	16.7399	0.36816	8.65892	0.36816	0.6001
	0.39884	24.595	0.39884	16.7396	0.39884	8.59743	0.39884	0.58863
	0.42951	24.5938	0.42951	16.7398	0.42951	8.52822	0.42951	0.55218
	0.46019	24.5965	0.46019	16.743	0.46019	8.56664	0.46019	0.50017
	0.49087	24.6061	0.49087	16.7512	0.49087	8.64583	0.49087	0.45277
	0.52155	24.6239	0.52155	16.7649	0.52155	8.71654	0.52155	0.43855
	0.55223	24.6481	0.55223	16.7825	0.55223	8.76999	0.55223	0.47566
	0.58291	24.6745	0.58291	16.801	0.58291	8.79961	0.58291	0.55228
	0.61359	24.6983	0.61359	16.8169	0.61359	8.80098	0.61359	0.63983
	0.64427	24.715	0.64427	16.8276	0.64427	8.77234	0.64427	0.7126
	0.67495	24.7225	0.67495	16.8319	0.67495	8.71532	0.67495	0.75315
	0.70563	24.7223	0.70563	16.8311	0.70563	8.63707	0.70563	0.75256
	0.73631	24.7197	0.73631	16.8293	0.73631	8.57203	0.73631	0.71124
	0.76699	24.7235	0.76699	16.833	0.76699	8.62826	0.76699	0.64171
	0.79767	24.7432	0.79767	16.8484	0.79767	8.73656	0.79767	0.57368
	0.82835	24.7841	0.82835	16.8782	0.82835	8.84219	0.82835	0.55419
	0.85903	24.8436	0.85903	16.9193	0.85903	8.92901	0.85903	0.61725
	0.88971	24.9122	0.88971	16.9644	0.88971	8.98599	0.88971	0.74569
	0.92039	24.9774	0.92039	17.005	0.92039	9.00486	0.92039	0.89516
	0.95107	25.0269	0.95107	17.0335	0.95107	8.98032	0.95107	1.02754
	0.98175	25.0515	0.98175	17.0445	0.98175	8.91058	0.98175	1.11681
	1.01243	25.0467	1.01243	17.0358	1.01243	8.7977	1.01243	1.14764
	1.04311	25.0147	1.04311	17.0097	1.04311	8.6482	1.04311	1.11543
	1.07379	24.9664	1.07379	16.9746	1.07379	8.5434	1.07379	1.02853
	1.10447	24.9228	1.10447	16.9464	1.10447	8.72991	1.10447	0.91338
	1.13515	24.9116	1.13515	16.9449	1.13515	8.92509	1.13515	0.82173
	1.16583	24.9537	1.16583	16.9819	1.16583	9.10609	1.16583	0.82203
	1.1965	25.0467	1.1965	17.0505	1.1965	9.25675	1.1965	0.94302
	1.22718	25.167	1.22718	17.1312	1.22718	9.36252	1.22718	1.14192
	1.25786	25.2847	1.25786	17.2041	1.25786	9.41154	1.25786	1.35583
	1.28854	25.3737	1.28854	17.2537	1.28854	9.39591	1.28854	1.53631
	1.31922	25.4162	1.31922	17.2699	1.31922	9.31309	1.31922	1.65117
	1.3499	25.4044	1.3499	17.2494	1.3499	9.16809	1.3499	1.68176
	1.38058	25.3439	1.38058	17.1982	1.38058	8.98038	1.38058	1.62273
	1.41126	25.2587	1.41126	17.1354	1.41126	8.81985	1.41126	1.48421
	1.44194	25.1956	1.44194	17.0978	1.44194	8.87408	1.44194	1.2975
	1.47262	25.2139	1.47262	17.1277	1.47262	9.12279	1.47262	1.12559
	1.5033	25.3444	1.5033	17.2352	1.5033	9.4143	1.5033	1.06415
	1.53398	25.5596	1.53398	17.3886	1.53398	9.68877	1.53398	1.17763
	1.56466	25.8008	1.56466	17.5459	1.56466	9.91356	1.56466	1.42202
	1.59534	26.0102	1.59534	17.6712	1.59534	10.064	1.59534	1.70464
	1.62602	26.1406	1.62602	17.7367	1.62602	10.1211	1.62602	1.95184
	1.6567	26.1562	1.6567	17.7218	1.6567	10.0715	1.6567	2.11506
	1.68738	26.0355	1.68738	17.6142	1.68738	9.9089	1.68738	2.16452
	1.71806	25.777	1.71806	17.4145	1.71806	9.63465	1.71806	2.08709
	1.74874	25.4206	1.74874	17.1532	1.74874	9.25957	1.74874	1.88854
	1.77942	25.1272	1.77942	16.9817	1.77942	8.81907	1.77942	1.60229
	1.8101	25.2655	1.8101	17.2049	1.8101	8.8179	1.8101	1.31442
	1.84078	25.8923	1.84078	17.6938	1.84078	9.36087	1.84078	1.20196
	1.87146	26.7354	1.87146	18.2638	1.87146	9.93584	1.87146	1.42565
	1.90214	27.6355	1.90214	18.8416	1.90214	10.4865	1.90214	1.90318
	1.93282	28.4989	1.93282	19.3781	1.93282	10.9756	1.93282	2.46996
	1.9635	29.2505	1.9635	19.8299	1.9635	11.3697	1.9635	3.01834
	1.99418	29.824	1.99418	20.1581	1.99418	11.6404	1.99418	3.4802
	2.02485	30.1627	2.02485	20.3299	2.02485	11.7657	2.02485	3.80816
	2.05553	30.2211	2.05553	20.3198	2.05553	11.7322	2.05553	3.96989
	2.08621	29.9686	2.08621	20.1128	2.08621	11.5373	2.08621	3.94746
	2.11689	29.3918	2.11689	19.706	2.11689	11.1921	2.11689	3.73874
	2.14757	28.4977	2.14757	19.1124	2.14757	10.7287	2.14757	3.36034
	2.17825	27.3185	2.17825	18.3717	2.17825	10.223	2.17825	2.85461
	2.20893	25.9445	2.20893	17.6179	2.20893	9.86326	2.20893	2.3087
	2.23961	25.0053	2.23961	17.4726	2.23961	9.96524	2.23961	1.89929
	2.27029	26.2232	2.27029	18.3009	2.27029	10.536	2.27029	1.89047
	2.30097	28.039	2.30097	19.4017	2.30097	11.3108	2.30097	2.34859
	2.33165	29.9137	2.33165	20.5387	2.33165	12.1303	2.33165	3.05814
	2.36233	31.7284	2.36233	21.6308	2.36233	12.9172	2.36233	3.82881
	2.39301	33.4059	2.39301	22.6278	2.39301	13.6262	2.39301	4.55811
	2.42369	34.8876	2.42369	23.4936	2.42369	14.2291	2.42369	5.19174
	2.45437	36.1325	2.45437	24.2053	2.45437	14.7103	2.45437	5.70304
	2.48505	37.1187	2.48505	24.7526	2.48505	15.0658	2.48505	6.08546
	2.51573	37.8435	2.51573	25.1379	2.51573	15.3015	2.51573	6.3488
	2.54641	38.3232	2.54641	25.3752	2.54641	15.432	2.54641	6.51543
	2.57709	38.5889	2.57709	25.4874	2.57709	15.4776	2.57709	6.61505
	2.60777	38.6819	2.60777	25.5028	2.60777	15.4613	2.60777	6.67765
	2.63845	38.646	2.63845	25.4494	2.63845	15.404	2.63845	6.72569
	2.66913	38.5196	2.66913	25.3502	2.66913	15.321	2.66913	6.76776
	2.69981	38.3282	2.69981	25.2187	2.69981	15.2187	2.69981	6.79627
	2.73049	38.0802	2.73049	25.0563	2.73049	15.0942	2.73049	6.78998
	2.76117	37.7666	2.76117	24.8535	2.76117	14.9365	2.76117	6.7204
	2.79184	37.3655	2.79184	24.5934	2.79184	14.7305	2.79184	6.55911
	2.82252	36.8489	2.82252	24.257	2.82252	14.4606	2.82252	6.28416
	2.8532	36.1915	2.8532	23.8283	2.8532	14.115	2.8532	5.88417
	2.88388	35.377	2.88388	23.2981	2.88388	13.6879	2.88388	5.36031
	2.91456	34.4031	2.91456	22.667	2.91456	13.1811	2.91456	4.72622
	2.94524	33.2837	2.94524	21.946	2.94524	12.6042	2.94524	4.00668
	2.97592	32.0492	2.97592	21.1565	2.97592	11.9741	2.97592	3.23521
	3.0066	30.7457	3.0066	20.329	3.0066	11.3139	3.0066	2.45131
	3.03728	29.4346	3.03728	19.5033	3.03728	10.6518	3.03728	1.69845
	3.06796	28.1954	3.06796	18.7308	3.06796	10.0227	3.06796	1.02651
	3.09864	27.1368	3.09864	18.0859	3.09864	9.47679	3.09864	0.52457
	3.12932	26.4152	3.12932	17.6866	3.12932	9.12273	3.12932	0.44036
	3.16	26.1777	3.16	17.6333	3.16	9.12492	3.16	0.66441
	3.19068	26.3403	3.19068	17.8104	3.19068	9.34029	3.19068	0.84999
	3.22136	26.6327	3.22136	18.0206	3.22136	9.54979	3.22136	0.93051
	3.25204	26.8692	3.25204	18.1661	3.25204	9.68652	3.25204	0.91136
	3.28272	26.9762	3.28272	18.2174	3.28272	9.73818	3.28272	0.82077
	3.3134	26.9405	3.3134	18.1757	3.3134	9.71061	3.3134	0.70418
	3.34408	26.7806	3.34408	18.0579	3.34408	9.61887	3.34408	0.62185
	3.37476	26.5342	3.37476	17.8911	3.37476	9.48436	3.37476	0.62206
	3.40544	26.2521	3.40544	17.7098	3.40544	9.33382	3.40544	0.69164
	3.43612	25.9917	3.43612	17.5525	3.43612	9.19864	3.43612	0.77413
	3.4668	25.8058	3.4668	17.452	3.4668	9.11038	3.4668	0.82244
	3.49748	25.7199	3.49748	17.4193	3.49748	9.08457	3.49748	0.81128
	3.52816	25.7156	3.52816	17.4339	3.52816	9.10523	3.52816	0.73215
	3.55884	25.745	3.55884	17.4606	3.55884	9.13922	3.55884	0.5889
	3.58952	25.7619	3.58952	17.4714	3.58952	9.16039	3.58952	0.39529
	3.62019	25.7387	3.62019	17.4522	3.62019	9.15612	3.62019	0.17885
	3.65087	25.6681	3.65087	17.402	3.65087	9.12477	3.65087	0.12863
	3.68155	25.5599	3.68155	17.3298	3.68155	9.07269	3.68155	0.33378
	3.71223	25.4363	3.71223	17.2519	3.71223	9.01224	3.71223	0.52663
	3.74291	25.3265	3.74291	17.1885	3.74291	8.9597	3.74291	0.67096
	3.77359	25.2571	3.77359	17.1556	3.77359	8.93034	3.77359	0.75196
	3.80427	25.2387	3.80427	17.156	3.80427	8.92951	3.80427	0.76286
	3.83495	25.2586	3.83495	17.177	3.83495	8.94833	3.83495	0.70415
	3.86563	25.2905	3.86563	17.2	3.86563	8.97103	3.86563	0.5832
	3.89631	25.309	3.89631	17.2096	3.89631	8.98434	3.89631	0.4134
	3.92699	25.298	3.92699	17.1978	3.92699	8.98086	3.92699	0.21378
	3.95767	25.2528	3.95767	17.1634	3.95767	8.95888	3.95767	0.05132
	3.98835	25.1785	3.98835	17.1115	3.98835	8.92148	3.98835	0.21872
	4.01903	25.0887	4.01903	17.0525	4.01903	8.87581	4.01903	0.39412
	4.04971	25.0027	4.04971	16.9998	4.04971	8.83234	4.04971	0.52779
	4.08039	24.9403	4.08039	16.9664	4.08039	8.8027	4.08039	0.60723
	4.11107	24.9132	4.11107	16.9581	4.11107	8.79419	4.11107	0.62665
	4.14175	24.9179	4.14175	16.9691	4.14175	8.80404	4.14175	0.58648
	4.17243	24.9384	4.17243	16.9869	4.17243	8.82167	4.17243	0.49307
	4.20311	24.9561	4.20311	16.9992	4.20311	8.83634	4.20311	0.35834
	4.23379	24.9573	4.23379	16.9987	4.23379	8.84128	4.23379	0.20099
	4.26447	24.9367	4.26447	16.9832	4.26447	8.83405	4.26447	0.08328
	4.29515	24.896	4.29515	16.9554	4.29515	8.81592	4.29515	0.18411
	4.32583	24.8435	4.32583	16.9216	4.32583	8.79117	4.32583	0.32349
	4.35651	24.7915	4.35651	16.8904	4.35651	8.76628	4.35651	0.43344
	4.38719	24.7529	4.38719	16.8701	4.38719	8.74834	4.38719	0.50018
	4.41786	24.7357	4.41786	16.8646	4.41786	8.74192	4.41786	0.51826
	4.44854	24.7386	4.44854	16.8709	4.44854	8.7462	4.44854	0.48794
	4.47922	24.7517	4.47922	16.8816	4.47922	8.75564	4.47922	0.41476
	4.5099	24.7629	4.5099	16.8887	4.5099	8.76365	4.5099	0.30934
	4.54058	24.7625	4.54058	16.8868	4.54058	8.76538	4.54058	0.18947
	4.57126	24.7459	4.57126	16.8739	4.57126	8.7586	4.57126	0.10457
	4.60194	24.7134	4.60194	16.8512	4.60194	8.74357	4.60194	0.15658
	4.63262	24.6697	4.63262	16.8224	4.63262	8.72271	4.63262	0.25628
	4.6633	24.6232	4.6633	16.7936	4.6633	8.70022	4.6633	0.33794
	4.69398	24.5835	4.69398	16.7711	4.69398	8.68128	4.69398	0.38608
	4.72466	24.5583	4.72466	16.7594	4.72466	8.67035	4.72466	0.39553
	4.75534	24.5494	4.75534	16.7582	4.75534	8.66858	4.75534	0.36661
	4.78602	24.5519	4.78602	16.763	4.78602	8.6729	4.78602	0.30425
	4.8167	24.5571	4.8167	16.7676	4.8167	8.67831	4.8167	0.21793
	4.84738	24.5572	4.84738	16.7674	4.84738	8.68062	4.84738	0.12541
	4.87806	24.5477	4.87806	16.7602	4.87806	8.67758	4.87806	0.08648
	4.90874	24.528	4.90874	16.7464	4.90874	8.66896	4.90874	0.15222
	4.93942	24.501	4.93942	16.7284	4.93942	8.65626	4.93942	0.23246
	4.9701	24.4722	4.9701	16.7102	4.9701	8.64234	4.9701	0.29361
	5.00078	24.4481	5.00078	16.6962	5.00078	8.63073	5.00078	0.32617
	5.03146	24.4338	5.03146	16.6893	5.03146	8.62436	5.03146	0.32698
	5.06214	24.43	5.06214	16.6892	5.06214	8.62381	5.06214	0.29709
	5.09282	24.4329	5.09282	16.6926	5.09282	8.62692	5.09282	0.24124
	5.1235	24.4365	5.1235	16.6955	5.1235	8.6303	5.1235	0.16822
	5.15418	24.4355	5.15418	16.6945	5.15418	8.63119	5.15418	0.09599
	5.18486	24.4273	5.18486	16.6886	5.18486	8.62819	5.18486	0.08189
	5.21553	24.4118	5.21553	16.6781	5.21553	8.62137	5.21553	0.14088
	5.24621	24.3919	5.24621	16.6654	5.24621	8.61219	5.24621	0.20471
	5.27689	24.3723	5.27689	16.6538	5.27689	8.60318	5.27689	0.25175
	5.30757	24.3584	5.30757	16.6469	5.30757	8.5973	5.30757	0.27527
	5.33825	24.3538	5.33825	16.6464	5.33825	8.59654	5.33825	0.2734
	5.36893	24.3581	5.36893	16.6514	5.36893	8.60045	5.36893	0.24764
	5.39961	24.3672	5.39961	16.6584	5.39961	8.60659	5.39961	0.20263
	5.43029	24.376	5.43029	16.6642	5.43029	8.61209	5.43029	0.14656
	5.46097	24.3802	5.46097	16.6664	5.46097	8.61489	5.46097	0.09538
	5.49165	24.3775	5.49165	16.6638	5.49165	8.61399	5.49165	0.084
	5.52233	24.368	5.52233	16.6568	5.52233	8.60946	5.52233	0.11959
	5.55301	24.3533	5.55301	16.6469	5.55301	8.60225	5.55301	0.16257
	5.58369	24.3366	5.58369	16.6363	5.58369	8.59402	5.58369	0.19424
	5.61437	24.3218	5.61437	16.6274	5.61437	8.58682	5.61437	0.2086
	5.64505	24.3118	5.64505	16.6223	5.64505	8.58243	5.64505	0.20442
	5.67573	24.308	5.67573	16.6211	5.67573	8.58141	5.67573	0.18371
	5.70641	24.3086	5.70641	16.6225	5.70641	8.58282	5.70641	0.15147
	5.73709	24.3105	5.73709	16.6242	5.73709	8.58481	5.73709	0.11676
	5.76777	24.3107	5.76777	16.6242	5.76777	8.58569	5.76777	0.0951
	5.79845	24.307	5.79845	16.6216	5.79845	8.58442	5.79845	0.10095
	5.82913	24.2988	5.82913	16.616	5.82913	8.58073	5.82913	0.12537
	5.85981	24.2868	5.85981	16.6081	5.85981	8.57507	5.85981	0.15057
	5.89049	24.2731	5.89049	16.5994	5.89049	8.56845	5.89049	0.16685
	5.92117	24.2599	5.92117	16.5915	5.92117	8.56223	5.92117	0.17045
	5.95185	24.2496	5.95185	16.5857	5.95185	8.55774	5.95185	0.16109
	5.98253	24.2434	5.98253	16.5827	5.98253	8.55562	5.98253	0.14128
	6.0132	24.2407	6.0132	16.5818	6.0132	8.55543	6.0132	0.11641
	6.04388	24.2395	6.04388	16.5816	6.04388	8.55593	6.04388	0.0957
	6.07456	24.2374	6.07456	16.5806	6.07456	8.55584	6.07456	0.09066
	6.10524	24.233	6.10524	16.5778	6.10524	8.5543	6.10524	0.10335
	6.13592	24.2254	6.13592	16.573	6.13592	8.551	6.13592	0.12312
	6.1666	24.2151	6.1666	16.5666	6.1666	8.5462	6.1666	0.13994
	6.19728	24.2033	6.19728	16.5594	6.19728	8.5406	6.19728	0.1486
	6.22796	24.1919	6.22796	16.5528	6.22796	8.53531	6.22796	0.14724
	6.25864	24.183	6.25864	16.548	6.25864	8.53158	6.25864	0.13638
	6.28932	24.1781	6.28932	16.5459	6.28932	8.53021	6.28932	0.11858
	6.32	24.1769	6.32	16.546	6.32	8.53087	6.32	0.09857
	6.35068	24.1778	6.35068	16.547	6.35068	8.53234	6.35068	0.08354
	6.38136	24.1787	6.38136	16.5476	6.38136	8.5334	6.38136	0.08072
	6.41204	24.178	6.41204	16.547	6.41204	8.5333	6.41204	0.08983
	6.44272	24.175	6.44272	16.5448	6.44272	8.53178	6.44272	0.10328
	6.4734	24.1696	6.4734	16.5412	6.4734	8.52896	6.4734	0.1143
	6.50408	24.1627	6.50408	16.5366	6.50408	8.52528	6.50408	0.11941
	6.53476	24.1553	6.53476	16.532	6.53476	8.52143	6.53476	0.11757
	6.56544	24.1489	6.56544	16.5281	6.56544	8.51829	6.56544	0.10956
	6.59612	24.1446	6.59612	16.5257	6.59612	8.51667	6.59612	0.09759
	6.6268	24.1429	6.6268	16.5252	6.6268	8.51673	6.6268	0.08517
	6.65748	24.1433	6.65748	16.5259	6.65748	8.51778	6.65748	0.07656
	6.68816	24.1444	6.68816	16.5269	6.68816	8.51892	6.68816	0.07469
	6.71884	24.1453	6.71884	16.5276	6.71884	8.5196	6.71884	0.0787
	6.74952	24.1454	6.74952	16.5277	6.74952	8.51961	6.74952	0.08486
	6.7802	24.1445	6.7802	16.5272	6.7802	8.51901	6.7802	0.08966
	6.81087	24.1428	6.81087	16.5261	6.81087	8.51801	6.81087	0.09125
	6.84155	24.1406	6.84155	16.5247	6.84155	8.5169	6.84155	0.08928
	6.87223	24.1381	6.87223	16.5232	6.87223	8.51588	6.87223	0.08467
	6.90291	24.1356	6.90291	16.5216	6.90291	8.51506	6.90291	0.07914
	6.93359	24.133	6.93359	16.52	6.93359	8.51438	6.93359	0.07474
	6.96427	24.1303	6.96427	16.5183	6.96427	8.51365	6.96427	0.07295
	6.99495	24.1273	6.99495	16.5164	6.99495	8.51272	6.99495	0.07385
	7.02563	24.124	7.02563	16.5145	7.02563	8.51147	7.02563	0.07617
	7.05631	24.1206	7.05631	16.5123	7.05631	8.5099	7.05631	0.07826
	7.08699	24.1171	7.08699	16.5102	7.08699	8.50809	7.08699	0.07889
	7.11767	24.1138	7.11767	16.5081	7.11767	8.50616	7.11767	0.07757
	7.14835	24.1108	7.14835	16.5063	7.14835	8.5043	7.14835	0.0745
	7.17903	24.1085	7.17903	16.5048	7.17903	8.50269	7.17903	0.07041
	7.20971	24.1067	7.20971	16.5036	7.20971	8.50158	7.20971	0.06627
	7.24039	24.1052	7.24039	16.5027	7.24039	8.5012	7.24039	0.06294
	7.27107	24.1038	7.27107	16.5019	7.27107	8.50125	7.27107	0.06084
	7.30175	24.1024	7.30175	16.5011	7.30175	8.5012	7.30175	0.05985
	7.33243	24.1011	7.33243	16.5004	7.33243	8.50095	7.33243	0.05949
	7.36311	24.1016	7.36311	16.5007	7.36311	8.50083	7.36311	0.05927
	7.39379	24.1032	7.39379	16.5016	7.39379	8.50131	7.39379	0.05893
	7.42447	24.1049	7.42447	16.5026	7.42447	8.50215	7.42447	0.05843
	7.45515	24.1066	7.45515	16.5037	7.45515	8.50306	7.45515	0.05783
	7.48583	24.1082	7.48583	16.5049	7.48583	8.50394	7.48583	0.05713
	7.51651	24.1099	7.51651	16.5061	7.51651	8.50472	7.51651	0.05619
	7.54719	24.1116	7.54719	16.5072	7.54719	8.50536	7.54719	0.05472
	7.57787	24.1132	7.57787	16.5083	7.57787	8.50584	7.57787	0.05249
	7.60854	24.1147	7.60854	16.5091	7.60854	8.50613	7.60854	0.04951
	7.63922	24.1157	7.63922	16.5096	7.63922	8.50619	7.63922	0.0461
	7.6699	24.1162	7.6699	16.5096	7.6699	8.50598	7.6699	0.043
	7.70058	24.1158	7.70058	16.509	7.70058	8.50547	7.70058	0.0411
	7.73126	24.1146	7.73126	16.5079	7.73126	8.50467	7.73126	0.04099
	7.76194	24.1127	7.76194	16.5064	7.76194	8.50367	7.76194	0.04247
	7.79262	24.1107	7.79262	16.5049	7.79262	8.50278	7.79262	0.04459
	7.8233	24.1095	7.8233	16.5044	7.8233	8.5027	7.8233	0.04623
	7.85398	24.1103	7.85398	16.5056	7.85398	8.50372	7.85398	0.04655
	7.88466	24.1129	7.88466	16.5077	7.88466	8.50519	7.88466	0.04515
	7.91534	24.1161	7.91534	16.5098	7.91534	8.50663	7.91534	0.04217
	7.94602	24.1192	7.94602	16.5116	7.94602	8.50777	7.94602	0.03828
	7.9767	24.1213	7.9767	16.5127	7.9767	8.50846	7.9767	0.03466
	8.00738	24.1224	8.00738	16.513	8.00738	8.50859	8.00738	0.03268
	8.03806	24.1221	8.03806	16.5125	8.03806	8.50814	8.03806	0.03305
	8.06874	24.1207	8.06874	16.5113	8.06874	8.50717	8.06874	0.0352
	8.09942	24.1184	8.09942	16.5097	8.09942	8.50588	8.09942	0.03771
	8.1301	24.116	8.1301	16.5082	8.1301	8.5047	8.1301	0.03928
	8.16078	24.1146	8.16078	16.5077	8.16078	8.50445	8.16078	0.03915
	8.19146	24.1152	8.19146	16.5088	8.19146	8.50554	8.19146	0.03713
	8.22214	24.1178	8.22214	16.5108	8.22214	8.50737	8.22214	0.03361
	8.25282	24.1214	8.25282	16.5132	8.25282	8.50933	8.25282	0.02959
	8.2835	24.1251	8.2835	16.5155	8.2835	8.51114	8.2835	0.02665
	8.31418	24.1283	8.31418	16.5174	8.31418	8.51266	8.31418	0.0263
	8.34486	24.1309	8.34486	16.5189	8.34486	8.51386	8.34486	0.02859
	8.37554	24.1329	8.37554	16.5201	8.37554	8.51482	8.37554	0.03206
	8.40621	24.1343	8.40621	16.521	8.40621	8.51561	8.40621	0.03502
	8.43689	24.1355	8.43689	16.5217	8.43689	8.51631	8.43689	0.03632
	8.46757	24.1365	8.46757	16.5224	8.46757	8.51696	8.46757	0.03534
	8.49825	24.1374	8.49825	16.523	8.49825	8.51753	8.49825	0.03194
	8.52893	24.1379	8.52893	16.5233	8.52893	8.51789	8.52893	0.02632
	8.55961	24.1379	8.55961	16.5232	8.55961	8.51792	8.55961	0.01896
	8.59029	24.1371	8.59029	16.5225	8.59029	8.51749	8.59029	0.01066
	8.62097	24.1352	8.62097	16.5211	8.62097	8.51651	8.62097	0.00391
	8.65165	24.1321	8.65165	16.519	8.65165	8.51495	8.65165	0.0085
	8.68233	24.1278	8.68233	16.5162	8.68233	8.51286	8.68233	0.01558
	8.71301	24.1226	8.71301	16.5128	8.71301	8.51037	8.71301	0.02129
	8.74369	24.1165	8.74369	16.509	8.74369	8.5077	8.74369	0.02507
	8.77437	24.1101	8.77437	16.5053	8.77437	8.5053	8.77437	0.02675
	8.80505	24.1043	8.80505	16.5029	8.80505	8.5041	8.80505	0.0265
	8.83573	24.1047	8.83573	16.5045	8.83573	8.50486	8.83573	0.02474
	8.86641	24.1097	8.86641	16.5073	8.86641	8.50655	8.86641	0.02222
	8.89709	24.1143	8.89709	16.5099	8.89709	8.50818	8.89709	0.01994
	8.92777	24.1179	8.92777	16.5119	8.92777	8.50943	8.92777	0.0189
	8.95845	24.1205	8.95845	16.5132	8.95845	8.5102	8.95845	0.01943
	8.98913	24.1219	8.98913	16.5139	8.98913	8.51053	8.98913	0.02094
	9.01981	24.1224	9.01981	16.5141	9.01981	8.51051	9.01981	0.02244
	9.05049	24.1223	9.05049	16.5139	9.05049	8.51026	9.05049	0.02316
	9.08117	24.1216	9.08117	16.5134	9.08117	8.50988	9.08117	0.02269
	9.11185	24.1206	9.11185	16.5127	9.11185	8.50941	9.11185	0.02093
	9.14253	24.1193	9.14253	16.5118	9.14253	8.50885	9.14253	0.01801
	9.17321	24.1176	9.17321	16.5106	9.17321	8.5081	9.17321	0.01424
	9.20388	24.1155	9.20388	16.5091	9.20388	8.50707	9.20388	0.01012
	9.23456	24.1129	9.23456	16.5072	9.23456	8.50571	9.23456	0.00646
	9.26524	24.1096	9.26524	16.505	9.26524	8.50398	9.26524	0.00488
	9.29592	24.1061	9.29592	16.5026	9.29592	8.50196	9.29592	0.00613
	9.3266	24.1031	9.3266	16.5015	9.3266	8.50063	9.3266	0.00802
	9.35728	24.1047	9.35728	16.5038	9.35728	8.50281	9.35728	0.00922
	9.38796	24.1085	9.38796	16.5064	9.38796	8.50509	9.38796	0.00937
	9.41864	24.1124	9.41864	16.5088	9.41864	8.50714	9.41864	0.00846
	9.44932	24.1156	9.44932	16.5107	9.44932	8.50879	9.44932	0.00664
	9.48	24.118	9.48	16.5119	9.48	8.50993	9.48	0.00436
	9.51068	24.1194	9.51068	16.5125	9.51068	8.51047	9.51068	0.00294
	9.54136	24.1195	9.54136	16.5124	9.54136	8.51039	9.54136	0.0045
	9.57204	24.1186	9.57204	16.5116	9.57204	8.5097	9.57204	0.00727
	9.60272	24.1168	9.60272	16.5102	9.60272	8.50851	9.60272	0.00991
	9.6334	24.1142	9.6334	16.5084	9.6334	8.50691	9.6334	0.01199
	9.66408	24.1111	9.66408	16.5063	9.66408	8.50509	9.66408	0.01331
	9.69476	24.108	9.69476	16.5043	9.69476	8.50319	9.69476	0.0138
	9.72544	24.1052	9.72544	16.5026	9.72544	8.50142	9.72544	0.01349
	9.75612	24.1036	9.75612	16.5019	9.75612	8.50043	9.75612	0.01255
	9.7868	24.1036	9.7868	16.5022	9.7868	8.50145	9.7868	0.01122
	9.81748	24.1044	9.81748	16.5028	9.81748	8.5022	9.81748	0.0099
	9.84816	24.1049	9.84816	16.5031	9.84816	8.50254	9.84816	0.00904
	9.87884	24.1049	9.87884	16.5032	9.87884	8.50251	9.87884	0.00897
	9.90952	24.1048	9.90952	16.5032	9.90952	8.50227	9.90952	0.00958
	9.9402	24.1048	9.9402	16.5033	9.9402	8.50212	9.9402	0.01045
	9.97088	24.1053	9.97088	16.5038	9.97088	8.50239	9.97088	0.01118

## Sheet: Figure 2c
Figure 2c
axis	X: k (Å-1)	Y: R (Å)	Z: Intensity (a.u.)	X: k (Å-1)	Y: R (Å)	Z: Intensity (a.u.)	X: k (Å-1)	Y: R (Å)	Z: Intensity (a.u.)	X: k (Å-1)	Y: R (Å)	Z: Intensity (a.u.)
sample	Pt foil			Pd3Ru1/Pt5-6L NPs			Pd3Ru1/Pt3-4L NPs			Pd3Ru1/Pt1-2L NPs
	-14.35	0	0.02067	-13.85	0	0.01586	-13.85	0	0.01236	-14.4	0	0.00665
	-14.35	0.02091	0.04192	-13.85	0.02166	0.03282	-13.85	0.02166	0.02559	-14.4	0.02083	0.01342
	-14.35	0.04181	0.0578	-13.85	0.04332	0.04555	-13.85	0.04332	0.03556	-14.4	0.04167	0.01834
	-14.35	0.06272	0.06795	-13.85	0.06498	0.05399	-13.85	0.06498	0.04222	-14.4	0.0625	0.02131
	-14.35	0.08362	0.07428	-13.85	0.08664	0.05944	-13.85	0.08664	0.04652	-14.4	0.08333	0.02304
	-14.35	0.10453	0.07767	-13.85	0.1083	0.06233	-13.85	0.1083	0.04879	-14.4	0.10417	0.024
	-14.35	0.12544	0.07873	-13.85	0.12996	0.06295	-13.85	0.12996	0.04921	-14.4	0.125	0.02447
	-14.35	0.14634	0.07784	-13.85	0.15163	0.06163	-13.85	0.15163	0.04804	-14.4	0.14583	0.0246
	-14.35	0.16725	0.07529	-13.85	0.17328	0.05876	-13.85	0.17328	0.04565	-14.4	0.16667	0.02434
	-14.35	0.18815	0.07126	-13.85	0.19495	0.0548	-13.85	0.19495	0.04244	-14.4	0.1875	0.02357
	-14.35	0.20906	0.06593	-13.85	0.21661	0.05019	-13.85	0.21661	0.0388	-14.4	0.20833	0.02216
	-14.35	0.22997	0.05955	-13.85	0.23827	0.0453	-13.85	0.23827	0.03504	-14.4	0.22917	0.02011
	-14.35	0.25087	0.05248	-13.85	0.25993	0.04035	-13.85	0.25993	0.03131	-14.4	0.25	0.01753
	-14.35	0.27178	0.04517	-13.85	0.28159	0.03545	-13.85	0.28159	0.02763	-14.4	0.27083	0.01466
	-14.35	0.29268	0.03811	-13.85	0.30325	0.03063	-13.85	0.30325	0.02396	-14.4	0.29167	0.01185
	-14.35	0.31359	0.03172	-13.85	0.32491	0.02589	-13.85	0.32491	0.02026	-14.4	0.3125	0.00947
	-14.35	0.33449	0.02629	-13.85	0.34657	0.0213	-13.85	0.34657	0.01658	-14.4	0.33333	0.00784
	-14.35	0.3554	0.0219	-13.85	0.36823	0.01696	-13.85	0.36823	0.01302	-14.4	0.35417	0.00702
	-14.35	0.37631	0.01841	-13.85	0.38989	0.01302	-13.85	0.38989	0.00976	-14.4	0.375	0.00674
	-14.35	0.39721	0.01556	-13.85	0.41155	0.00965	-13.85	0.41155	0.00698	-14.4	0.39583	0.00658
	-14.35	0.41812	0.01307	-13.85	0.43321	0.00698	-13.85	0.43321	0.00487	-14.4	0.41667	0.00629
	-14.35	0.43902	0.0108	-13.85	0.45487	0.00508	-13.85	0.45487	0.0035	-14.4	0.4375	0.0058
	-14.35	0.45993	0.00872	-13.85	0.47653	0.00387	-13.85	0.47653	0.00281	-14.4	0.45833	0.00515
	-14.35	0.48084	0.00684	-13.85	0.4982	0.00312	-13.85	0.4982	0.00246	-14.4	0.47917	0.00442
	-14.35	0.50174	0.00525	-13.85	0.51986	0.00258	-13.85	0.51986	0.00214	-14.4	0.5	0.00369
	-14.35	0.52265	0.00398	-13.85	0.54152	0.00206	-13.85	0.54152	0.00174	-14.4	0.52083	0.00305
	-14.35	0.54355	0.00305	-13.85	0.56318	0.00152	-13.85	0.56318	0.00127	-14.4	0.54167	0.00254
	-14.35	0.56446	0.00245	-13.85	0.58484	0.001	-13.85	0.58484	0.000810218	-14.4	0.5625	0.0022
	-14.35	0.58537	0.00213	-13.85	0.6065	0.000583268	-13.85	0.6065	0.000527336	-14.4	0.58333	0.00206
	-14.35	0.60627	0.002	-13.85	0.62816	0.00046492	-13.85	0.62816	0.000618141	-14.4	0.60417	0.00209
	-14.35	0.62718	0.002	-13.85	0.64982	0.000646487	-13.85	0.64982	0.000874286	-14.4	0.625	0.00221
	-14.35	0.64808	0.00206	-13.85	0.67148	0.000861	-13.85	0.67148	0.00111	-14.4	0.64583	0.00237
	-14.35	0.66899	0.00213	-13.85	0.69314	0.00102	-13.85	0.69314	0.00128	-14.4	0.66667	0.00251
	-14.35	0.6899	0.00218	-13.85	0.7148	0.00112	-13.85	0.7148	0.00138	-14.4	0.6875	0.00261
	-14.35	0.7108	0.00219	-13.85	0.73646	0.00117	-13.85	0.73646	0.00143	-14.4	0.70833	0.00264
	-14.35	0.73171	0.00215	-13.85	0.75812	0.00118	-13.85	0.75812	0.00144	-14.4	0.72917	0.0026
	-14.35	0.75261	0.00205	-13.85	0.77978	0.00116	-13.85	0.77978	0.0014	-14.4	0.75	0.0025
	-14.35	0.77352	0.00192	-13.85	0.80144	0.00111	-13.85	0.80144	0.00134	-14.4	0.77083	0.00236
	-14.35	0.79443	0.00176	-13.85	0.8231	0.00104	-13.85	0.8231	0.00125	-14.4	0.79167	0.00218
	-14.35	0.81533	0.00158	-13.85	0.84476	0.000952898	-13.85	0.84476	0.00114	-14.4	0.8125	0.00198
	-14.35	0.83624	0.0014	-13.85	0.86643	0.000860553	-13.85	0.86643	0.00103	-14.4	0.83333	0.00177
	-14.35	0.85714	0.00122	-13.85	0.88809	0.000764606	-13.85	0.88809	0.000912375	-14.4	0.85417	0.00156
	-14.35	0.87805	0.00105	-13.85	0.90975	0.000669269	-13.85	0.90975	0.000796958	-14.4	0.875	0.00136
	-14.35	0.89895	0.000887991	-13.85	0.93141	0.000577893	-13.85	0.93141	0.000686996	-14.4	0.89583	0.00117
	-14.35	0.91986	0.000746352	-13.85	0.95307	0.000492882	-13.85	0.95307	0.000585153	-14.4	0.91667	0.000997015
	-14.35	0.94077	0.000621432	-13.85	0.97473	0.000415721	-13.85	0.97473	0.000493015	-14.4	0.9375	0.000841577
	-14.35	0.96167	0.000512998	-13.85	0.99639	0.000347115	-13.85	0.99639	0.000411268	-14.4	0.95833	0.000704274
	-14.35	0.98258	0.000420137	-13.85	1.01805	0.000287157	-13.85	1.01805	0.000339926	-14.4	0.97917	0.000584594
	-14.35	1.00348	0.000341534	-13.85	1.03971	0.000235513	-13.85	1.03971	0.00027853	-14.4	1	0.000481476
	-14.35	1.02439	0.00027568	-13.85	1.06137	0.000191584	-13.85	1.06137	0.000226335	-14.4	1.02083	0.000393542
	-14.35	1.0453	0.000221015	-13.85	1.08303	0.000154628	-13.85	1.08303	0.000182446	-14.4	1.04167	0.000319266
	-14.35	1.0662	0.000176025	-13.85	1.10469	0.000123847	-13.85	1.10469	0.00014591	-14.4	1.0625	0.000257091
	-14.35	1.08711	0.000139294	-13.85	1.12635	9.84508e-05	-13.85	1.12635	0.000115786	-14.4	1.08333	0.000205496
	-14.35	1.10801	0.000109536	-13.85	1.14801	7.76843e-05	-13.85	1.14801	9.11763e-05	-14.4	1.10417	0.000163046
	-14.35	1.12892	8.56073e-05	-13.85	1.16968	6.08526e-05	-13.85	1.16968	7.1254e-05	-14.4	1.125	0.000128418
	-14.35	1.14983	6.65059e-05	-13.85	1.19134	4.73281e-05	-13.85	1.19134	5.52709e-05	-14.4	1.14583	0.000100409
	-14.35	1.17073	5.13681e-05	-13.85	1.213	3.6554e-05	-13.85	1.213	4.25625e-05	-14.4	1.16667	7.79453e-05
	-14.35	1.19164	3.94565e-05	-13.85	1.23466	2.80437e-05	-13.85	1.23466	3.25473e-05	-14.4	1.1875	6.00815e-05
	-14.35	1.21254	3.01488e-05	-13.85	1.25632	2.13776e-05	-13.85	1.25632	2.47233e-05	-14.4	1.20833	4.59947e-05
	-14.35	1.23345	2.29253e-05	-13.85	1.27798	1.61987e-05	-13.85	1.27798	1.86633e-05	-14.4	1.22917	3.49784e-05
	-14.35	1.25436	1.73561e-05	-13.85	1.29964	1.2207e-05	-13.85	1.29964	1.40086e-05	-14.4	1.25	2.64335e-05
	-14.35	1.27526	1.30893e-05	-13.85	1.3213	9.15363e-06	-13.85	1.3213	1.04615e-05	-14.4	1.27083	1.9858e-05
	-14.35	1.29617	9.83916e-06	-13.85	1.34296	6.83454e-06	-13.85	1.34296	7.77856e-06	-14.4	1.29167	1.48367e-05
	-14.35	1.31707	7.37648e-06	-13.85	1.36462	5.08463e-06	-13.85	1.36462	5.76293e-06	-14.4	1.3125	1.10301e-05
	-14.35	1.33798	5.51896e-06	-13.85	1.38628	3.77187e-06	-13.85	1.38628	4.25774e-06	-14.4	1.33333	8.16415e-06
	-14.35	1.35888	4.12313e-06	-13.85	1.40794	2.79194e-06	-13.85	1.40794	3.13943e-06	-14.4	1.35417	6.01994e-06
	-14.35	1.37979	3.07722e-06	-13.85	1.4296	2.06339e-06	-13.85	1.4296	2.3119e-06	-14.4	1.375	4.4248e-06
	-14.35	1.4007	2.29501e-06	-13.85	1.45126	1.52337e-06	-13.85	1.45126	1.7013e-06	-14.4	1.39583	3.24399e-06
	-14.35	1.4216	1.71066e-06	-13.85	1.47292	1.12392e-06	-13.85	1.47292	1.25159e-06	-14.4	1.41667	2.37352e-06
	-14.35	1.44251	1.27429e-06	-13.85	1.49459	8.28771e-07	-13.85	1.49459	9.20614e-07	-14.4	1.4375	1.73398e-06
	-14.35	1.46341	9.4839e-07	-13.85	1.51625	6.10789e-07	-13.85	1.51625	6.77028e-07	-14.4	1.45833	1.26528e-06
	-14.35	1.48432	7.04937e-07	-13.85	1.53791	4.49789e-07	-13.85	1.53791	4.97661e-07	-14.4	1.47917	9.22401e-07
	-14.35	1.50523	5.23048e-07	-13.85	1.55957	3.30851e-07	-13.85	1.55957	3.6549e-07	-14.4	1.5	6.7185e-07
	-14.35	1.52613	3.8719e-07	-13.85	1.58123	2.42977e-07	-13.85	1.58123	2.68044e-07	-14.4	1.52083	4.88892e-07
	-14.35	1.54704	2.85798e-07	-13.85	1.60289	1.78071e-07	-13.85	1.60289	1.96193e-07	-14.4	1.54167	3.55349e-07
	-14.35	1.56794	2.10245e-07	-13.85	1.62455	1.30166e-07	-13.85	1.62455	1.4324e-07	-14.4	1.5625	2.5791e-07
	-14.35	1.58885	1.54074e-07	-13.85	1.64621	9.48596e-08	-13.85	1.64621	1.04264e-07	-14.4	1.58333	1.86853e-07
	-14.35	1.60976	1.12437e-07	-13.85	1.66787	6.88926e-08	-13.85	1.66787	7.56317e-08	-14.4	1.60417	1.35078e-07
	-14.35	1.63066	8.16854e-08	-13.85	1.68953	4.98458e-08	-13.85	1.68953	5.46539e-08	-14.4	1.625	9.73987e-08
	-14.35	1.65157	5.90669e-08	-13.85	1.71119	3.59203e-08	-13.85	1.71119	3.93342e-08	-14.4	1.64583	7.00253e-08
	-14.35	1.67247	4.25064e-08	-13.85	1.73285	2.57769e-08	-13.85	1.73285	2.81885e-08	-14.4	1.66667	5.01828e-08
	-14.35	1.69338	3.04404e-08	-13.85	1.75451	1.84184e-08	-13.85	1.75451	2.01129e-08	-14.4	1.6875	3.58376e-08
	-14.35	1.71429	2.16935e-08	-13.85	1.77617	1.31032e-08	-13.85	1.77617	1.42874e-08	-14.4	1.70833	2.54986e-08
	-14.35	1.73519	1.53855e-08	-13.85	1.79783	9.28121e-09	-13.85	1.79783	1.01042e-08	-14.4	1.72917	1.80725e-08
	-14.35	1.7561	1.086e-08	-13.85	1.8195	6.54554e-09	-13.85	1.8195	7.1143e-09	-14.4	1.75	1.27584e-08
	-14.35	1.777	7.63015e-09	-13.85	1.84116	4.59646e-09	-13.85	1.84116	4.98733e-09	-14.4	1.77083	8.97053e-09
	-14.35	1.79791	5.33672e-09	-13.85	1.86282	3.21418e-09	-13.85	1.86282	3.48128e-09	-14.4	1.79167	6.28161e-09
	-14.35	1.81882	3.71631e-09	-13.85	1.88448	2.23833e-09	-13.85	1.88448	2.4198e-09	-14.4	1.8125	4.38075e-09
	-14.35	1.83972	2.57695e-09	-13.85	1.90614	1.55247e-09	-13.85	1.90614	1.67506e-09	-14.4	1.83333	3.04268e-09
	-14.35	1.86063	1.77957e-09	-13.85	1.9278	1.07252e-09	-13.85	1.9278	1.15484e-09	-14.4	1.85417	2.10477e-09
	-14.35	1.88153	1.22403e-09	-13.85	1.94946	7.38096e-10	-13.85	1.94946	7.93036e-10	-14.4	1.875	1.45014e-09
	-14.35	1.90244	8.38671e-10	-13.85	1.97112	5.06031e-10	-13.85	1.97112	5.42466e-10	-14.4	1.89583	9.95148e-10
	-14.35	1.92335	5.72471e-10	-13.85	1.99278	3.45645e-10	-13.85	1.99278	3.69648e-10	-14.4	1.91667	6.80236e-10
	-14.35	1.94425	3.89327e-10	-13.85	2.01444	2.35232e-10	-13.85	2.01444	2.50935e-10	-14.4	1.9375	4.63174e-10
	-14.35	1.96516	2.63817e-10	-13.85	2.0361	1.59514e-10	-13.85	2.0361	1.69711e-10	-14.4	1.95833	3.14164e-10
	-14.35	1.98606	1.7813e-10	-13.85	2.05776	1.07783e-10	-13.85	2.05776	1.14352e-10	-14.4	1.97917	2.12283e-10
	-14.35	2.00697	1.19848e-10	-13.85	2.07942	7.25708e-11	-13.85	2.07942	7.67667e-11	-14.4	2	1.42899e-10
	-14.35	2.02787	8.03512e-11	-13.85	2.10108	4.86902e-11	-13.85	2.10108	5.13451e-11	-14.4	2.02083	9.58326e-11
	-14.35	2.04878	5.36806e-11	-13.85	2.12274	3.2553e-11	-13.85	2.12274	3.42156e-11	-14.4	2.04167	6.40285e-11
	-14.35	2.06969	3.57356e-11	-13.85	2.1444	2.16875e-11	-13.85	2.1444	2.27167e-11	-14.4	2.0625	4.26203e-11
	-14.35	2.09059	2.37046e-11	-13.85	2.16607	1.43977e-11	-13.85	2.16607	1.50265e-11	-14.4	2.08333	2.82648e-11
	-14.35	2.1115	1.56675e-11	-13.85	2.18773	9.52437e-12	-13.85	2.18773	9.90275e-12	-14.4	2.10417	1.86751e-11
	-14.35	2.1324	1.03178e-11	-13.85	2.20939	6.27817e-12	-13.85	2.20939	6.50178e-12	-14.4	2.125	1.22933e-11
	-14.35	2.15331	6.76981e-12	-13.85	2.23105	4.12361e-12	-13.85	2.23105	4.25286e-12	-14.4	2.14583	8.06239e-12
	-14.35	2.17422	4.42543e-12	-13.85	2.25271	2.69873e-12	-13.85	2.25271	2.77137e-12	-14.4	2.16667	5.26799e-12
	-14.35	2.19512	2.88207e-12	-13.85	2.27437	1.75985e-12	-13.85	2.27437	1.79915e-12	-14.4	2.1875	3.42935e-12
	-14.35	2.21603	1.86987e-12	-13.85	2.29603	1.14345e-12	-13.85	2.29603	1.16358e-12	-14.4	2.20833	2.22414e-12
	-14.35	2.23693	1.20854e-12	-13.85	2.31769	7.4025e-13	-13.85	2.31769	7.49675e-13	-14.4	2.22917	1.43712e-12
	-14.35	2.25784	7.78118e-13	-13.85	2.33935	4.77481e-13	-13.85	2.33935	4.8117e-13	-14.4	2.25	9.25139e-13
	-14.35	2.27875	4.99058e-13	-13.85	2.36101	3.06866e-13	-13.85	2.36101	3.07659e-13	-14.4	2.27083	5.93335e-13
	-14.35	2.29965	3.1884e-13	-13.85	2.38267	1.96495e-13	-13.85	2.38267	1.9597e-13	-14.4	2.29167	3.79117e-13
	-14.35	2.32056	2.02911e-13	-13.85	2.40433	1.25362e-13	-13.85	2.40433	1.24353e-13	-14.4	2.3125	2.41339e-13
	-14.35	2.34146	1.28632e-13	-13.85	2.42599	7.96882e-14	-13.85	2.42599	7.86091e-14	-14.4	2.33333	1.53061e-13
	-14.35	2.36237	8.12261e-14	-13.85	2.44765	5.04703e-14	-13.85	2.44765	4.95046e-14	-14.4	2.35417	9.67139e-14
	-14.35	2.38327	5.10919e-14	-13.85	2.46931	3.1849e-14	-13.85	2.46931	3.10584e-14	-14.4	2.375	6.08839e-14
	-14.35	2.40418	3.20124e-14	-13.85	2.49098	2.00252e-14	-13.85	2.49098	1.94124e-14	-14.4	2.39583	3.81866e-14
	-14.35	2.42509	1.99802e-14	-13.85	2.51264	1.25454e-14	-13.85	2.51264	1.20879e-14	-14.4	2.41667	2.38627e-14
	-14.35	2.44599	1.24223e-14	-13.85	2.5343	7.83112e-15	-13.85	2.5343	7.49906e-15	-14.4	2.4375	1.48571e-14
	-14.35	2.4669	7.69359e-15	-13.85	2.55596	4.87082e-15	-13.85	2.55596	4.63502e-15	-14.4	2.45833	9.2164e-15
	-14.35	2.4878	4.74668e-15	-13.85	2.57762	3.01874e-15	-13.85	2.57762	2.85427e-15	-14.4	2.47917	5.69652e-15
	-14.35	2.50871	2.91736e-15	-13.85	2.59928	1.86423e-15	-13.85	2.59928	1.75123e-15	-14.4	2.5	3.50822e-15
	-14.35	2.52962	1.78624e-15	-13.85	2.62094	1.14718e-15	-13.85	2.62094	1.07056e-15	-14.4	2.52083	2.15279e-15
	-14.35	2.55052	1.08955e-15	-13.85	2.6426	7.03445e-16	-13.85	2.6426	6.52083e-16	-14.4	2.54167	1.31632e-15
	-14.35	2.57143	6.62097e-16	-13.85	2.66426	4.29833e-16	-13.85	2.66426	3.95758e-16	-14.4	2.5625	8.02001e-16
	-14.35	2.59233	4.00838e-16	-13.85	2.68592	2.61727e-16	-13.85	2.68592	2.39332e-16	-14.4	2.58333	4.86915e-16
	-14.35	2.61324	2.41768e-16	-13.85	2.70758	1.58811e-16	-13.85	2.70758	1.44219e-16	-14.4	2.60417	2.94581e-16
	-14.35	2.63415	1.45285e-16	-13.85	2.72924	9.60298e-17	-13.85	2.72924	8.65978e-17	-14.4	2.625	1.77598e-16
	-14.35	2.65505	8.69841e-17	-13.85	2.7509	5.78664e-17	-13.85	2.7509	5.18155e-17	-14.4	2.64583	1.06699e-16
	-14.35	2.67596	5.18878e-17	-13.85	2.77256	3.47495e-17	-13.85	2.77256	3.0895e-17	-14.4	2.66667	6.38828e-17
	-14.35	2.69686	3.08392e-17	-13.85	2.79422	2.07959e-17	-13.85	2.79422	1.8357e-17	-14.4	2.6875	3.81167e-17
	-14.35	2.71777	1.82625e-17	-13.85	2.81588	1.24027e-17	-13.85	2.81588	1.08693e-17	-14.4	2.70833	2.26654e-17
	-14.35	2.73868	1.07756e-17	-13.85	2.83755	7.37175e-18	-13.85	2.83755	6.41361e-18	-14.4	2.72917	1.34318e-17
	-14.35	2.75958	6.33513e-18	-13.85	2.85921	4.36658e-18	-13.85	2.85921	3.77141e-18	-14.4	2.75	7.93305e-18
	-14.35	2.78049	3.71111e-18	-13.85	2.88087	2.5777e-18	-13.85	2.88087	2.2101e-18	-14.4	2.77083	4.66965e-18
	-14.35	2.80139	2.16616e-18	-13.85	2.90253	1.51652e-18	-13.85	2.90253	1.29072e-18	-14.4	2.79167	2.73952e-18
	-14.35	2.8223	1.25986e-18	-13.85	2.92419	8.89173e-19	-13.85	2.92419	7.51225e-19	-14.4	2.8125	1.60184e-18
	-14.35	2.84321	7.3013e-19	-13.85	2.94585	5.19578e-19	-13.85	2.94585	4.3574e-19	-14.4	2.83333	9.33515e-19
	-14.35	2.86411	4.21627e-19	-13.85	2.96751	3.02582e-19	-13.85	2.96751	2.51888e-19	-14.4	2.85417	5.42237e-19
	-14.35	2.88502	2.4261e-19	-13.85	2.98917	1.75615e-19	-13.85	2.98917	1.45116e-19	-14.4	2.875	3.13926e-19
	-14.35	2.90592	1.39105e-19	-13.85	3.01083	1.0158e-19	-13.85	3.01083	8.33203e-20	-14.4	2.89583	1.81151e-19
	-14.35	2.92683	7.94755e-20	-13.85	3.03249	5.85579e-20	-13.85	3.03249	4.7678e-20	-14.4	2.91667	1.04192e-19
	-14.35	2.94774	4.52462e-20	-13.85	3.05415	3.36426e-20	-13.85	3.05415	2.71905e-20	-14.4	2.9375	5.97326e-20
	-14.35	2.96864	2.56679e-20	-13.85	3.07581	1.92628e-20	-13.85	3.07581	1.54544e-20	-14.4	2.95833	3.41332e-20
	-14.35	2.98955	1.45097e-20	-13.85	3.09747	1.0992e-20	-13.85	3.09747	8.75432e-21	-14.4	2.97917	1.94417e-20
	-14.35	3.01045	8.17317e-21	-13.85	3.11913	6.25116e-21	-13.85	3.11913	4.94231e-21	-14.4	3	1.10378e-20
	-14.35	3.03136	4.58759e-21	-13.85	3.14079	3.54298e-21	-13.85	3.14079	2.78083e-21	-14.4	3.02083	6.24645e-21
	-14.35	3.05226	2.56591e-21	-13.85	3.16246	2.00125e-21	-13.85	3.16246	1.5594e-21	-14.4	3.04167	3.52356e-21
	-14.35	3.07317	1.43009e-21	-13.85	3.18412	1.12656e-21	-13.85	3.18412	8.71523e-22	-14.4	3.0625	1.98122e-21
	-14.35	3.09408	7.94242e-22	-13.85	3.20578	6.32019e-22	-13.85	3.20578	4.85444e-22	-14.4	3.08333	1.11042e-21
	-14.35	3.11498	4.39549e-22	-13.85	3.22744	3.53366e-22	-13.85	3.22744	2.69487e-22	-14.4	3.10417	6.20367e-22
	-14.35	3.13589	2.42398e-22	-13.85	3.2491	1.96896e-22	-13.85	3.2491	1.491e-22	-14.4	3.125	3.45475e-22
	-14.35	3.15679	1.33205e-22	-13.85	3.27076	1.09337e-22	-13.85	3.27076	8.22155e-23	-14.4	3.14583	1.91776e-22
	-14.35	3.1777	7.29428e-23	-13.85	3.29242	6.05079e-23	-13.85	3.29242	4.51823e-23	-14.4	3.16667	1.06116e-22
	-14.35	3.19861	3.98029e-23	-13.85	3.31408	3.33711e-23	-13.85	3.31408	2.4747e-23	-14.4	3.1875	5.85297e-23
	-14.35	3.21951	2.16431e-23	-13.85	3.33574	1.83417e-23	-13.85	3.33574	1.35087e-23	-14.4	3.20833	3.21799e-23
	-14.35	3.24042	1.17274e-23	-13.85	3.3574	1.00466e-23	-13.85	3.3574	7.34921e-24	-14.4	3.22917	1.76361e-23
	-14.35	3.26132	6.33222e-24	-13.85	3.37906	5.48416e-24	-13.85	3.37906	3.98478e-24	-14.4	3.25	9.63458e-24
	-14.35	3.28223	3.40714e-24	-13.85	3.40072	2.98337e-24	-13.85	3.40072	2.1533e-24	-14.4	3.27083	5.24655e-24
	-14.35	3.30314	1.82685e-24	-13.85	3.42238	1.61737e-24	-13.85	3.42238	1.15968e-24	-14.4	3.29167	2.84791e-24
	-14.35	3.32404	9.76112e-25	-13.85	3.44404	8.73811e-25	-13.85	3.44404	6.22455e-25	-14.4	3.3125	1.54096e-24
	-14.35	3.34495	5.19733e-25	-13.85	3.4657	4.70466e-25	-13.85	3.4657	3.32974e-25	-14.4	3.33333	8.31121e-25
	-14.35	3.36585	2.75771e-25	-13.85	3.48737	2.5243e-25	-13.85	3.48737	1.77519e-25	-14.4	3.35417	4.46836e-25
	-14.35	3.38676	1.45817e-25	-13.85	3.50902	1.34975e-25	-13.85	3.50902	9.43213e-26	-14.4	3.375	2.39465e-25
	-14.35	3.40767	7.68348e-26	-13.85	3.53069	7.19225e-26	-13.85	3.53069	4.99466e-26	-14.4	3.39583	1.27921e-25
	-14.35	3.42857	4.03464e-26	-13.85	3.55235	3.81921e-26	-13.85	3.55235	2.63591e-26	-14.4	3.41667	6.81163e-26
	-14.35	3.44948	2.11131e-26	-13.85	3.57401	2.02106e-26	-13.85	3.57401	1.38638e-26	-14.4	3.4375	3.61547e-26
	-14.35	3.47038	1.10103e-26	-13.85	3.59567	1.06581e-26	-13.85	3.59567	7.26714e-27	-14.4	3.45833	1.91287e-26
	-14.35	3.49129	5.72211e-27	-13.85	3.61733	5.60114e-27	-13.85	3.61733	3.79637e-27	-14.4	3.47917	1.00881e-26
	-14.35	3.5122	2.96362e-27	-13.85	3.63899	2.93336e-27	-13.85	3.63899	1.97651e-27	-14.4	3.5	5.30313e-27
	-14.35	3.5331	1.52969e-27	-13.85	3.66065	1.5309e-27	-13.85	3.66065	1.02554e-27	-14.4	3.52083	2.7788e-27
	-14.35	3.55401	7.86867e-28	-13.85	3.68231	7.9619e-28	-13.85	3.68231	5.30307e-28	-14.4	3.54167	1.45138e-27
	-14.35	3.57491	4.03388e-28	-13.85	3.70397	4.12647e-28	-13.85	3.70397	2.73289e-28	-14.4	3.5625	7.55618e-28
	-14.35	3.59582	2.06097e-28	-13.85	3.72563	2.13122e-28	-13.85	3.72563	1.40358e-28	-14.4	3.58333	3.9212e-28
	-14.35	3.61673	1.04943e-28	-13.85	3.74729	1.0969e-28	-13.85	3.74729	7.18407e-29	-14.4	3.60417	2.02828e-28
	-14.35	3.63763	5.32563e-29	-13.85	3.76895	5.62591e-29	-13.85	3.76895	3.66454e-29	-14.4	3.625	1.04576e-28
	-14.35	3.65854	2.69359e-29	-13.85	3.79061	2.87544e-29	-13.85	3.79061	1.86287e-29	-14.4	3.64583	5.37429e-29
	-14.35	3.67944	1.35781e-29	-13.85	3.81227	1.46454e-29	-13.85	3.81227	9.43759e-30	-14.4	3.66667	2.75296e-29
	-14.35	3.70035	6.8218e-30	-13.85	3.83393	7.43335e-30	-13.85	3.83393	4.76486e-30	-14.4	3.6875	1.40561e-29
	-14.35	3.72125	3.416e-30	-13.85	3.8556	3.75968e-30	-13.85	3.8556	2.39746e-30	-14.4	3.70833	7.15337e-30
	-14.35	3.74216	1.7049e-30	-13.85	3.87726	1.89496e-30	-13.85	3.87726	1.20216e-30	-14.4	3.72917	3.6286e-30
	-14.35	3.76307	8.48109e-31	-13.85	3.89892	9.51775e-31	-13.85	3.89892	6.00728e-31	-14.4	3.75	1.83462e-30
	-14.35	3.78397	4.20513e-31	-13.85	3.92058	4.76376e-31	-13.85	3.92058	2.99159e-31	-14.4	3.77083	9.24549e-31
	-14.35	3.80488	2.07821e-31	-13.85	3.94224	2.376e-31	-13.85	3.94224	1.48467e-31	-14.4	3.79167	4.64396e-31
	-14.35	3.82578	1.02373e-31	-13.85	3.9639	1.18093e-31	-13.85	3.9639	7.3428e-32	-14.4	3.8125	2.32498e-31
	-14.35	3.84669	5.02664e-32	-13.85	3.98556	5.84905e-32	-13.85	3.98556	3.61906e-32	-14.4	3.83333	1.16016e-31
	-14.35	3.8676	2.4602e-32	-13.85	4.00722	2.88686e-32	-13.85	4.00722	1.77758e-32	-14.4	3.85417	5.77015e-32
	-14.35	3.8885	1.20024e-32	-13.85	4.02888	1.41987e-32	-13.85	4.02888	8.70088e-33	-14.4	3.875	2.86036e-32
	-14.35	3.90941	5.83688e-33	-13.85	4.05054	6.95902e-33	-13.85	4.05054	4.24419e-33	-14.4	3.89583	1.41324e-32
	-14.35	3.93031	2.82952e-33	-13.85	4.0722	3.39883e-33	-13.85	4.0722	2.06311e-33	-14.4	3.91667	6.95944e-33
	-14.35	3.95122	1.36732e-33	-13.85	4.09386	1.65421e-33	-13.85	4.09386	9.99412e-34	-14.4	3.9375	3.41578e-33
	-14.35	3.97213	6.58657e-34	-13.85	4.11552	8.02289e-34	-13.85	4.11552	4.8246e-34	-14.4	3.95833	1.67094e-33
	-14.35	3.99303	3.16291e-34	-13.85	4.13718	3.8775e-34	-13.85	4.13718	2.32097e-34	-14.4	3.97917	8.14681e-34
	-14.35	4.01394	1.51411e-34	-13.85	4.15885	1.86746e-34	-13.85	4.15885	1.11268e-34	-14.4	4	3.95881e-34
	-14.35	4.03484	7.22571e-35	-13.85	4.18051	8.96255e-35	-13.85	4.18051	5.31569e-35	-14.4	4.02083	1.91731e-34
	-14.35	4.05575	3.43762e-35	-13.85	4.20217	4.28639e-35	-13.85	4.20217	2.53068e-35	-14.4	4.04167	9.25477e-35
	-14.35	4.07665	1.63041e-35	-13.85	4.22383	2.04283e-35	-13.85	4.22383	1.20062e-35	-14.4	4.0625	4.4523e-35
	-14.35	4.09756	7.70908e-36	-13.85	4.24549	9.70179e-36	-13.85	4.24549	5.67619e-36	-14.4	4.08333	2.13475e-35
	-14.35	4.11847	3.63395e-36	-13.85	4.26715	4.59148e-36	-13.85	4.26715	2.6742e-36	-14.4	4.10417	1.02012e-35
	-14.35	4.13937	1.70778e-36	-13.85	4.28881	2.16538e-36	-13.85	4.28881	1.2555e-36	-14.4	4.125	4.85837e-36
	-14.35	4.16028	8.00136e-37	-13.85	4.31047	1.01765e-36	-13.85	4.31047	5.87385e-37	-14.4	4.14583	2.30605e-36
	-14.35	4.18119	3.73749e-37	-13.85	4.33213	4.76588e-37	-13.85	4.33213	2.73849e-37	-14.4	4.16667	1.09089e-36
	-14.35	4.20209	1.74054e-37	-13.85	4.35379	2.22418e-37	-13.85	4.35379	1.27228e-37	-14.4	4.1875	5.14308e-37
	-14.35	4.223	8.0812e-38	-13.85	4.37545	1.03438e-37	-13.85	4.37545	5.89023e-38	-14.4	4.20833	2.41656e-37
	-14.35	4.2439	3.74077e-38	-13.85	4.39711	4.79375e-38	-13.85	4.39711	2.71746e-38	-14.4	4.22917	1.13162e-37
	-14.35	4.26481	1.72639e-38	-13.85	4.41877	2.21388e-38	-13.85	4.41877	1.24932e-38	-14.4	4.25	5.28116e-38
	-14.35	4.28571	7.94353e-39	-13.85	4.44043	1.01886e-38	-13.85	4.44043	5.72349e-39	-14.4	4.27083	2.45631e-38
	-14.35	4.30662	3.64405e-39	-13.85	4.46209	4.67267e-39	-13.85	4.46209	2.61293e-39	-14.4	4.29167	1.13857e-38
	-14.35	4.32753	1.66667e-39	-13.85	4.48376	2.1355e-39	-13.85	4.48376	1.1887e-39	-14.4	4.3125	5.25962e-39
	-14.35	4.34843	7.6e-40	-13.85	4.50542	9.72573e-40	-13.85	4.50542	5.3888e-40	-14.4	4.33333	2.42142e-39
	-14.35	4.36934	3.45518e-40	-13.85	4.52708	4.414e-40	-13.85	4.52708	2.43439e-40	-14.4	4.35417	1.11097e-39
	-14.35	4.39024	1.56611e-40	-13.85	4.54874	1.99633e-40	-13.85	4.54874	1.09588e-40	-14.4	4.375	5.07982e-40
	-14.35	4.41115	7.07727e-41	-13.85	4.5704	8.9975e-41	-13.85	4.5704	4.91599e-41	-14.4	4.39583	2.31478e-40
	-14.35	4.43206	3.18859e-41	-13.85	4.59206	4.04113e-41	-13.85	4.59206	2.19753e-41	-14.4	4.41667	1.05119e-40
	-14.35	4.45296	1.43225e-41	-13.85	4.61372	1.80873e-41	-13.85	4.61372	9.78892e-42	-14.4	4.4375	4.75733e-41
	-14.35	4.47387	6.41386e-42	-13.85	4.63538	8.06753e-42	-13.85	4.63538	4.34519e-42	-14.4	4.45833	2.14563e-41
	-14.35	4.49477	2.86352e-42	-13.85	4.65704	3.58592e-42	-13.85	4.65704	1.92202e-42	-14.4	4.47917	9.64389e-42
	-14.35	4.51568	1.27455e-42	-13.85	4.6787	1.58838e-42	-13.85	4.6787	8.47193e-43	-14.4	4.5	4.31972e-42
	-14.35	4.53658	5.65565e-43	-13.85	4.70036	7.01144e-43	-13.85	4.70036	3.72118e-43	-14.4	4.52083	1.92824e-42
	-14.35	4.55749	2.50192e-43	-13.85	4.72202	3.0843e-43	-13.85	4.72202	1.62875e-43	-14.4	4.54167	8.57771e-43
	-14.35	4.5784	1.10338e-43	-13.85	4.74368	1.35209e-43	-13.85	4.74368	7.10401e-44	-14.4	4.5625	3.80261e-43
	-14.35	4.5993	4.851e-44	-13.85	4.76534	5.9068e-44	-13.85	4.76534	3.08764e-44	-14.4	4.58333	1.67993e-43
	-14.35	4.62021	2.12611e-44	-13.85	4.787	2.57159e-44	-13.85	4.787	1.33729e-44	-14.4	4.60417	7.39603e-44
	-14.35	4.64112	9.28931e-45	-13.85	4.80866	1.11571e-44	-13.85	4.80866	5.77167e-45	-14.4	4.625	3.24491e-44
	-14.35	4.66202	4.04592e-45	-13.85	4.83033	4.82401e-45	-13.85	4.83033	2.48229e-45	-14.4	4.64583	1.41874e-44
	-14.35	4.68293	1.75663e-45	-13.85	4.85199	2.07858e-45	-13.85	4.85199	1.06385e-45	-14.4	4.66667	6.18155e-45
	-14.35	4.70383	7.60273e-46	-13.85	4.87365	8.92552e-46	-13.85	4.87365	4.54343e-46	-14.4	4.6875	2.68401e-45
	-14.35	4.72474	3.28001e-46	-13.85	4.89531	3.8195e-46	-13.85	4.89531	1.93359e-46	-14.4	4.70833	1.16135e-45
	-14.35	4.74564	1.41056e-46	-13.85	4.91697	1.62887e-46	-13.85	4.91697	8.20019e-47	-14.4	4.72917	5.00764e-46
	-14.35	4.76655	6.04664e-47	-13.85	4.93863	6.92273e-47	-13.85	4.93863	3.46546e-47	-14.4	4.75	2.15175e-46
	-14.35	4.78746	2.58365e-47	-13.85	4.96029	2.9321e-47	-13.85	4.96029	1.45941e-47	-14.4	4.77083	9.21381e-47
	-14.35	4.80836	1.10039e-47	-13.85	4.98195	1.23763e-47	-13.85	4.98195	6.12455e-48	-14.4	4.79167	3.93164e-47
	-14.35	4.82927	4.67138e-48	-13.85	5.00361	5.20615e-48	-13.85	5.00361	2.56125e-48	-14.4	4.8125	1.67184e-47
	-14.35	4.85017	1.97662e-48	-13.85	5.02527	2.18251e-48	-13.85	5.02527	1.06736e-48	-14.4	4.83333	7.08437e-48
	-14.35	4.87108	8.33634e-49	-13.85	5.04693	9.11821e-49	-13.85	5.04693	4.4325e-49	-14.4	4.85417	2.99152e-48
	-14.35	4.89199	3.50425e-49	-13.85	5.06859	3.79646e-49	-13.85	5.06859	1.83431e-49	-14.4	4.875	1.25883e-48
	-14.35	4.91289	1.46818e-49	-13.85	5.09025	1.57531e-49	-13.85	5.09025	7.56447e-50	-14.4	4.89583	5.27865e-49
	-14.35	4.9338	6.1308e-50	-13.85	5.11191	6.51431e-50	-13.85	5.11191	3.10863e-50	-14.4	4.91667	2.20577e-49
	-14.35	4.9547	2.55157e-50	-13.85	5.13357	2.68467e-50	-13.85	5.13357	1.27305e-50	-14.4	4.9375	9.185e-50
	-14.35	4.97561	1.05839e-50	-13.85	5.15524	1.10263e-50	-13.85	5.15524	5.19527e-51	-14.4	4.95833	3.81134e-50
	-14.35	4.99652	4.37545e-51	-13.85	5.1769	4.51328e-51	-13.85	5.1769	2.1128e-51	-14.4	4.97917	1.576e-50
	-14.35	5.01742	1.80276e-51	-13.85	5.19856	1.84108e-51	-13.85	5.19856	8.56242e-52	-14.4	5	6.49399e-51
	-14.35	5.03833	7.4026e-52	-13.85	5.22022	7.48472e-52	-13.85	5.22022	3.45799e-52	-14.4	5.02083	2.66652e-51
	-14.35	5.05923	3.02941e-52	-13.85	5.24188	3.03249e-52	-13.85	5.24188	1.39169e-52	-14.4	5.04167	1.09108e-51
	-14.35	5.08014	1.23554e-52	-13.85	5.26354	1.22446e-52	-13.85	5.26354	5.5815e-53	-14.4	5.0625	4.4488e-52
	-14.35	5.10105	5.02194e-53	-13.85	5.2852	4.92734e-53	-13.85	5.2852	2.23076e-53	-14.4	5.08333	1.80761e-52
	-14.35	5.12195	2.03424e-53	-13.85	5.30686	1.97607e-53	-13.85	5.30686	8.8848e-54	-14.4	5.10417	7.31884e-53
	-14.35	5.14286	8.21195e-54	-13.85	5.32852	7.89797e-54	-13.85	5.32852	3.52644e-54	-14.4	5.125	2.95293e-53
	-14.35	5.16376	3.30368e-54	-13.85	5.35018	3.14595e-54	-13.85	5.35018	1.39483e-54	-14.4	5.14583	1.18724e-53
	-14.35	5.18467	1.3245e-54	-13.85	5.37184	1.24885e-54	-13.85	5.37184	5.49797e-55	-14.4	5.16667	4.75659e-54
	-14.35	5.20557	5.29189e-55	-13.85	5.3935	4.94076e-55	-13.85	5.3935	2.15964e-55	-14.4	5.1875	1.89901e-54
	-14.35	5.22648	2.10701e-55	-13.85	5.41516	1.94805e-55	-13.85	5.41516	8.4539e-56	-14.4	5.20833	7.5549e-55
	-14.35	5.24739	8.36025e-56	-13.85	5.43682	7.6547e-56	-13.85	5.43682	3.29786e-56	-14.4	5.22917	2.99504e-55
	-14.35	5.26829	3.30571e-56	-13.85	5.45848	2.99764e-56	-13.85	5.45848	1.28206e-56	-14.4	5.25	1.18317e-55
	-14.35	5.2892	1.30257e-56	-13.85	5.48014	1.16991e-56	-13.85	5.48014	4.9669e-57	-14.4	5.27083	4.65759e-56
	-14.35	5.31011	5.11475e-57	-13.85	5.50181	4.5504e-57	-13.85	5.50181	1.91763e-57	-14.4	5.29167	1.82703e-56
	-14.35	5.33101	2.00141e-57	-13.85	5.52347	1.76388e-57	-13.85	5.52347	7.37813e-58	-14.4	5.3125	7.14168e-57
	-14.35	5.35192	7.80422e-58	-13.85	5.54513	6.81408e-58	-13.85	5.54513	2.82899e-58	-14.4	5.33333	2.78179e-57
	-14.35	5.37282	3.03254e-58	-13.85	5.56679	2.62342e-58	-13.85	5.56679	1.08099e-58	-14.4	5.35417	1.07973e-57
	-14.35	5.39373	1.17426e-58	-13.85	5.58845	1.00658e-58	-13.85	5.58845	4.11639e-59	-14.4	5.375	4.17615e-58
	-14.35	5.41463	4.53105e-59	-13.85	5.61011	3.84901e-59	-13.85	5.61011	1.56213e-59	-14.4	5.39583	1.60955e-58
	-14.35	5.43554	1.74225e-59	-13.85	5.63177	1.46679e-59	-13.85	5.63177	5.90778e-60	-14.4	5.41667	6.18157e-59
	-14.35	5.45645	6.67573e-60	-13.85	5.65343	5.57066e-60	-13.85	5.65343	2.22658e-60	-14.4	5.4375	2.36571e-59
	-14.35	5.47735	2.54895e-60	-13.85	5.67509	2.10844e-60	-13.85	5.67509	8.36295e-61	-14.4	5.45833	9.02173e-60
	-14.35	5.49826	9.6983e-61	-13.85	5.69675	7.95305e-61	-13.85	5.69675	3.13032e-61	-14.4	5.47917	3.42835e-60
	-14.35	5.51916	3.67707e-61	-13.85	5.71841	2.98966e-61	-13.85	5.71841	1.16769e-61	-14.4	5.5	1.29821e-60
	-14.35	5.54007	1.38924e-61	-13.85	5.74007	1.12002e-61	-13.85	5.74007	4.34084e-62	-14.4	5.52083	4.89862e-61
	-14.35	5.56098	5.23028e-62	-13.85	5.76173	4.18158e-62	-13.85	5.76173	1.60816e-62	-14.4	5.54167	1.8419e-61
	-14.35	5.58188	1.96218e-62	-13.85	5.78339	1.55586e-62	-13.85	5.78339	5.93737e-63	-14.4	5.5625	6.90117e-62
	-14.35	5.60279	7.33537e-63	-13.85	5.80505	5.76915e-63	-13.85	5.80505	2.18458e-63	-14.4	5.58333	2.57659e-62
	-14.35	5.62369	2.73257e-63	-13.85	5.82672	2.13189e-63	-13.85	5.82672	8.01038e-64	-14.4	5.60417	9.58587e-63
	-14.35	5.6446	1.01435e-63	-13.85	5.84837	7.85102e-64	-13.85	5.84837	2.92716e-64	-14.4	5.625	3.55371e-63
	-14.35	5.6655	3.75203e-64	-13.85	5.87004	2.88136e-64	-13.85	5.87004	1.06598e-64	-14.4	5.64583	1.3128e-63
	-14.35	5.68641	1.38296e-64	-13.85	5.8917	1.05384e-64	-13.85	5.8917	3.86869e-65	-14.4	5.66667	4.83254e-64
	-14.35	5.70732	5.07949e-65	-13.85	5.91336	3.84115e-65	-13.85	5.91336	1.39922e-65	-14.4	5.6875	1.77263e-64
	-14.35	5.72822	1.85906e-65	-13.85	5.93502	1.39525e-65	-13.85	5.93502	5.04334e-66	-14.4	5.70833	6.47922e-65
	-14.35	5.74913	6.77997e-66	-13.85	5.95668	5.05064e-66	-13.85	5.95668	1.81159e-66	-14.4	5.72917	2.35989e-65
	-14.35	5.77004	2.46392e-66	-13.85	5.97834	1.82198e-66	-13.85	5.97834	6.485e-67	-14.4	5.75	8.56489e-66
	-14.35	5.79094	8.92249e-67	-13.85	6	6.55005e-67	-13.85	6	2.31349e-67	-14.4	5.77083	3.09753e-66
	-14.35	5.81185	3.21964e-67	-13.8	0	0.01586	-13.8	0	0.01236	-14.4	5.79167	1.11627e-66
	-14.35	5.83275	1.15769e-67	-13.8	0.02166	0.03282	-13.8	0.02166	0.02559	-14.4	5.8125	4.00856e-67
	-14.35	5.85366	4.14797e-68	-13.8	0.04332	0.04555	-13.8	0.04332	0.03557	-14.4	5.83333	1.43439e-67
	-14.35	5.87456	1.48095e-68	-13.8	0.06498	0.05401	-13.8	0.06498	0.04223	-14.4	5.85417	5.11458e-68
	-14.35	5.89547	5.26873e-69	-13.8	0.08664	0.05946	-13.8	0.08664	0.04654	-14.4	5.875	1.81724e-68
	-14.35	5.91638	1.86781e-69	-13.8	0.1083	0.06237	-13.8	0.1083	0.04882	-14.4	5.89583	6.43394e-69
	-14.35	5.93728	6.59809e-70	-13.8	0.12996	0.06301	-13.8	0.12996	0.04925	-14.4	5.91667	2.26988e-69
	-14.35	5.95819	2.32254e-70	-13.8	0.15163	0.06171	-13.8	0.15163	0.0481	-14.4	5.9375	7.97974e-70
	-14.35	5.97909	8.14647e-71	-13.8	0.17328	0.05886	-13.8	0.17328	0.04573	-14.4	5.95833	2.79535e-70
	-14.35	6	2.84731e-71	-13.8	0.19495	0.05492	-13.8	0.19495	0.04253	-14.4	5.97917	9.75762e-71
	-14.3	0	0.02067	-13.8	0.21661	0.05033	-13.8	0.21661	0.0389	-14.4	6	3.394e-71
	-14.3	0.02091	0.04193	-13.8	0.23827	0.04544	-13.8	0.23827	0.03515	-14.35	0	0.00665
	-14.3	0.04181	0.05781	-13.8	0.25993	0.0405	-13.8	0.25993	0.03143	-14.35	0.02083	0.01343
	-14.3	0.06272	0.06797	-13.8	0.28159	0.03561	-13.8	0.28159	0.02775	-14.35	0.04167	0.01834
	-14.3	0.08362	0.07431	-13.8	0.30325	0.03078	-13.8	0.30325	0.02408	-14.35	0.0625	0.02131
	-14.3	0.10453	0.07772	-13.8	0.32491	0.02604	-13.8	0.32491	0.02038	-14.35	0.08333	0.02305
	-14.3	0.12544	0.0788	-13.8	0.34657	0.02144	-13.8	0.34657	0.01669	-14.35	0.10417	0.02401
	-14.3	0.14634	0.07794	-13.8	0.36823	0.01708	-13.8	0.36823	0.01312	-14.35	0.125	0.0245
	-14.3	0.16725	0.07541	-13.8	0.38989	0.01313	-13.8	0.38989	0.00984	-14.35	0.14583	0.02463
	-14.3	0.18815	0.07141	-13.8	0.41155	0.00975	-13.8	0.41155	0.00705	-14.35	0.16667	0.02438
	-14.3	0.20906	0.06609	-13.8	0.43321	0.00706	-13.8	0.43321	0.00492	-14.35	0.1875	0.02361
	-14.3	0.22997	0.05973	-13.8	0.45487	0.00514	-13.8	0.45487	0.00355	-14.35	0.20833	0.02222
	-14.3	0.25087	0.05267	-13.8	0.47653	0.00392	-13.8	0.47653	0.00285	-14.35	0.22917	0.02017
	-14.3	0.27178	0.04536	-13.8	0.4982	0.00317	-13.8	0.4982	0.00249	-14.35	0.25	0.01759
	-14.3	0.29268	0.03829	-13.8	0.51986	0.00262	-13.8	0.51986	0.00217	-14.35	0.27083	0.01472
	-14.3	0.31359	0.0319	-13.8	0.54152	0.00209	-13.8	0.54152	0.00177	-14.35	0.29167	0.01191
	-14.3	0.33449	0.02646	-13.8	0.56318	0.00155	-13.8	0.56318	0.00129	-14.35	0.3125	0.00952
	-14.3	0.3554	0.02207	-13.8	0.58484	0.00102	-13.8	0.58484	0.000827993	-14.35	0.33333	0.00789
	-14.3	0.37631	0.01856	-13.8	0.6065	0.000598982	-13.8	0.6065	0.000541998	-14.35	0.35417	0.00708
	-14.3	0.39721	0.01569	-13.8	0.62816	0.000477344	-13.8	0.62816	0.000630942	-14.35	0.375	0.00679
	-14.3	0.41812	0.0132	-13.8	0.64982	0.000658636	-13.8	0.64982	0.000889075	-14.35	0.39583	0.00663
	-14.3	0.43902	0.01092	-13.8	0.67148	0.000875732	-13.8	0.67148	0.00113	-14.35	0.41667	0.00634
	-14.3	0.45993	0.00881	-13.8	0.69314	0.00104	-13.8	0.69314	0.0013	-14.35	0.4375	0.00586
	-14.3	0.48084	0.00693	-13.8	0.7148	0.00115	-13.8	0.7148	0.00141	-14.35	0.45833	0.0052
	-14.3	0.50174	0.00532	-13.8	0.73646	0.0012	-13.8	0.73646	0.00146	-14.35	0.47917	0.00447
	-14.3	0.52265	0.00403	-13.8	0.75812	0.00121	-13.8	0.75812	0.00146	-14.35	0.5	0.00374
	-14.3	0.54355	0.0031	-13.8	0.77978	0.00118	-13.8	0.77978	0.00143	-14.35	0.52083	0.00309
	-14.3	0.56446	0.00249	-13.8	0.80144	0.00113	-13.8	0.80144	0.00136	-14.35	0.54167	0.00257
	-14.3	0.58537	0.00216	-13.8	0.8231	0.00106	-13.8	0.8231	0.00128	-14.35	0.5625	0.00224
	-14.3	0.60627	0.00203	-13.8	0.84476	0.00097597	-13.8	0.84476	0.00117	-14.35	0.58333	0.00209
	-14.3	0.62718	0.00203	-13.8	0.86643	0.00088246	-13.8	0.86643	0.00106	-14.35	0.60417	0.00212
	-14.3	0.64808	0.00209	-13.8	0.88809	0.000785036	-13.8	0.88809	0.000936724	-14.35	0.625	0.00225
	-14.3	0.66899	0.00217	-13.8	0.90975	0.000688006	-13.8	0.90975	0.000819238	-14.35	0.64583	0.00241
	-14.3	0.6899	0.00222	-13.8	0.93141	0.000594818	-13.8	0.93141	0.000707084	-14.35	0.66667	0.00256
	-14.3	0.7108	0.00223	-13.8	0.95307	0.00050796	-13.8	0.95307	0.000603026	-14.35	0.6875	0.00265
	-14.3	0.73171	0.00219	-13.8	0.97473	0.00042899	-13.8	0.97473	0.000508725	-14.35	0.70833	0.00268
	-14.3	0.75261	0.0021	-13.8	0.99639	0.000358661	-13.8	0.99639	0.000424929	-14.35	0.72917	0.00265
	-14.3	0.77352	0.00196	-13.8	1.01805	0.000297102	-13.8	1.01805	0.000351685	-14.35	0.75	0.00256
	-14.3	0.79443	0.0018	-13.8	1.03971	0.000244	-13.8	1.03971	0.000288558	-14.35	0.77083	0.00241
	-14.3	0.81533	0.00162	-13.8	1.06137	0.000198763	-13.8	1.06137	0.000234811	-14.35	0.79167	0.00223
	-14.3	0.83624	0.00143	-13.8	1.08303	0.000160649	-13.8	1.08303	0.000189548	-14.35	0.8125	0.00203
	-14.3	0.85714	0.00125	-13.8	1.10469	0.000128856	-13.8	1.10469	0.000151811	-14.35	0.83333	0.00182
	-14.3	0.87805	0.00107	-13.8	1.12635	0.000102583	-13.8	1.12635	0.000120647	-14.35	0.85417	0.0016
	-14.3	0.89895	0.000913236	-13.8	1.14801	8.10663e-05	-13.8	1.14801	9.51468e-05	-14.35	0.875	0.0014
	-14.3	0.91986	0.000768451	-13.8	1.16968	6.35982e-05	-13.8	1.16968	7.44703e-05	-14.35	0.89583	0.0012
	-14.3	0.94077	0.00064058	-13.8	1.19134	4.95393e-05	-13.8	1.19134	5.78547e-05	-14.35	0.91667	0.00103
	-14.3	0.96167	0.000529438	-13.8	1.213	3.8321e-05	-13.8	1.213	4.46213e-05	-14.35	0.9375	0.000867318
	-14.3	0.98258	0.000434131	-13.8	1.23466	2.9445e-05	-13.8	1.23466	3.41746e-05	-14.35	0.95833	0.000726707
	-14.3	1.00348	0.000353351	-13.8	1.25632	2.24808e-05	-13.8	1.25632	2.59998e-05	-14.35	0.97917	0.000603978
	-14.3	1.02439	0.000285583	-13.8	1.27798	1.70611e-05	-13.8	1.27798	1.96575e-05	-14.35	1	0.000498086
	-14.3	1.0453	0.000229254	-13.8	1.29964	1.28769e-05	-13.8	1.29964	1.47776e-05	-14.35	1.02083	0.00040766
	-14.3	1.0662	0.000182831	-13.8	1.3213	9.67084e-06	-13.8	1.3213	1.10527e-05	-14.35	1.04167	0.000331172
	-14.3	1.08711	0.000144877	-13.8	1.34296	7.23181e-06	-13.8	1.34296	8.23059e-06	-14.35	1.0625	0.00026705
	-14.3	1.10801	0.000114084	-13.8	1.36462	5.38843e-06	-13.8	1.36462	6.10703e-06	-14.35	1.08333	0.000213761
	-14.3	1.12892	8.92861e-05	-13.8	1.38628	4.00334e-06	-13.8	1.38628	4.51876e-06	-14.35	1.10417	0.000169851
	-14.3	1.14983	6.94623e-05	-13.8	1.40794	2.96782e-06	-13.8	1.40794	3.33691e-06	-14.35	1.125	0.000133975
	-14.3	1.17073	5.37284e-05	-13.8	1.4296	2.19678e-06	-13.8	1.4296	2.46105e-06	-14.35	1.14583	0.000104911
	-14.3	1.19164	4.13289e-05	-13.8	1.45126	1.62441e-06	-13.8	1.45126	1.81387e-06	-14.35	1.16667	8.15637e-05
	-14.3	1.21254	3.16252e-05	-13.8	1.47292	1.2004e-06	-13.8	1.47292	1.33652e-06	-14.35	1.1875	6.29668e-05
	-14.3	1.23345	2.40828e-05	-13.8	1.49459	8.86649e-07	-13.8	1.49459	9.84707e-07	-14.35	1.20833	4.82778e-05
	-14.3	1.25436	1.82589e-05	-13.8	1.51625	6.54575e-07	-13.8	1.51625	7.25404e-07	-14.35	1.22917	3.67714e-05
	-14.3	1.27526	1.379e-05	-13.8	1.53791	4.82901e-07	-13.8	1.53791	5.34173e-07	-14.35	1.25	2.78315e-05
	-14.3	1.29617	1.03809e-05	-13.8	1.55957	3.55871e-07	-13.8	1.55957	3.93036e-07	-14.35	1.27083	2.09407e-05
	-14.3	1.31707	7.79391e-06	-13.8	1.58123	2.61858e-07	-13.8	1.58123	2.88804e-07	-14.35	1.29167	1.56698e-05
	-14.3	1.33798	5.83979e-06	-13.8	1.60289	1.92292e-07	-13.8	1.60289	2.11811e-07	-14.35	1.3125	1.16674e-05
	-14.3	1.35888	4.36926e-06	-13.8	1.62455	1.4085e-07	-13.8	1.62455	1.54963e-07	-14.35	1.33333	8.64917e-06
	-14.3	1.37979	3.26582e-06	-13.8	1.64621	1.02863e-07	-13.8	1.64621	1.13035e-07	-14.35	1.35417	6.38736e-06
	-14.3	1.4007	2.43944e-06	-13.8	1.66787	7.48655e-08	-13.8	1.66787	8.21715e-08	-14.35	1.375	4.70205e-06
	-14.3	1.4216	1.82122e-06	-13.8	1.68953	5.42859e-08	-13.8	1.68953	5.95103e-08	-14.35	1.39583	3.45255e-06
	-14.3	1.44251	1.3589e-06	-13.8	1.71119	3.92069e-08	-13.8	1.71119	4.29249e-08	-14.35	1.41667	2.53004e-06
	-14.3	1.46341	1.01311e-06	-13.8	1.73285	2.81985e-08	-13.8	1.73285	3.08311e-08	-14.35	1.4375	1.85122e-06
	-14.3	1.48432	7.54392e-07	-13.8	1.75451	2.01944e-08	-13.8	1.75451	2.20485e-08	-14.35	1.45833	1.353e-06
	-14.3	1.50523	5.60786e-07	-13.8	1.77617	1.43995e-08	-13.8	1.77617	1.56984e-08	-14.35	1.47917	9.87964e-07
	-14.3	1.52613	4.15926e-07	-13.8	1.79783	1.02229e-08	-13.8	1.79783	1.11277e-08	-14.35	1.5	7.2082e-07
	-14.3	1.54704	3.07619e-07	-13.8	1.8195	7.22641e-09	-13.8	1.8195	7.85324e-09	-14.35	1.52083	5.25441e-07
	-14.3	1.56794	2.26759e-07	-13.8	1.84116	5.08643e-09	-13.8	1.84116	5.51827e-09	-14.35	1.54167	3.82603e-07
	-14.3	1.58885	1.66522e-07	-13.8	1.86282	3.56516e-09	-13.8	1.86282	3.86099e-09	-14.35	1.5625	2.78209e-07
	-14.3	1.60976	1.21778e-07	-13.8	1.88448	2.48862e-09	-13.8	1.88448	2.69013e-09	-14.35	1.58333	2.01946e-07
	-14.3	1.63066	8.86616e-08	-13.8	1.90614	1.73018e-09	-13.8	1.90614	1.86665e-09	-14.35	1.60417	1.46277e-07
	-14.3	1.65157	6.42506e-08	-13.8	1.9278	1.19816e-09	-13.8	1.9278	1.29004e-09	-14.35	1.625	1.05688e-07
	-14.3	1.67247	4.63381e-08	-13.8	1.94946	8.26555e-10	-13.8	1.94946	8.8804e-10	-14.35	1.64583	7.61427e-08
	-14.3	1.69338	3.32576e-08	-13.8	1.97112	5.6806e-10	-13.8	1.97112	6.08947e-10	-14.35	1.66667	5.46821e-08
	-14.3	1.71429	2.37539e-08	-13.8	1.99278	3.88969e-10	-13.8	1.99278	4.1598e-10	-14.35	1.6875	3.91347e-08
	-14.3	1.73519	1.68844e-08	-13.8	2.01444	2.65374e-10	-13.8	2.01444	2.83095e-10	-14.35	1.70833	2.79052e-08
	-14.3	1.7561	1.19448e-08	-13.8	2.0361	1.80405e-10	-13.8	2.0361	1.91946e-10	-14.35	1.72917	1.98219e-08
	-14.3	1.777	8.41126e-09	-13.8	2.05776	1.22208e-10	-13.8	2.05776	1.29665e-10	-14.35	1.75	1.40247e-08
	-14.3	1.79791	5.89639e-09	-13.8	2.07942	8.24938e-11	-13.8	2.07942	8.7272e-11	-14.35	1.77083	9.88317e-09
	-14.3	1.81882	4.11541e-09	-13.8	2.10108	5.54911e-11	-13.8	2.10108	5.85243e-11	-14.35	1.79167	6.93645e-09
	-14.3	1.83972	2.86024e-09	-13.8	2.12274	3.71969e-11	-13.8	2.12274	3.91028e-11	-14.35	1.8125	4.84856e-09
	-14.3	1.86063	1.97976e-09	-13.8	2.1444	2.48468e-11	-13.8	2.1444	2.60309e-11	-14.35	1.83333	3.37541e-09
	-14.3	1.88153	1.3649e-09	-13.8	2.16607	1.65391e-11	-13.8	2.16607	1.72652e-11	-14.35	1.85417	2.34039e-09
	-14.3	1.90244	9.37382e-10	-13.8	2.18773	1.09705e-11	-13.8	2.18773	1.14092e-11	-14.35	1.875	1.61628e-09
	-14.3	1.92335	6.41364e-10	-13.8	2.20939	7.25116e-12	-13.8	2.20939	7.51153e-12	-14.35	1.89583	1.1118e-09
	-14.3	1.94425	4.37222e-10	-13.8	2.23105	4.7758e-12	-13.8	2.23105	4.92704e-12	-14.35	1.91667	7.61797e-10
	-14.3	1.96516	2.96987e-10	-13.8	2.25271	3.13427e-12	-13.8	2.25271	3.21974e-12	-14.35	1.9375	5.19964e-10
	-14.3	1.98606	2.01016e-10	-13.8	2.27437	2.0496e-12	-13.8	2.27437	2.09617e-12	-14.35	1.95833	3.53545e-10
	-14.3	2.00697	1.35581e-10	-13.8	2.29603	1.33549e-12	-13.8	2.29603	1.35956e-12	-14.35	1.97917	2.39481e-10
	-14.3	2.02787	9.11259e-11	-13.8	2.31769	8.67051e-13	-13.8	2.31769	8.78483e-13	-14.35	2	1.61609e-10
	-14.3	2.04878	6.10328e-11	-13.8	2.33935	5.60887e-13	-13.8	2.33935	5.65491e-13	-14.35	2.02083	1.08652e-10
	-14.3	2.06969	4.0734e-11	-13.8	2.36101	3.61518e-13	-13.8	2.36101	3.6264e-13	-14.35	2.04167	7.27778e-11
	-14.3	2.09059	2.70902e-11	-13.8	2.38267	2.32171e-13	-13.8	2.38267	2.31678e-13	-14.35	2.0625	4.85683e-11
	-14.3	2.1115	1.79521e-11	-13.8	2.40433	1.48562e-13	-13.8	2.40433	1.47452e-13	-14.35	2.08333	3.22926e-11
	-14.3	2.1324	1.18537e-11	-13.8	2.42599	9.47175e-14	-13.8	2.42599	9.34929e-14	-14.35	2.10417	2.13921e-11
	-14.3	2.15331	7.79847e-12	-13.8	2.44765	6.01696e-14	-13.8	2.44765	5.90571e-14	-14.35	2.125	1.4119e-11
	-14.3	2.17422	5.11169e-12	-13.8	2.46931	3.80848e-14	-13.8	2.46931	3.71652e-14	-14.35	2.14583	9.28439e-12
	-14.3	2.19512	3.33814e-12	-13.8	2.49098	2.40192e-14	-13.8	2.49098	2.33011e-14	-14.35	2.16667	6.08277e-12
	-14.3	2.21603	2.17177e-12	-13.8	2.51264	1.50939e-14	-13.8	2.51264	1.45546e-14	-14.35	2.1875	3.9705e-12
	-14.3	2.23693	1.4076e-12	-13.8	2.5343	9.45118e-15	-13.8	2.5343	9.05768e-15	-14.35	2.20833	2.58216e-12
	-14.3	2.25784	9.08846e-13	-13.8	2.55596	5.89684e-15	-13.8	2.55596	5.61606e-15	-14.35	2.22917	1.67307e-12
	-14.3	2.27875	5.84568e-13	-13.8	2.57762	3.66612e-15	-13.8	2.57762	3.46941e-15	-14.35	2.25	1.08003e-12
	-14.3	2.29965	3.74547e-13	-13.8	2.59928	2.2712e-15	-13.8	2.59928	2.13548e-15	-14.35	2.27083	6.94624e-13
	-14.3	2.32056	2.39057e-13	-13.8	2.62094	1.40208e-15	-13.8	2.62094	1.30967e-15	-14.35	2.29167	4.45096e-13
	-14.3	2.34146	1.5199e-13	-13.8	2.6426	8.6251e-16	-13.8	2.6426	8.00321e-16	-14.35	2.3125	2.84151e-13
	-14.3	2.36237	9.62597e-14	-13.8	2.66426	5.28735e-16	-13.8	2.66426	4.87316e-16	-14.35	2.33333	1.80733e-13
	-14.3	2.38327	6.07287e-14	-13.8	2.68592	3.22998e-16	-13.8	2.68592	2.95673e-16	-14.35	2.35417	1.14531e-13
	-14.3	2.40418	3.81649e-14	-13.8	2.70758	1.96633e-16	-13.8	2.70758	1.78761e-16	-14.35	2.375	7.23113e-14
	-14.3	2.42509	2.38923e-14	-13.8	2.72924	1.19293e-16	-13.8	2.72924	1.07698e-16	-14.35	2.39583	4.54878e-14
	-14.3	2.44599	1.48999e-14	-13.8	2.7509	7.2124e-17	-13.8	2.7509	6.46575e-17	-14.35	2.41667	2.85097e-14
	-14.3	2.4669	9.25643e-15	-13.8	2.77256	4.34567e-17	-13.8	2.77256	3.86828e-17	-14.35	2.4375	1.78035e-14
	-14.3	2.4878	5.72858e-15	-13.8	2.79422	2.60945e-17	-13.8	2.79422	2.30627e-17	-14.35	2.45833	1.10775e-14
	-14.3	2.50871	3.53184e-15	-13.8	2.81588	1.56158e-17	-13.8	2.81588	1.37026e-17	-14.35	2.47917	6.86765e-15
	-14.3	2.52962	2.16927e-15	-13.8	2.83755	9.31329e-18	-13.8	2.83755	8.1134e-18	-14.35	2.5	4.24241e-15
	-14.3	2.55052	1.32737e-15	-13.8	2.85921	5.53567e-18	-13.8	2.85921	4.78757e-18	-14.35	2.52083	2.61133e-15
	-14.3	2.57143	8.09187e-16	-13.8	2.88087	3.2792e-18	-13.8	2.88087	2.81543e-18	-14.35	2.54167	1.60165e-15
	-14.3	2.59233	4.9146e-16	-13.8	2.90253	1.93598e-18	-13.8	2.90253	1.65005e-18	-14.35	2.5625	9.78894e-16
	-14.3	2.61324	2.97386e-16	-13.8	2.92419	1.13911e-18	-13.8	2.92419	9.63778e-19	-14.35	2.58333	5.9618e-16
	-14.3	2.63415	1.79289e-16	-13.8	2.94585	6.67992e-19	-13.8	2.94585	5.61031e-19	-14.35	2.60417	3.61826e-16
	-14.3	2.65505	1.07695e-16	-13.8	2.96751	3.90403e-19	-13.8	2.96751	3.25485e-19	-14.35	2.625	2.18834e-16
	-14.3	2.67596	6.44546e-17	-13.8	2.98917	2.27402e-19	-13.8	2.98917	1.88197e-19	-14.35	2.64583	1.31895e-16
	-14.3	2.69686	3.84357e-17	-13.8	3.01083	1.32012e-19	-13.8	3.01083	1.08451e-19	-14.35	2.66667	7.9223e-17
	-14.3	2.71777	2.28374e-17	-13.8	3.03249	7.63786e-20	-13.8	3.03249	6.22868e-20	-14.35	2.6875	4.74233e-17
	-14.3	2.73868	1.35205e-17	-13.8	3.05415	4.40423e-20	-13.8	3.05415	3.56536e-20	-14.35	2.70833	2.82916e-17
	-14.3	2.75958	7.9759e-18	-13.8	3.07581	2.53108e-20	-13.8	3.07581	2.03402e-20	-14.35	2.72917	1.68212e-17
	-14.3	2.78049	4.68827e-18	-13.8	3.09747	1.44971e-20	-13.8	3.09747	1.15652e-20	-14.35	2.75	9.96776e-18
	-14.3	2.80139	2.74597e-18	-13.8	3.11913	8.27545e-21	-13.8	3.11913	6.5539e-21	-14.35	2.77083	5.88691e-18
	-14.3	2.8223	1.60263e-18	-13.8	3.14079	4.70803e-21	-13.8	3.14079	3.70164e-21	-14.35	2.79167	3.46524e-18
	-14.3	2.84321	9.32029e-19	-13.8	3.16246	2.66945e-21	-13.8	3.16246	2.08372e-21	-14.35	2.8125	2.03302e-18
	-14.3	2.86411	5.40114e-19	-13.8	3.18412	1.50847e-21	-13.8	3.18412	1.16905e-21	-14.35	2.83333	1.18883e-18
	-14.3	2.88502	3.11892e-19	-13.8	3.20578	8.49543e-22	-13.8	3.20578	6.53695e-22	-14.35	2.85417	6.92898e-19
	-14.3	2.90592	1.79469e-19	-13.8	3.22744	4.76831e-22	-13.8	3.22744	3.64308e-22	-14.35	2.875	4.02532e-19
	-14.3	2.92683	1.02906e-19	-13.8	3.2491	2.66731e-22	-13.8	3.2491	2.02354e-22	-14.35	2.89583	2.33086e-19
	-14.3	2.94774	5.87981e-20	-13.8	3.27076	1.487e-22	-13.8	3.27076	1.12022e-22	-14.35	2.91667	1.34531e-19
	-14.3	2.96864	3.34777e-20	-13.8	3.29242	8.26176e-23	-13.8	3.29242	6.18081e-23	-14.35	2.9375	7.73965e-20
	-14.3	2.98955	1.89941e-20	-13.8	3.31408	4.57468e-23	-13.8	3.31408	3.39888e-23	-14.35	2.95833	4.43832e-20
	-14.3	3.01045	1.07388e-20	-13.8	3.33574	2.52448e-23	-13.8	3.33574	1.86284e-23	-14.35	2.97917	2.53698e-20
	-14.3	3.03136	6.05015e-21	-13.8	3.3574	1.38837e-23	-13.8	3.3574	1.01757e-23	-14.35	3	1.44551e-20
	-14.3	3.05226	3.39665e-21	-13.8	3.37906	7.60953e-24	-13.8	3.37906	5.53985e-24	-14.35	3.02083	8.20976e-21
	-14.3	3.07317	1.90026e-21	-13.8	3.40072	4.15652e-24	-13.8	3.40072	3.00593e-24	-14.35	3.04167	4.64784e-21
	-14.3	3.09408	1.05938e-21	-13.8	3.42238	2.26266e-24	-13.8	3.42238	1.62557e-24	-14.35	3.0625	2.62291e-21
	-14.3	3.11498	5.88526e-22	-13.8	3.44404	1.22751e-24	-13.8	3.44404	8.7615e-25	-14.35	3.08333	1.47547e-21
	-14.3	3.13589	3.25807e-22	-13.8	3.4657	6.63658e-25	-13.8	3.4657	4.70647e-25	-14.35	3.10417	8.27356e-22
	-14.3	3.15679	1.79736e-22	-13.8	3.48737	3.57583e-25	-13.8	3.48737	2.51973e-25	-14.35	3.125	4.62458e-22
	-14.3	3.1777	9.88072e-23	-13.8	3.50902	1.92009e-25	-13.8	3.50902	1.34449e-25	-14.35	3.14583	2.57674e-22
	-14.3	3.19861	5.41285e-23	-13.8	3.53069	1.02749e-25	-13.8	3.53069	7.1499e-26	-14.35	3.16667	1.43117e-22
	-14.3	3.21951	2.95492e-23	-13.8	3.55235	5.47949e-26	-13.8	3.55235	3.78951e-26	-14.35	3.1875	7.92371e-23
	-14.3	3.24042	1.6075e-23	-13.8	3.57401	2.91214e-26	-13.8	3.57401	2.00173e-26	-14.35	3.20833	4.3731e-23
	-14.3	3.26132	8.71454e-24	-13.8	3.59567	1.54238e-26	-13.8	3.59567	1.05382e-26	-14.35	3.22917	2.40586e-23
	-14.3	3.28223	4.70788e-24	-13.8	3.61733	8.14094e-27	-13.8	3.61733	5.52922e-27	-14.35	3.25	1.31939e-23
	-14.3	3.30314	2.53453e-24	-13.8	3.63899	4.28216e-27	-13.8	3.63899	2.89133e-27	-14.35	3.27083	7.21272e-24
	-14.3	3.32404	1.35976e-24	-13.8	3.66065	2.24468e-27	-13.8	3.66065	1.50683e-27	-14.35	3.29167	3.93049e-24
	-14.3	3.34495	7.26979e-25	-13.8	3.68231	1.1726e-27	-13.8	3.68231	7.82644e-28	-14.35	3.3125	2.13508e-24
	-14.3	3.36585	3.87329e-25	-13.8	3.70397	6.10441e-28	-13.8	3.70397	4.05132e-28	-14.35	3.33333	1.15612e-24
	-14.3	3.38676	2.05654e-25	-13.8	3.72563	3.16694e-28	-13.8	3.72563	2.09006e-28	-14.35	3.35417	6.24042e-25
	-14.3	3.40767	1.08817e-25	-13.8	3.74729	1.63732e-28	-13.8	3.74729	1.07461e-28	-14.35	3.375	3.35771e-25
	-14.3	3.42857	5.73808e-26	-13.8	3.76895	8.43582e-29	-13.8	3.76895	5.50641e-29	-14.35	3.39583	1.80091e-25
	-14.3	3.44948	3.01539e-26	-13.8	3.79061	4.3313e-29	-13.8	3.79061	2.81199e-29	-14.35	3.41667	9.62847e-26
	-14.3	3.47038	1.57919e-26	-13.8	3.81227	2.21619e-29	-13.8	3.81227	1.43114e-29	-14.35	3.4375	5.13145e-26
	-14.3	3.49129	8.24214e-27	-13.8	3.83393	1.13003e-29	-13.8	3.83393	7.25899e-30	-14.35	3.45833	2.72608e-26
	-14.3	3.5122	4.28713e-27	-13.8	3.8556	5.74209e-30	-13.8	3.8556	3.66937e-30	-14.35	3.47917	1.44361e-26
	-14.3	3.5331	2.22238e-27	-13.8	3.87726	2.90767e-30	-13.8	3.87726	1.84853e-30	-14.35	3.5	7.62037e-27
	-14.3	3.55401	1.14815e-27	-13.8	3.89892	1.46728e-30	-13.8	3.89892	9.2807e-31	-14.35	3.52083	4.0097e-27
	-14.3	3.57491	5.91166e-28	-13.8	3.92058	7.37862e-31	-13.8	3.92058	4.64358e-31	-14.35	3.54167	2.10309e-27
	-14.3	3.59582	3.0336e-28	-13.8	3.94224	3.69769e-31	-13.8	3.94224	2.31548e-31	-14.35	3.5625	1.09954e-27
	-14.3	3.61673	1.55149e-28	-13.8	3.9639	1.84662e-31	-13.8	3.9639	1.15065e-31	-14.35	3.58333	5.73024e-28
	-14.3	3.63763	7.90837e-29	-13.8	3.98556	9.19006e-32	-13.8	3.98556	5.69848e-32	-14.35	3.60417	2.97672e-28
	-14.3	3.65854	4.01768e-29	-13.8	4.00722	4.55775e-32	-13.8	4.00722	2.81246e-32	-14.35	3.625	1.54136e-28
	-14.3	3.67944	2.03433e-29	-13.8	4.02888	2.25255e-32	-13.8	4.02888	1.38333e-32	-14.35	3.64583	7.95559e-29
	-14.3	3.70035	1.02667e-29	-13.8	4.05054	1.1094e-32	-13.8	4.05054	6.78066e-33	-14.35	3.66667	4.09297e-29
	-14.3	3.72125	5.16421e-30	-13.8	4.0722	5.44497e-33	-13.8	4.0722	3.31228e-33	-14.35	3.6875	2.09894e-29
	-14.3	3.74216	2.58912e-30	-13.8	4.09386	2.66313e-33	-13.8	4.09386	1.61246e-33	-14.35	3.70833	1.0729e-29
	-14.3	3.76307	1.29384e-30	-13.8	4.11552	1.29802e-33	-13.8	4.11552	7.82265e-34	-14.35	3.72917	5.46646e-30
	-14.3	3.78397	6.44452e-31	-13.8	4.13718	6.30462e-34	-13.8	4.13718	3.78202e-34	-14.35	3.75	2.77616e-30
	-14.3	3.80488	3.19958e-31	-13.8	4.15885	3.05161e-34	-13.8	4.15885	1.8222e-34	-14.35	3.77083	1.40531e-30
	-14.3	3.82578	1.5834e-31	-13.8	4.18051	1.47194e-34	-13.8	4.18051	8.74922e-35	-14.35	3.79167	7.09062e-31
	-14.3	3.84669	7.81075e-32	-13.8	4.20217	7.07523e-35	-13.8	4.20217	4.18642e-35	-14.35	3.8125	3.56598e-31
	-14.3	3.8676	3.84063e-32	-13.8	4.22383	3.38909e-35	-13.8	4.22383	1.99625e-35	-14.35	3.83333	1.78754e-31
	-14.3	3.8885	1.88247e-32	-13.8	4.24549	1.61777e-35	-13.8	4.24549	9.48605e-36	-14.35	3.85417	8.93123e-32
	-14.3	3.90941	9.19762e-33	-13.8	4.26715	7.69561e-36	-13.8	4.26715	4.49213e-36	-14.35	3.875	4.44778e-32
	-14.3	3.93031	4.47972e-33	-13.8	4.28881	3.64805e-36	-13.8	4.28881	2.1199e-36	-14.35	3.89583	2.20774e-32
	-14.3	3.95122	2.175e-33	-13.8	4.31047	1.72334e-36	-13.8	4.31047	9.96947e-37	-14.35	3.91667	1.09226e-32
	-14.3	3.97213	1.05271e-33	-13.8	4.33213	8.11285e-37	-13.8	4.33213	4.67222e-37	-14.35	3.9375	5.38609e-33
	-14.3	3.99303	5.0793e-34	-13.8	4.35379	3.80601e-37	-13.8	4.35379	2.18206e-37	-14.35	3.95833	2.64721e-33
	-14.3	4.01394	2.44316e-34	-13.8	4.37545	1.77934e-37	-13.8	4.37545	1.01555e-37	-14.35	3.97917	1.29679e-33
	-14.3	4.03484	1.17154e-34	-13.8	4.39711	8.2898e-38	-13.8	4.39711	4.7101e-38	-14.35	4	6.33157e-34
	-14.3	4.05575	5.60049e-35	-13.8	4.41877	3.84878e-38	-13.8	4.41877	2.17695e-38	-14.35	4.02083	3.08116e-34
	-14.3	4.07665	2.6691e-35	-13.8	4.44043	1.78073e-38	-13.8	4.44043	1.00266e-38	-14.35	4.04167	1.49443e-34
	-14.3	4.09756	1.26817e-35	-13.8	4.46209	8.21051e-39	-13.8	4.46209	4.60205e-39	-14.35	4.0625	7.22428e-35
	-14.3	4.11847	6.00717e-36	-13.8	4.48376	3.77259e-39	-13.8	4.48376	2.10493e-39	-14.35	4.08333	3.4807e-35
	-14.3	4.13937	2.83691e-36	-13.8	4.50542	1.72745e-39	-13.8	4.50542	9.59423e-40	-14.35	4.10417	1.67144e-35
	-14.3	4.16028	1.3357e-36	-13.8	4.52708	7.88265e-40	-13.8	4.52708	4.35784e-40	-14.35	4.125	7.99952e-36
	-14.3	4.18119	6.26997e-37	-13.8	4.54874	3.58458e-40	-13.8	4.54874	1.97251e-40	-14.35	4.14583	3.81579e-36
	-14.3	4.20209	2.93438e-37	-13.8	4.5704	1.62444e-40	-13.8	4.5704	8.89721e-41	-14.35	4.16667	1.81406e-36
	-14.3	4.223	1.36919e-37	-13.8	4.59206	7.33623e-41	-13.8	4.59206	3.99922e-41	-14.35	4.1875	8.59532e-37
	-14.3	4.2439	6.36963e-38	-13.8	4.61372	3.30175e-41	-13.8	4.61372	1.79136e-41	-14.35	4.20833	4.05895e-37
	-14.3	4.26481	2.95437e-38	-13.8	4.63538	1.48088e-41	-13.8	4.63538	7.99608e-42	-14.35	4.22917	1.91031e-37
	-14.3	4.28571	1.36622e-38	-13.8	4.65704	6.61911e-42	-13.8	4.65704	3.55678e-42	-14.35	4.25	8.96052e-38
	-14.3	4.30662	6.29914e-39	-13.8	4.6787	2.9484e-42	-13.8	4.6787	1.5766e-42	-14.35	4.27083	4.18887e-38
	-14.3	4.32753	2.89565e-39	-13.8	4.70036	1.30882e-42	-13.8	4.70036	6.96424e-43	-14.35	4.29167	1.95162e-38
	-14.3	4.34843	1.32714e-39	-13.8	4.72202	5.79003e-43	-13.8	4.72202	3.06557e-43	-14.35	4.3125	9.06201e-39
	-14.3	4.36934	6.06445e-40	-13.8	4.74368	2.55265e-43	-13.8	4.74368	1.34473e-43	-14.35	4.33333	4.19357e-39
	-14.3	4.39024	2.76293e-40	-13.8	4.76534	1.12154e-43	-13.8	4.76534	5.8782e-44	-14.35	4.35417	1.93407e-39
	-14.3	4.41115	1.25501e-40	-13.8	4.787	4.91075e-44	-13.8	4.787	2.56059e-44	-14.35	4.375	8.88966e-40
	-14.3	4.43206	5.68364e-41	-13.8	4.80866	2.14286e-44	-13.8	4.80866	1.11154e-44	-14.35	4.39583	4.07215e-40
	-14.3	4.45296	2.56626e-41	-13.8	4.83033	9.3187e-45	-13.8	4.83033	4.80832e-45	-14.35	4.41667	1.85903e-40
	-14.3	4.47387	1.15523e-41	-13.8	4.85199	4.03861e-45	-13.8	4.85199	2.07277e-45	-14.35	4.4375	8.45801e-41
	-14.3	4.49477	5.18471e-42	-13.8	4.87365	1.74431e-45	-13.8	4.87365	8.90421e-46	-14.35	4.45833	3.83505e-41
	-14.3	4.51568	2.31989e-42	-13.8	4.89531	7.5082e-46	-13.8	4.89531	3.81178e-46	-14.35	4.47917	1.73297e-41
	-14.3	4.53658	1.03488e-42	-13.8	4.91697	3.22081e-46	-13.8	4.91697	1.62611e-46	-14.35	4.5	7.80419e-42
	-14.3	4.55749	4.60245e-43	-13.8	4.93863	1.37694e-46	-13.8	4.93863	6.91292e-47	-14.35	4.52083	3.50251e-42
	-14.3	4.5784	2.04061e-43	-13.8	4.96029	5.86661e-47	-13.8	4.96029	2.92862e-47	-14.35	4.54167	1.56655e-42
	-14.3	4.5993	9.01976e-44	-13.8	4.98195	2.49104e-47	-13.8	4.98195	1.23639e-47	-14.35	4.5625	6.98269e-43
	-14.3	4.62021	3.97457e-44	-13.8	5.00361	1.05414e-47	-13.8	5.00361	5.2016e-48	-14.35	4.58333	3.10178e-43
	-14.3	4.64112	1.74598e-44	-13.8	5.02527	4.4457e-48	-13.8	5.02527	2.18078e-48	-14.35	4.60417	1.37312e-43
	-14.3	4.66202	7.64607e-45	-13.8	5.04693	1.86856e-48	-13.8	5.04693	9.11129e-49	-14.35	4.625	6.05777e-44
	-14.3	4.68293	3.33794e-45	-13.8	5.06859	7.82711e-49	-13.8	5.06859	3.79351e-49	-14.35	4.64583	2.66333e-44
	-14.3	4.70383	1.45263e-45	-13.8	5.09025	3.26755e-49	-13.8	5.09025	1.57397e-49	-14.35	4.66667	1.16692e-44
	-14.3	4.72474	6.30172e-46	-13.8	5.11191	1.35948e-49	-13.8	5.11191	6.50802e-50	-14.35	4.6875	5.09522e-45
	-14.3	4.74564	2.72513e-46	-13.8	5.13357	5.63704e-50	-13.8	5.13357	2.68161e-50	-14.35	4.70833	2.21711e-45
	-14.3	4.76655	1.17471e-46	-13.8	5.15524	2.32948e-50	-13.8	5.15524	1.10114e-50	-14.35	4.72917	9.61419e-46
	-14.3	4.78746	5.04764e-47	-13.8	5.1769	9.59399e-51	-13.8	5.1769	4.50592e-51	-14.35	4.75	4.15469e-46
	-14.3	4.80836	2.16196e-47	-13.8	5.19856	3.93795e-51	-13.8	5.19856	1.83749e-51	-14.35	4.77083	1.78922e-46
	-14.3	4.82927	9.2301e-48	-13.8	5.22022	1.61092e-51	-13.8	5.22022	7.46736e-52	-14.35	4.79167	7.67872e-47
	-14.3	4.85017	3.92787e-48	-13.8	5.24188	6.56762e-52	-13.8	5.24188	3.0242e-52	-14.35	4.8125	3.28405e-47
	-14.3	4.87108	1.66607e-48	-13.8	5.26354	2.66856e-52	-13.8	5.26354	1.22055e-52	-14.35	4.83333	1.39968e-47
	-14.3	4.89199	7.04385e-49	-13.8	5.2852	1.08063e-52	-13.8	5.2852	4.90912e-53	-14.35	4.85417	5.94485e-48
	-14.3	4.91289	2.96826e-49	-13.8	5.30686	4.36127e-53	-13.8	5.30686	1.96769e-53	-14.35	4.875	2.51622e-48
	-14.3	4.9338	1.2467e-49	-13.8	5.32852	1.75421e-53	-13.8	5.32852	7.85983e-54	-14.35	4.89583	1.06133e-48
	-14.3	4.9547	5.21899e-50	-13.8	5.35018	7.0321e-54	-13.8	5.35018	3.12879e-54	-14.35	4.91667	4.46111e-49
	-14.3	4.97561	2.17756e-50	-13.8	5.37184	2.80946e-54	-13.8	5.37184	1.24122e-54	-14.35	4.9375	1.86865e-49
	-14.3	4.99652	9.05536e-51	-13.8	5.3935	1.11865e-54	-13.8	5.3935	4.90712e-55	-14.35	4.95833	7.80018e-50
	-14.3	5.01742	3.75311e-51	-13.8	5.41516	4.43916e-55	-13.8	5.41516	1.93337e-55	-14.35	4.97917	3.24467e-50
	-14.3	5.03833	1.55032e-51	-13.8	5.43682	1.75566e-55	-13.8	5.43682	7.59124e-56	-14.35	5	1.34501e-50
	-14.3	5.05923	6.38247e-52	-13.8	5.45848	6.92016e-56	-13.8	5.45848	2.97044e-56	-14.35	5.02083	5.55611e-51
	-14.3	5.08014	2.61875e-52	-13.8	5.48014	2.71847e-56	-13.8	5.48014	1.15836e-56	-14.35	5.04167	2.28719e-51
	-14.3	5.10105	1.07085e-52	-13.8	5.50181	1.06431e-56	-13.8	5.50181	4.5017e-57	-14.35	5.0625	9.38257e-52
	-14.3	5.12195	4.36407e-53	-13.8	5.52347	4.15281e-57	-13.8	5.52347	1.74351e-57	-14.35	5.08333	3.83555e-52
	-14.3	5.14286	1.77247e-53	-13.8	5.54513	1.61492e-57	-13.8	5.54513	6.72954e-58	-14.35	5.10417	1.5625e-52
	-14.3	5.16376	7.17439e-54	-13.8	5.56679	6.25878e-58	-13.8	5.56679	2.58859e-58	-14.35	5.125	6.34301e-53
	-14.3	5.18467	2.89407e-54	-13.8	5.58845	2.41748e-58	-13.8	5.58845	9.9233e-59	-14.35	5.14583	2.566e-53
	-14.3	5.20557	1.16344e-54	-13.8	5.61011	9.30605e-59	-13.8	5.61011	3.79111e-59	-14.35	5.16667	1.03443e-53
	-14.3	5.22648	4.66115e-55	-13.8	5.63177	3.57025e-59	-13.8	5.63177	1.44342e-59	-14.35	5.1875	4.15557e-54
	-14.3	5.24739	1.86101e-55	-13.8	5.65343	1.36509e-59	-13.8	5.65343	5.47695e-60	-14.35	5.20833	1.66357e-54
	-14.3	5.26829	7.40473e-56	-13.8	5.67509	5.20181e-60	-13.8	5.67509	2.07111e-60	-14.35	5.22917	6.63644e-55
	-14.3	5.2892	2.93611e-56	-13.8	5.69675	1.97549e-60	-13.8	5.69675	7.80522e-61	-14.35	5.25	2.63822e-55
	-14.3	5.31011	1.16021e-56	-13.8	5.71841	7.47693e-61	-13.8	5.71841	2.93148e-61	-14.35	5.27083	1.04512e-55
	-14.3	5.33101	4.56874e-57	-13.8	5.74007	2.82031e-61	-13.8	5.74007	1.09726e-61	-14.35	5.29167	4.12577e-56
	-14.3	5.35192	1.79289e-57	-13.8	5.76173	1.06022e-61	-13.8	5.76173	4.0931e-62	-14.35	5.3125	1.62302e-56
	-14.3	5.37282	7.01139e-58	-13.8	5.78339	3.97212e-62	-13.8	5.78339	1.52165e-62	-14.35	5.33333	6.3624e-57
	-14.3	5.39373	2.73242e-58	-13.8	5.80505	1.4831e-62	-13.8	5.80505	5.63765e-63	-14.35	5.35417	2.48541e-57
	-14.3	5.41463	1.06116e-58	-13.8	5.82672	5.51874e-63	-13.8	5.82672	2.08162e-63	-14.35	5.375	9.67508e-58
	-14.3	5.43554	4.10678e-59	-13.8	5.84837	2.0466e-63	-13.8	5.84837	7.65998e-64	-14.35	5.39583	3.7531e-58
	-14.3	5.45645	1.58383e-59	-13.8	5.87004	7.56388e-64	-13.8	5.87004	2.80914e-64	-14.35	5.41667	1.45079e-58
	-14.3	5.47735	6.087e-60	-13.8	5.8917	2.78597e-64	-13.8	5.8917	1.02669e-64	-14.35	5.4375	5.58849e-59
	-14.3	5.49826	2.33121e-60	-13.8	5.91336	1.02265e-64	-13.8	5.91336	3.73963e-65	-14.35	5.45833	2.14518e-59
	-14.3	5.51916	8.89698e-61	-13.8	5.93502	3.74104e-65	-13.8	5.93502	1.35749e-65	-14.35	5.47917	8.20558e-60
	-14.3	5.54007	3.38365e-61	-13.8	5.95668	1.36388e-65	-13.8	5.95668	4.91095e-66	-14.35	5.5	3.12775e-60
	-14.3	5.56098	1.28236e-61	-13.8	5.97834	4.95533e-66	-13.8	5.97834	1.77058e-66	-14.35	5.52083	1.18804e-60
	-14.3	5.58188	4.84299e-62	-13.8	6	1.79425e-66	-13.8	6	6.36186e-67	-14.35	5.54167	4.49684e-61
	-14.3	5.60279	1.82262e-62	-13.75	0	0.01586	-13.75	0	0.01236	-14.35	5.5625	1.69613e-61
	-14.3	5.62369	6.83528e-63	-13.75	0.02166	0.03283	-13.75	0.02166	0.02559	-14.35	5.58333	6.3751e-62
	-14.3	5.6446	2.55443e-63	-13.75	0.04332	0.04556	-13.75	0.04332	0.03557	-14.35	5.60417	2.38775e-62
	-14.3	5.6655	9.51281e-64	-13.75	0.06498	0.05402	-13.75	0.06498	0.04224	-14.35	5.625	8.91184e-63
	-14.3	5.68641	3.5302e-64	-13.75	0.08664	0.05949	-13.75	0.08664	0.04656	-14.35	5.64583	3.31451e-63
	-14.3	5.70732	1.30546e-64	-13.75	0.1083	0.06241	-13.75	0.1083	0.04885	-14.35	5.66667	1.22842e-63
	-14.3	5.72822	4.81067e-65	-13.75	0.12996	0.06307	-13.75	0.12996	0.0493	-14.35	5.6875	4.53679e-64
	-14.3	5.74913	1.76652e-65	-13.75	0.15163	0.06179	-13.75	0.15163	0.04817	-14.35	5.70833	1.66964e-64
	-14.3	5.77004	6.4641e-66	-13.75	0.17328	0.05896	-13.75	0.17328	0.0458	-14.35	5.72917	6.12313e-65
	-14.3	5.79094	2.35705e-66	-13.75	0.19495	0.05503	-13.75	0.19495	0.04262	-14.35	5.75	2.23767e-65
	-14.3	5.81185	8.56453e-67	-13.75	0.21661	0.05046	-13.75	0.21661	0.03901	-14.35	5.77083	8.14878e-66
	-14.3	5.83275	3.10106e-67	-13.75	0.23827	0.04559	-13.75	0.23827	0.03526	-14.35	5.79167	2.95707e-66
	-14.3	5.85366	1.1189e-67	-13.75	0.25993	0.04066	-13.75	0.25993	0.03155	-14.35	5.8125	1.06931e-66
	-14.3	5.87456	4.02291e-68	-13.75	0.28159	0.03577	-13.75	0.28159	0.02788	-14.35	5.83333	3.85318e-67
	-14.3	5.89547	1.44133e-68	-13.75	0.30325	0.03094	-13.75	0.30325	0.0242	-14.35	5.85417	1.38359e-67
	-14.3	5.91638	5.14585e-69	-13.75	0.32491	0.02619	-13.75	0.32491	0.0205	-14.35	5.875	4.95071e-68
	-14.3	5.93728	1.83072e-69	-13.75	0.34657	0.02158	-13.75	0.34657	0.0168	-14.35	5.89583	1.76522e-68
	-14.3	5.95819	6.49021e-70	-13.75	0.36823	0.01721	-13.75	0.36823	0.01321	-14.35	5.91667	6.27196e-69
	-14.3	5.97909	2.2928e-70	-13.75	0.38989	0.01325	-13.75	0.38989	0.00993	-14.35	5.9375	2.22065e-69
	-14.3	6	8.07129e-71	-13.75	0.41155	0.00984	-13.75	0.41155	0.00712	-14.35	5.95833	7.83479e-70
	-14.25	0	0.02067	-13.75	0.43321	0.00714	-13.75	0.43321	0.00498	-14.35	5.97917	2.75452e-70
	-14.25	0.02091	0.04193	-13.75	0.45487	0.00521	-13.75	0.45487	0.0036	-14.35	6	9.65021e-71
	-14.25	0.04181	0.05781	-13.75	0.47653	0.00397	-13.75	0.47653	0.00289	-14.3	0	0.00665
	-14.25	0.06272	0.06798	-13.75	0.4982	0.00321	-13.75	0.4982	0.00252	-14.3	0.02083	0.01343
	-14.25	0.08362	0.07434	-13.75	0.51986	0.00265	-13.75	0.51986	0.0022	-14.3	0.04167	0.01835
	-14.25	0.10453	0.07777	-13.75	0.54152	0.00212	-13.75	0.54152	0.0018	-14.3	0.0625	0.02131
	-14.25	0.12544	0.07887	-13.75	0.56318	0.00158	-13.75	0.56318	0.00132	-14.3	0.08333	0.02306
	-14.25	0.14634	0.07803	-13.75	0.58484	0.00104	-13.75	0.58484	0.000846094	-14.3	0.10417	0.02403
	-14.25	0.16725	0.07553	-13.75	0.6065	0.000615022	-13.75	0.6065	0.000556965	-14.3	0.125	0.02452
	-14.25	0.18815	0.07155	-13.75	0.62816	0.000490073	-13.75	0.62816	0.000644034	-14.3	0.14583	0.02466
	-14.25	0.20906	0.06626	-13.75	0.64982	0.000671048	-13.75	0.64982	0.000904135	-14.3	0.16667	0.02442
	-14.25	0.22997	0.05991	-13.75	0.67148	0.000890726	-13.75	0.67148	0.00114	-14.3	0.1875	0.02366
	-14.25	0.25087	0.05286	-13.75	0.69314	0.00106	-13.75	0.69314	0.00132	-14.3	0.20833	0.02227
	-14.25	0.27178	0.04555	-13.75	0.7148	0.00117	-13.75	0.7148	0.00143	-14.3	0.22917	0.02023
	-14.25	0.29268	0.03849	-13.75	0.73646	0.00122	-13.75	0.73646	0.00149	-14.3	0.25	0.01765
	-14.25	0.31359	0.03208	-13.75	0.75812	0.00123	-13.75	0.75812	0.00149	-14.3	0.27083	0.01478
	-14.25	0.33449	0.02664	-13.75	0.77978	0.00121	-13.75	0.77978	0.00146	-14.3	0.29167	0.01197
	-14.25	0.3554	0.02223	-13.75	0.80144	0.00116	-13.75	0.80144	0.00139	-14.3	0.3125	0.00958
	-14.25	0.37631	0.01871	-13.75	0.8231	0.00108	-13.75	0.8231	0.00131	-14.3	0.33333	0.00795
	-14.25	0.39721	0.01583	-13.75	0.84476	0.000999539	-13.75	0.84476	0.0012	-14.3	0.35417	0.00713
	-14.25	0.41812	0.01332	-13.75	0.86643	0.000904864	-13.75	0.86643	0.00108	-14.3	0.375	0.00684
	-14.25	0.43902	0.01103	-13.75	0.88809	0.000805956	-13.75	0.88809	0.000961656	-14.3	0.39583	0.00668
	-14.25	0.45993	0.00891	-13.75	0.90975	0.000707217	-13.75	0.90975	0.00084208	-14.3	0.41667	0.0064
	-14.25	0.48084	0.00701	-13.75	0.93141	0.000612192	-13.75	0.93141	0.000727704	-14.3	0.4375	0.00591
	-14.25	0.50174	0.00538	-13.75	0.95307	0.000523458	-13.75	0.95307	0.000621393	-14.3	0.45833	0.00525
	-14.25	0.52265	0.00409	-13.75	0.97473	0.000442644	-13.75	0.97473	0.000524892	-14.3	0.47917	0.00452
	-14.25	0.54355	0.00315	-13.75	0.99639	0.000370557	-13.75	0.99639	0.000439004	-14.3	0.5	0.00378
	-14.25	0.56446	0.00253	-13.75	1.01805	0.000307363	-13.75	1.01805	0.000363817	-14.3	0.52083	0.00313
	-14.25	0.58537	0.00219	-13.75	1.03971	0.000252769	-13.75	1.03971	0.000298918	-14.3	0.54167	0.00261
	-14.25	0.60627	0.00206	-13.75	1.06137	0.00020619	-13.75	1.06137	0.00024358	-14.3	0.5625	0.00227
	-14.25	0.62718	0.00206	-13.75	1.08303	0.000166887	-13.75	1.08303	0.000196906	-14.3	0.58333	0.00213
	-14.25	0.64808	0.00213	-13.75	1.10469	0.000134053	-13.75	1.10469	0.000157932	-14.3	0.60417	0.00215
	-14.25	0.66899	0.00221	-13.75	1.12635	0.000106877	-13.75	1.12635	0.000125697	-14.3	0.625	0.00229
	-14.25	0.6899	0.00226	-13.75	1.14801	8.45853e-05	-13.75	1.14801	9.92783e-05	-14.3	0.64583	0.00245
	-14.25	0.7108	0.00227	-13.75	1.16968	6.64593e-05	-13.75	1.16968	7.78221e-05	-14.3	0.66667	0.0026
	-14.25	0.73171	0.00223	-13.75	1.19134	5.18472e-05	-13.75	1.19134	6.05515e-05	-14.3	0.6875	0.0027
	-14.25	0.75261	0.00214	-13.75	1.213	4.01681e-05	-13.75	1.213	4.67734e-05	-14.3	0.70833	0.00273
	-14.25	0.77352	0.00201	-13.75	1.23466	3.09121e-05	-13.75	1.23466	3.58785e-05	-14.3	0.72917	0.0027
	-14.25	0.79443	0.00184	-13.75	1.25632	2.36375e-05	-13.75	1.25632	2.73385e-05	-14.3	0.75	0.00261
	-14.25	0.81533	0.00166	-13.75	1.27798	1.79668e-05	-13.75	1.27798	2.07015e-05	-14.3	0.77083	0.00246
	-14.25	0.83624	0.00147	-13.75	1.29964	1.35814e-05	-13.75	1.29964	1.55864e-05	-14.3	0.79167	0.00228
	-14.25	0.85714	0.00128	-13.75	1.3213	1.02157e-05	-13.75	1.3213	1.16755e-05	-14.3	0.8125	0.00208
	-14.25	0.87805	0.0011	-13.75	1.34296	7.65095e-06	-13.75	1.34296	8.70751e-06	-14.3	0.83333	0.00186
	-14.25	0.89895	0.000939133	-13.75	1.36462	5.70942e-06	-13.75	1.36462	6.47062e-06	-14.3	0.85417	0.00164
	-14.25	0.91986	0.000791144	-13.75	1.38628	4.24829e-06	-13.75	1.38628	4.79495e-06	-14.3	0.875	0.00143
	-14.25	0.94077	0.000660267	-13.75	1.40794	3.15422e-06	-13.75	1.40794	3.54617e-06	-14.3	0.89583	0.00124
	-14.25	0.96167	0.000546359	-13.75	1.4296	2.33835e-06	-13.75	1.4296	2.61934e-06	-14.3	0.91667	0.00106
	-14.25	0.98258	0.000448552	-13.75	1.45126	1.73181e-06	-13.75	1.45126	1.9335e-06	-14.3	0.9375	0.000893775
	-14.25	1.00348	0.000365544	-13.75	1.47292	1.28183e-06	-13.75	1.47292	1.42692e-06	-14.3	0.95833	0.000749793
	-14.25	1.02439	0.000295815	-13.75	1.49459	9.48363e-07	-13.75	1.49459	1.05303e-06	-14.3	0.97917	0.000623949
	-14.25	1.0453	0.000237777	-13.75	1.51625	7.01341e-07	-13.75	1.51625	7.77059e-07	-14.3	1	0.000515222
	-14.25	1.0662	0.00018988	-13.75	1.53791	5.18328e-07	-13.75	1.53791	5.73228e-07	-14.3	1.02083	0.000422245
	-14.25	1.08711	0.000150666	-13.75	1.55957	3.82689e-07	-13.75	1.55957	4.22554e-07	-14.3	1.04167	0.000343487
	-14.25	1.10801	0.000118806	-13.75	1.58123	2.82134e-07	-13.75	1.58123	3.11092e-07	-14.3	1.0625	0.000277367
	-14.25	1.12892	9.31122e-05	-13.75	1.60289	2.07594e-07	-13.75	1.60289	2.28613e-07	-14.3	1.08333	0.000222335
	-14.25	1.14983	7.25414e-05	-13.75	1.62455	1.52371e-07	-13.75	1.62455	1.67599e-07	-14.3	1.10417	0.00017692
	-14.25	1.17073	5.61901e-05	-13.75	1.64621	1.1151e-07	-13.75	1.64621	1.2251e-07	-14.3	1.125	0.000139756
	-14.25	1.19164	4.32846e-05	-13.75	1.66787	8.13333e-08	-13.75	1.66787	8.92513e-08	-14.3	1.14583	0.000109602
	-14.25	1.21254	3.31695e-05	-13.75	1.68953	5.91045e-08	-13.75	1.68953	6.47794e-08	-14.3	1.16667	8.53393e-05
	-14.25	1.23345	2.52953e-05	-13.75	1.71119	4.27814e-08	-13.75	1.71119	4.68294e-08	-14.3	1.1875	6.59821e-05
	-14.25	1.25436	1.92058e-05	-13.75	1.73285	3.08384e-08	-13.75	1.73285	3.37112e-08	-14.3	1.20833	5.06674e-05
	-14.25	1.27526	1.45261e-05	-13.75	1.75451	2.21349e-08	-13.75	1.75451	2.4163e-08	-14.3	1.22917	3.86511e-05
	-14.25	1.29617	1.09508e-05	-13.75	1.77617	1.58192e-08	-13.75	1.77617	1.72432e-08	-14.3	1.25	2.92994e-05
	-14.25	1.31707	8.23366e-06	-13.75	1.79783	1.12566e-08	-13.75	1.79783	1.2251e-08	-14.3	1.27083	2.20792e-05
	-14.25	1.33798	6.17824e-06	-13.75	1.8195	7.97549e-09	-13.75	1.8195	8.66609e-09	-14.3	1.29167	1.65472e-05
	-14.25	1.35888	4.62927e-06	-13.75	1.84116	5.62675e-09	-13.75	1.84116	6.10369e-09	-14.3	1.3125	1.23397e-05
	-14.25	1.37979	3.46535e-06	-13.75	1.86282	3.95313e-09	-13.75	1.86282	4.28066e-09	-14.3	1.33333	9.16154e-06
	-14.25	1.4007	2.59247e-06	-13.75	1.88448	2.76594e-09	-13.75	1.88448	2.98961e-09	-14.3	1.35417	6.77608e-06
	-14.25	1.4216	1.93855e-06	-13.75	1.90614	1.92755e-09	-13.75	1.90614	2.07941e-09	-14.3	1.375	4.99583e-06
	-14.25	1.44251	1.44882e-06	-13.75	1.9278	1.33804e-09	-13.75	1.9278	1.44055e-09	-14.3	1.39583	3.67388e-06
	-14.25	1.46341	1.082e-06	-13.75	1.94946	9.25273e-10	-13.75	1.94946	9.94055e-10	-14.3	1.41667	2.69638e-06
	-14.25	1.48432	8.07136e-07	-13.75	1.97112	6.37451e-10	-13.75	1.97112	6.83314e-10	-14.3	1.4375	1.97601e-06
	-14.25	1.50523	6.01108e-07	-13.75	1.99278	4.37553e-10	-13.75	1.99278	4.67936e-10	-14.3	1.45833	1.4465e-06
	-14.25	1.52613	4.46688e-07	-13.75	2.01444	2.9926e-10	-13.75	2.01444	3.1925e-10	-14.3	1.47917	1.05796e-06
	-14.25	1.54704	3.31025e-07	-13.75	2.0361	2.03949e-10	-13.75	2.0361	2.17006e-10	-14.3	1.5	7.7319e-07
	-14.25	1.56794	2.44508e-07	-13.75	2.05776	1.38506e-10	-13.75	2.05776	1.46968e-10	-14.3	1.52083	5.64594e-07
	-14.25	1.58885	1.79928e-07	-13.75	2.07942	9.37339e-11	-13.75	2.07942	9.91728e-11	-14.3	1.54167	4.1185e-07
	-14.25	1.60976	1.31861e-07	-13.75	2.10108	6.32145e-11	-13.75	2.10108	6.66782e-11	-14.3	1.5625	3.00031e-07
	-14.25	1.63066	9.62076e-08	-13.75	2.12274	4.24845e-11	-13.75	2.12274	4.46682e-11	-14.3	1.58333	2.18204e-07
	-14.25	1.65157	6.987e-08	-13.75	2.1444	2.84536e-11	-13.75	2.1444	2.9815e-11	-14.3	1.60417	1.58364e-07
	-14.25	1.67247	5.0501e-08	-13.75	2.16607	1.89904e-11	-13.75	2.16607	1.98283e-11	-14.3	1.625	1.14652e-07
	-14.25	1.69338	3.63253e-08	-13.75	2.18773	1.26303e-11	-13.75	2.18773	1.31386e-11	-14.3	1.64583	8.27716e-08
	-14.25	1.71429	2.60024e-08	-13.75	2.20939	8.37092e-12	-13.75	2.20939	8.67391e-12	-14.3	1.66667	5.9568e-08
	-14.25	1.73519	1.85238e-08	-13.75	2.23105	5.52844e-12	-13.75	2.23105	5.70528e-12	-14.3	1.6875	4.27228e-08
	-14.25	1.7561	1.3134e-08	-13.75	2.25271	3.63827e-12	-13.75	2.25271	3.73877e-12	-14.3	1.70833	3.05301e-08
	-14.25	1.777	9.26947e-09	-13.75	2.27437	2.38585e-12	-13.75	2.27437	2.44098e-12	-14.3	1.72917	2.17342e-08
	-14.25	1.79791	6.5127e-09	-13.75	2.29603	1.55898e-12	-13.75	2.29603	1.58773e-12	-14.3	1.75	1.5412e-08
	-14.25	1.81882	4.55591e-09	-13.75	2.31769	1.01504e-12	-13.75	2.31769	1.02888e-12	-14.3	1.77083	1.08852e-08
	-14.25	1.83972	3.17363e-09	-13.75	2.33935	6.58508e-13	-13.75	2.33935	6.64231e-13	-14.3	1.79167	7.65712e-09
	-14.25	1.86063	2.20174e-09	-13.75	2.36101	4.25672e-13	-13.75	2.36101	4.27212e-13	-14.3	1.8125	5.36458e-09
	-14.25	1.88153	1.52145e-09	-13.75	2.38267	2.74172e-13	-13.75	2.38267	2.73739e-13	-14.3	1.83333	3.74327e-09
	-14.25	1.90244	1.04734e-09	-13.75	2.40433	1.75956e-13	-13.75	2.40433	1.74742e-13	-14.3	1.85417	2.60151e-09
	-14.25	1.92335	7.1829e-10	-13.75	2.42599	1.12517e-13	-13.75	2.42599	1.1113e-13	-14.3	1.875	1.80083e-09
	-14.25	1.94425	4.90829e-10	-13.75	2.44765	7.16909e-14	-13.75	2.44765	7.04113e-14	-14.3	1.89583	1.24169e-09
	-14.25	1.96516	3.34202e-10	-13.75	2.46931	4.55145e-14	-13.75	2.46931	4.4446e-14	-14.3	1.91667	8.52829e-10
	-14.25	1.98606	2.26756e-10	-13.75	2.49098	2.87924e-14	-13.75	2.49098	2.79518e-14	-14.3	1.9375	5.83501e-10
	-14.25	2.00697	1.53317e-10	-13.75	2.51264	1.81489e-14	-13.75	2.51264	1.75138e-14	-14.3	1.95833	3.97713e-10
	-14.25	2.02787	1.03304e-10	-13.75	2.5343	1.13993e-14	-13.75	2.5343	1.09333e-14	-14.3	1.97917	2.70061e-10
	-14.25	2.04878	6.93633e-11	-13.75	2.55596	7.13444e-15	-13.75	2.55596	6.8004e-15	-14.3	2	1.82697e-10
	-14.25	2.06969	4.64119e-11	-13.75	2.57762	4.44946e-15	-13.75	2.57762	4.21438e-15	-14.3	2.02083	1.23137e-10
	-14.25	2.09059	3.0946e-11	-13.75	2.59928	2.76519e-15	-13.75	2.59928	2.60231e-15	-14.3	2.04167	8.26887e-11
	-14.25	2.1115	2.05609e-11	-13.75	2.62094	1.71247e-15	-13.75	2.62094	1.60111e-15	-14.3	2.0625	5.53231e-11
	-14.25	2.1324	1.36121e-11	-13.75	2.6426	1.05683e-15	-13.75	2.6426	9.81587e-16	-14.3	2.08333	3.68787e-11
	-14.25	2.15331	8.97929e-12	-13.75	2.66426	6.49944e-16	-13.75	2.66426	5.9964e-16	-14.3	2.10417	2.44937e-11
	-14.25	2.17422	5.90161e-12	-13.75	2.68592	3.98334e-16	-13.75	2.68592	3.65019e-16	-14.3	2.125	1.62086e-11
	-14.25	2.19512	3.86453e-12	-13.75	2.70758	2.43289e-16	-13.75	2.70758	2.21418e-16	-14.3	2.14583	1.06868e-11
	-14.25	2.21603	2.52119e-12	-13.75	2.72924	1.48085e-16	-13.75	2.72924	1.33842e-16	-14.3	2.16667	7.02031e-12
	-14.25	2.23693	1.63864e-12	-13.75	2.7509	8.98285e-17	-13.75	2.7509	8.06228e-17	-14.3	2.1875	4.59488e-12
	-14.25	2.25784	1.061e-12	-13.75	2.77256	5.4305e-17	-13.75	2.77256	4.83973e-17	-14.3	2.20833	2.99638e-12
	-14.25	2.27875	6.84376e-13	-13.75	2.79422	3.27184e-17	-13.75	2.79422	2.89527e-17	-14.3	2.22917	1.94681e-12
	-14.25	2.29965	4.39757e-13	-13.75	2.81588	1.96461e-17	-13.75	2.81588	1.7261e-17	-14.3	2.25	1.26023e-12
	-14.25	2.32056	2.81491e-13	-13.75	2.83755	1.1757e-17	-13.75	2.83755	1.02556e-17	-14.3	2.27083	8.12793e-13
	-14.25	2.34146	1.79492e-13	-13.75	2.85921	7.0122e-18	-13.75	2.85921	6.07266e-18	-14.3	2.29167	5.22288e-13
	-14.25	2.36237	1.14013e-13	-13.75	2.88087	4.16825e-18	-13.75	2.88087	3.58365e-18	-14.3	2.3125	3.34382e-13
	-14.25	2.38327	7.21426e-14	-13.75	2.90253	2.46943e-18	-13.75	2.90253	2.10768e-18	-14.3	2.33333	2.13294e-13
	-14.25	2.40418	4.54737e-14	-13.75	2.92419	1.4581e-18	-13.75	2.92419	1.23544e-18	-14.3	2.35417	1.35556e-13
	-14.25	2.42509	2.85538e-14	-13.75	2.94585	8.58074e-19	-13.75	2.94585	7.21736e-19	-14.3	2.375	8.58361e-14
	-14.25	2.44599	1.78611e-14	-13.75	2.96751	5.03282e-19	-13.75	2.96751	4.20224e-19	-14.3	2.39583	5.41545e-14
	-14.25	2.4669	1.113e-14	-13.75	2.98917	2.94203e-19	-13.75	2.98917	2.43855e-19	-14.3	2.41667	3.40422e-14
	-14.25	2.4878	6.90937e-15	-13.75	3.01083	1.71409e-19	-13.75	3.01083	1.41036e-19	-14.3	2.4375	2.13219e-14
	-14.25	2.50871	4.27308e-15	-13.75	3.03249	9.95337e-20	-13.75	3.03249	8.12989e-20	-14.3	2.45833	1.33066e-14
	-14.25	2.52962	2.63276e-15	-13.75	3.05415	5.76045e-20	-13.75	3.05415	4.67081e-20	-14.3	2.47917	8.27459e-15
	-14.25	2.55052	1.61607e-15	-13.75	3.07581	3.32271e-20	-13.75	3.07581	2.67458e-20	-14.3	2.5	5.12711e-15
	-14.25	2.57143	9.8831e-16	-13.75	3.09747	1.9102e-20	-13.75	3.09747	1.52643e-20	-14.3	2.52083	3.16559e-15
	-14.25	2.59233	6.02172e-16	-13.75	3.11913	1.09449e-20	-13.75	3.11913	8.68274e-21	-14.3	2.54167	1.9476e-15
	-14.25	2.61324	3.65553e-16	-13.75	3.14079	6.25017e-21	-13.75	3.14079	4.92262e-21	-14.3	2.5625	1.19404e-15
	-14.25	2.63415	2.21101e-16	-13.75	3.16246	3.55729e-21	-13.75	3.16246	2.7816e-21	-14.3	2.58333	7.29489e-16
	-14.25	2.65505	1.33245e-16	-13.75	3.18412	2.01786e-21	-13.75	3.18412	1.56659e-21	-14.3	2.60417	4.4413e-16
	-14.25	2.67596	8.00087e-17	-13.75	3.20578	1.14079e-21	-13.75	3.20578	8.79377e-22	-14.3	2.625	2.69464e-16
	-14.25	2.69686	4.78692e-17	-13.75	3.22744	6.42782e-22	-13.75	3.22744	4.91989e-22	-14.3	2.64583	1.6293e-16
	-14.25	2.71777	2.85375e-17	-13.75	3.2491	3.60962e-22	-13.75	3.2491	2.74345e-22	-14.3	2.66667	9.81791e-17
	-14.25	2.73868	1.6952e-17	-13.75	3.27076	2.02022e-22	-13.75	3.27076	1.52475e-22	-14.3	2.6875	5.89608e-17
	-14.25	2.75958	1.00341e-17	-13.75	3.29242	1.12687e-22	-13.75	3.29242	8.44621e-23	-14.3	2.70833	3.52892e-17
	-14.25	2.78049	5.91821e-18	-13.75	3.31408	6.26449e-23	-13.75	3.31408	4.6632e-23	-14.3	2.72917	2.10506e-17
	-14.25	2.80139	3.47828e-18	-13.75	3.33574	3.47082e-23	-13.75	3.33574	2.56606e-23	-14.3	2.75	1.25152e-17
	-14.25	2.8223	2.03706e-18	-13.75	3.3574	1.91651e-23	-13.75	3.3574	1.40736e-23	-14.3	2.77083	7.41596e-18
	-14.25	2.84321	1.18881e-18	-13.75	3.37906	1.05468e-23	-13.75	3.37906	7.69318e-24	-14.3	2.79167	4.37989e-18
	-14.25	2.86411	6.91339e-19	-13.75	3.40072	5.78445e-24	-13.75	3.40072	4.19143e-24	-14.3	2.8125	2.57829e-18
	-14.25	2.88502	4.00631e-19	-13.75	3.42238	3.16178e-24	-13.75	3.42238	2.27602e-24	-14.3	2.83333	1.51278e-18
	-14.25	2.90592	2.31353e-19	-13.75	3.44404	1.72238e-24	-13.75	3.44404	1.23181e-24	-14.3	2.85417	8.84722e-19
	-14.25	2.92683	1.33132e-19	-13.75	3.4657	9.35084e-25	-13.75	3.4657	6.64461e-25	-14.3	2.875	5.15734e-19
	-14.25	2.94774	7.63434e-20	-13.75	3.48737	5.05938e-25	-13.75	3.48737	3.5723e-25	-14.3	2.89583	2.99668e-19
	-14.25	2.96864	4.36256e-20	-13.75	3.50902	2.72814e-25	-13.75	3.50902	1.91417e-25	-14.3	2.91667	1.73561e-19
	-14.25	2.98955	2.48424e-20	-13.75	3.53069	1.46608e-25	-13.75	3.53069	1.02227e-25	-14.3	2.9375	1.002e-19
	-14.25	3.01045	1.40971e-20	-13.75	3.55235	7.85183e-26	-13.75	3.55235	5.44127e-26	-14.3	2.95833	5.76625e-20
	-14.25	3.03136	7.97173e-21	-13.75	3.57401	4.19085e-26	-13.75	3.57401	2.8866e-26	-14.3	2.97917	3.30772e-20
	-14.25	3.05226	4.49221e-21	-13.75	3.59567	2.22921e-26	-13.75	3.59567	1.52623e-26	-14.3	3	1.89137e-20
	-14.25	3.07317	2.52264e-21	-13.75	3.61733	1.18173e-26	-13.75	3.61733	8.04273e-27	-14.3	3.02083	1.07806e-20
	-14.25	3.09408	1.41168e-21	-13.75	3.63899	6.24307e-27	-13.75	3.63899	4.22409e-27	-14.3	3.04167	6.12535e-21
	-14.25	3.11498	7.8724e-22	-13.75	3.66065	3.28696e-27	-13.75	3.66065	2.21109e-27	-14.3	3.0625	3.46928e-21
	-14.25	3.13589	4.37489e-22	-13.75	3.68231	1.72466e-27	-13.75	3.68231	1.15352e-27	-14.3	3.08333	1.95872e-21
	-14.25	3.15679	2.4228e-22	-13.75	3.70397	9.01833e-28	-13.75	3.70397	5.99773e-28	-14.3	3.10417	1.10238e-21
	-14.25	3.1777	1.33709e-22	-13.75	3.72563	4.69959e-28	-13.75	3.72563	3.10806e-28	-14.3	3.125	6.18468e-22
	-14.25	3.19861	7.35354e-23	-13.75	3.74729	2.44064e-28	-13.75	3.74729	1.60521e-28	-14.3	3.14583	3.45886e-22
	-14.25	3.21951	4.0302e-23	-13.75	3.76895	1.26316e-28	-13.75	3.76895	8.26255e-29	-14.3	3.16667	1.92831e-22
	-14.25	3.24042	2.20116e-23	-13.75	3.79061	6.5151e-29	-13.75	3.79061	4.23871e-29	-14.3	3.1875	1.07165e-22
	-14.25	3.26132	1.19805e-23	-13.75	3.81227	3.34883e-29	-13.75	3.81227	2.16715e-29	-14.3	3.20833	5.93691e-23
	-14.25	3.28223	6.49827e-24	-13.75	3.83393	1.71542e-29	-13.75	3.83393	1.10428e-29	-14.3	3.22917	3.27868e-23
	-14.25	3.30314	3.51254e-24	-13.75	3.8556	8.75702e-30	-13.75	3.8556	5.60789e-30	-14.3	3.25	1.80497e-23
	-14.25	3.32404	1.89212e-24	-13.75	3.87726	4.455e-30	-13.75	3.87726	2.83827e-30	-14.3	3.27083	9.90545e-24
	-14.25	3.34495	1.01574e-24	-13.75	3.89892	2.25863e-30	-13.75	3.89892	1.43165e-30	-14.3	3.29167	5.41888e-24
	-14.25	3.36585	5.43403e-25	-13.75	3.92058	1.14116e-30	-13.75	3.92058	7.19699e-31	-14.3	3.3125	2.95513e-24
	-14.25	3.38676	2.89717e-25	-13.75	3.94224	5.74582e-31	-13.75	3.94224	3.60571e-31	-14.3	3.33333	1.60648e-24
	-14.25	3.40767	1.53936e-25	-13.75	3.9639	2.88311e-31	-13.75	3.9639	1.80035e-31	-14.3	3.35417	8.70572e-25
	-14.25	3.42857	8.1512e-26	-13.75	3.98556	1.4417e-31	-13.75	3.98556	8.95875e-32	-14.3	3.375	4.70288e-25
	-14.25	3.44948	4.30153e-26	-13.75	4.00722	7.1844e-32	-13.75	4.00722	4.44284e-32	-14.3	3.39583	2.53252e-25
	-14.25	3.47038	2.26229e-26	-13.75	4.02888	3.56788e-32	-13.75	4.02888	2.19582e-32	-14.3	3.41667	1.35947e-25
	-14.25	3.49129	1.18577e-26	-13.75	4.05054	1.76576e-32	-13.75	4.05054	1.08156e-32	-14.3	3.4375	7.27471e-26
	-14.25	3.5122	6.19413e-27	-13.75	4.0722	8.70872e-33	-13.75	4.0722	5.30916e-33	-14.3	3.45833	3.88049e-26
	-14.25	3.5331	3.22475e-27	-13.75	4.09386	4.28036e-33	-13.75	4.09386	2.59727e-33	-14.3	3.47917	2.0634e-26
	-14.25	3.55401	1.67321e-27	-13.75	4.11552	2.09656e-33	-13.75	4.11552	1.26627e-33	-14.3	3.5	1.09371e-26
	-14.25	3.57491	8.65259e-28	-13.75	4.13718	1.02338e-33	-13.75	4.13718	6.15247e-34	-14.3	3.52083	5.77888e-27
	-14.25	3.59582	4.45953e-28	-13.75	4.15885	4.97816e-34	-13.75	4.15885	2.97911e-34	-14.3	3.54167	3.04372e-27
	-14.25	3.61673	2.29078e-28	-13.75	4.18051	2.41325e-34	-13.75	4.18051	1.43759e-34	-14.3	3.5625	1.59803e-27
	-14.25	3.63763	1.17283e-28	-13.75	4.20217	1.16584e-34	-13.75	4.20217	6.91347e-35	-14.3	3.58333	8.36342e-28
	-14.25	3.65854	5.98475e-29	-13.75	4.22383	5.61274e-35	-13.75	4.22383	3.31335e-35	-14.3	3.60417	4.36311e-28
	-14.25	3.67944	3.04385e-29	-13.75	4.24549	2.69286e-35	-13.75	4.24549	1.58251e-35	-14.3	3.625	2.26894e-28
	-14.25	3.70035	1.54302e-29	-13.75	4.26715	1.28753e-35	-13.75	4.26715	7.53242e-36	-14.3	3.64583	1.17614e-28
	-14.25	3.72125	7.79646e-30	-13.75	4.28881	6.13483e-36	-13.75	4.28881	3.57297e-36	-14.3	3.66667	6.07725e-29
	-14.25	3.74216	3.92649e-30	-13.75	4.31047	2.91307e-36	-13.75	4.31047	1.689e-36	-14.3	3.6875	3.13013e-29
	-14.25	3.76307	1.97106e-30	-13.75	4.33213	1.37849e-36	-13.75	4.33213	7.95675e-37	-14.3	3.70833	1.60702e-29
	-14.25	3.78397	9.86254e-31	-13.75	4.35379	6.5007e-37	-13.75	4.35379	3.73547e-37	-14.3	3.72917	8.22402e-30
	-14.25	3.80488	4.919e-31	-13.75	4.37545	3.05507e-37	-13.75	4.37545	1.74767e-37	-14.3	3.75	4.19515e-30
	-14.25	3.82578	2.44552e-31	-13.75	4.39711	1.43083e-37	-13.75	4.39711	8.14843e-38	-14.3	3.77083	2.1331e-30
	-14.25	3.84669	1.21192e-31	-13.75	4.41877	6.67822e-38	-13.75	4.41877	3.78609e-38	-14.3	3.79167	1.08111e-30
	-14.25	3.8676	5.98684e-32	-13.75	4.44043	3.10628e-38	-13.75	4.44043	1.75311e-38	-14.3	3.8125	5.46164e-31
	-14.25	3.8885	2.94811e-32	-13.75	4.46209	1.43988e-38	-13.75	4.46209	8.08961e-39	-14.3	3.83333	2.75023e-31
	-14.25	3.90941	1.44717e-32	-13.75	4.48376	6.65152e-39	-13.75	4.48376	3.72003e-39	-14.3	3.85417	1.3804e-31
	-14.25	3.93031	7.08159e-33	-13.75	4.50542	3.06214e-39	-13.75	4.50542	1.70476e-39	-14.3	3.875	6.906e-32
	-14.25	3.95122	3.4545e-33	-13.75	4.52708	1.40487e-39	-13.75	4.52708	7.78538e-40	-14.3	3.89583	3.44378e-32
	-14.25	3.97213	1.67992e-33	-13.75	4.54874	6.42335e-40	-13.75	4.54874	3.54319e-40	-14.3	3.91667	1.71169e-32
	-14.25	3.99303	8.14412e-34	-13.75	4.5704	2.92683e-40	-13.75	4.5704	1.60697e-40	-14.3	3.9375	8.48005e-33
	-14.25	4.01394	3.93605e-34	-13.75	4.59206	1.32906e-40	-13.75	4.59206	7.26301e-41	-14.3	3.95833	4.18744e-33
	-14.25	4.03484	1.89646e-34	-13.75	4.61372	6.01459e-41	-13.75	4.61372	3.27133e-41	-14.3	3.97917	2.06099e-33
	-14.25	4.05575	9.10959e-35	-13.75	4.63538	2.71258e-41	-13.75	4.63538	1.46835e-41	-14.3	4	1.01106e-33
	-14.25	4.07665	4.36245e-35	-13.75	4.65704	1.2192e-41	-13.75	4.65704	6.56797e-42	-14.3	4.02083	4.94366e-34
	-14.25	4.09756	2.08279e-35	-13.75	4.6787	5.46113e-42	-13.75	4.6787	2.92772e-42	-14.3	4.04167	2.4093e-34
	-14.25	4.11847	9.91393e-36	-13.75	4.70036	2.43786e-42	-13.75	4.70036	1.30054e-42	-14.3	4.0625	1.17031e-34
	-14.25	4.13937	4.70478e-36	-13.75	4.72202	1.08456e-42	-13.75	4.72202	5.75729e-43	-14.3	4.08333	5.66598e-35
	-14.25	4.16028	2.22601e-36	-13.75	4.74368	4.80861e-43	-13.75	4.74368	2.53985e-43	-14.3	4.10417	2.73409e-35
	-14.25	4.18119	1.05007e-36	-13.75	4.76534	2.12474e-43	-13.75	4.76534	1.11659e-43	-14.3	4.125	1.31495e-35
	-14.25	4.20209	4.93865e-37	-13.75	4.787	9.35656e-44	-13.75	4.787	4.89191e-44	-14.3	4.14583	6.3033e-36
	-14.25	4.223	2.31583e-37	-13.75	4.80866	4.10629e-44	-13.75	4.80866	2.1358e-44	-14.3	4.16667	3.01149e-36
	-14.25	4.2439	1.08271e-37	-13.75	4.83033	1.796e-44	-13.75	4.83033	9.29266e-45	-14.3	4.1875	1.434e-36
	-14.25	4.26481	5.04696e-38	-13.75	4.85199	7.82873e-45	-13.75	4.85199	4.02919e-45	-14.3	4.20833	6.80569e-37
	-14.25	4.28571	2.34563e-38	-13.75	4.87365	3.40097e-45	-13.75	4.87365	1.74098e-45	-14.3	4.22917	3.21917e-37
	-14.25	4.30662	1.08693e-38	-13.75	4.89531	1.47246e-45	-13.75	4.89531	7.4967e-46	-14.3	4.25	1.51762e-37
	-14.25	4.32753	5.02181e-39	-13.75	4.91697	6.3535e-46	-13.75	4.91697	3.21696e-46	-14.3	4.27083	7.13069e-38
	-14.25	4.34843	2.3133e-39	-13.75	4.93863	2.73221e-46	-13.75	4.93863	1.37569e-46	-14.3	4.29167	3.33921e-38
	-14.25	4.36934	1.06247e-39	-13.75	4.96029	1.17097e-46	-13.75	4.96029	5.8627e-47	-14.3	4.3125	1.55847e-38
	-14.25	4.39024	4.86533e-40	-13.75	4.98195	5.00163e-47	-13.75	4.98195	2.48986e-47	-14.3	4.33333	7.24927e-39
	-14.25	4.41115	2.22137e-40	-13.75	5.00361	2.12918e-47	-13.75	5.00361	1.05379e-47	-14.3	4.35417	3.3607e-39
	-14.25	4.43206	1.0112e-40	-13.75	5.02527	9.03331e-48	-13.75	5.02527	4.44466e-48	-14.3	4.375	1.55275e-39
	-14.25	4.45296	4.58943e-41	-13.75	5.04693	3.81961e-48	-13.75	5.04693	1.86821e-48	-14.3	4.39583	7.15008e-40
	-14.25	4.47387	2.07675e-41	-13.75	5.06859	1.60964e-48	-13.75	5.06859	7.82556e-49	-14.3	4.41667	3.28136e-40
	-14.25	4.49477	9.36934e-42	-13.75	5.09025	6.76043e-49	-13.75	5.09025	3.26672e-49	-14.3	4.4375	1.50082e-40
	-14.25	4.51568	4.21434e-42	-13.75	5.11191	2.82983e-49	-13.75	5.11191	1.35898e-49	-14.3	4.45833	6.84124e-41
	-14.25	4.53658	1.88991e-42	-13.75	5.13357	1.18056e-49	-13.75	5.13357	5.63408e-50	-14.3	4.47917	3.10792e-41
	-14.25	4.55749	8.44969e-43	-13.75	5.15524	4.90856e-50	-13.75	5.15524	2.32777e-50	-14.3	4.5	1.40712e-41
	-14.25	4.5784	3.76636e-43	-13.75	5.1769	2.03405e-50	-13.75	5.1769	9.58443e-51	-14.3	4.52083	6.34923e-42
	-14.25	4.5993	1.6737e-43	-13.75	5.19856	8.40066e-51	-13.75	5.19856	3.9328e-51	-14.3	4.54167	2.85518e-42
	-14.25	4.62021	7.41493e-44	-13.75	5.22022	3.45786e-51	-13.75	5.22022	1.60823e-51	-14.3	4.5625	1.27959e-42
	-14.25	4.64112	3.27492e-44	-13.75	5.24188	1.41855e-51	-13.75	5.24188	6.55401e-52	-14.3	4.58333	5.71516e-43
	-14.25	4.66202	1.44196e-44	-13.75	5.26354	5.79996e-52	-13.75	5.26354	2.66182e-52	-14.3	4.60417	2.54394e-43
	-14.25	4.68293	6.32939e-45	-13.75	5.2852	2.36347e-52	-13.75	5.2852	1.07737e-52	-14.3	4.625	1.12851e-43
	-14.25	4.70383	2.76959e-45	-13.75	5.30686	9.59887e-53	-13.75	5.30686	4.34574e-53	-14.3	4.64583	4.98907e-44
	-14.25	4.72474	1.20813e-45	-13.75	5.32852	3.88539e-53	-13.75	5.32852	1.74695e-53	-14.3	4.66667	2.19812e-44
	-14.25	4.74564	5.25343e-46	-13.75	5.35018	1.56746e-53	-13.75	5.35018	6.99861e-54	-14.3	4.6875	9.65155e-45
	-14.25	4.76655	2.27721e-46	-13.75	5.37184	6.30233e-54	-13.75	5.37184	2.79423e-54	-14.3	4.70833	4.22336e-45
	-14.25	4.78746	9.83977e-47	-13.75	5.3935	2.52553e-54	-13.75	5.3935	1.11181e-54	-14.3	4.72917	1.84175e-45
	-14.25	4.80836	4.23822e-47	-13.75	5.41516	1.00867e-54	-13.75	5.41516	4.40881e-55	-14.3	4.75	8.00416e-46
	-14.25	4.82927	1.81967e-47	-13.75	5.43682	4.01505e-55	-13.75	5.43682	1.74233e-55	-14.3	4.77083	3.46666e-46
	-14.25	4.85017	7.78764e-48	-13.75	5.45848	1.59286e-55	-13.75	5.45848	6.8622e-56	-14.3	4.79167	1.49629e-46
	-14.25	4.87108	3.32214e-48	-13.75	5.48014	6.29812e-56	-13.75	5.48014	2.69351e-56	-14.3	4.8125	6.43619e-47
	-14.25	4.89199	1.41261e-48	-13.75	5.50181	2.48192e-56	-13.75	5.50181	1.05365e-56	-14.3	4.83333	2.75898e-47
	-14.25	4.91289	5.98705e-49	-13.75	5.52347	9.74787e-57	-13.75	5.52347	4.10771e-57	-14.3	4.85417	1.17863e-47
	-14.25	4.9338	2.52921e-49	-13.75	5.54513	3.81571e-57	-13.75	5.54513	1.59598e-57	-14.3	4.875	5.01774e-48
	-14.25	4.9547	1.06496e-49	-13.75	5.56679	1.48862e-57	-13.75	5.56679	6.17991e-58	-14.3	4.89583	2.12885e-48
	-14.25	4.97561	4.46944e-50	-13.75	5.58845	5.78812e-58	-13.75	5.58845	2.38486e-58	-14.3	4.91667	9.00087e-49
	-14.25	4.99652	1.86956e-50	-13.75	5.61011	2.24302e-58	-13.75	5.61011	9.17216e-59	-14.3	4.9375	3.79252e-49
	-14.25	5.01742	7.79443e-51	-13.75	5.63177	8.66303e-59	-13.75	5.63177	3.51568e-59	-14.3	4.95833	1.59247e-49
	-14.25	5.03833	3.23882e-51	-13.75	5.65343	3.33464e-59	-13.75	5.65343	1.343e-59	-14.3	4.97917	6.66374e-50
	-14.25	5.05923	1.34135e-51	-13.75	5.67509	1.27928e-59	-13.75	5.67509	5.11293e-60	-14.3	5	2.77884e-50
	-14.25	5.08014	5.5366e-52	-13.75	5.69675	4.89131e-60	-13.75	5.69675	1.93997e-60	-14.3	5.02083	1.15481e-50
	-14.25	5.10105	2.27766e-52	-13.75	5.71841	1.8639e-60	-13.75	5.71841	7.33587e-61	-14.3	5.04167	4.78249e-51
	-14.25	5.12195	9.3384e-53	-13.75	5.74007	7.07877e-61	-13.75	5.74007	2.76464e-61	-14.3	5.0625	1.97377e-51
	-14.25	5.14286	3.81586e-53	-13.75	5.76173	2.67935e-61	-13.75	5.76173	1.03838e-61	-14.3	5.08333	8.11777e-52
	-14.25	5.16376	1.55398e-53	-13.75	5.78339	1.01074e-61	-13.75	5.78339	3.88692e-62	-14.3	5.10417	3.32716e-52
	-14.25	5.18467	6.30705e-54	-13.75	5.80505	3.79998e-62	-13.75	5.80505	1.45006e-62	-14.3	5.125	1.35896e-52
	-14.25	5.20557	2.55114e-54	-13.75	5.82672	1.42383e-62	-13.75	5.82672	5.39139e-63	-14.3	5.14583	5.53139e-53
	-14.25	5.22648	1.0284e-54	-13.75	5.84837	5.31704e-63	-13.75	5.84837	1.99777e-63	-14.3	5.16667	2.24366e-53
	-14.25	5.24739	4.13154e-55	-13.75	5.87004	1.97885e-63	-13.75	5.87004	7.37774e-64	-14.3	5.1875	9.06931e-54
	-14.25	5.26829	1.65416e-55	-13.75	5.8917	7.33981e-64	-13.75	5.8917	2.7154e-64	-14.3	5.20833	3.6533e-54
	-14.25	5.2892	6.60021e-56	-13.75	5.91336	2.71324e-64	-13.75	5.91336	9.96036e-65	-14.3	5.22917	1.46653e-54
	-14.25	5.31011	2.62452e-56	-13.75	5.93502	9.99585e-65	-13.75	5.93502	3.64123e-65	-14.3	5.25	5.8666e-55
	-14.25	5.33101	1.04004e-56	-13.75	5.95668	3.67011e-65	-13.75	5.95668	1.32664e-65	-14.3	5.27083	2.33871e-55
	-14.25	5.35192	4.10734e-57	-13.75	5.97834	1.34296e-65	-13.75	5.97834	4.81716e-66	-14.3	5.29167	9.29087e-56
	-14.25	5.37282	1.6165e-57	-13.75	6	4.89751e-66	-13.75	6	1.74325e-66	-14.3	5.3125	3.67814e-56
	-14.25	5.39373	6.34006e-58	-13.7	0	0.01586	-13.7	0	0.01236	-14.3	5.33333	1.45108e-56
	-14.25	5.41463	2.47807e-58	-13.7	0.02166	0.03283	-13.7	0.02166	0.0256	-14.3	5.35417	5.70485e-57
	-14.25	5.43554	9.65236e-59	-13.7	0.04332	0.04556	-13.7	0.04332	0.03557	-14.3	5.375	2.23505e-57
	-14.25	5.45645	3.74673e-59	-13.7	0.06498	0.05403	-13.7	0.06498	0.04225	-14.3	5.39583	8.7261e-58
	-14.25	5.47735	1.44933e-59	-13.7	0.08664	0.05951	-13.7	0.08664	0.04658	-14.3	5.41667	3.39502e-58
	-14.25	5.49826	5.587e-60	-13.7	0.1083	0.06245	-13.7	0.1083	0.04888	-14.3	5.4375	1.31629e-58
	-14.25	5.51916	2.14627e-60	-13.7	0.12996	0.06313	-13.7	0.12996	0.04934	-14.3	5.45833	5.08571e-59
	-14.25	5.54007	8.21644e-61	-13.7	0.15163	0.06186	-13.7	0.15163	0.04823	-14.3	5.47917	1.95812e-59
	-14.25	5.56098	3.13455e-61	-13.7	0.17328	0.05905	-13.7	0.17328	0.04588	-14.3	5.5	7.51301e-60
	-14.25	5.58188	1.19167e-61	-13.7	0.19495	0.05515	-13.7	0.19495	0.04271	-14.3	5.52083	2.8726e-60
	-14.25	5.60279	4.51471e-62	-13.7	0.21661	0.05059	-13.7	0.21661	0.03911	-14.3	5.54167	1.09452e-60
	-14.25	5.62369	1.70448e-62	-13.7	0.23827	0.04573	-13.7	0.23827	0.03538	-14.3	5.5625	4.15586e-61
	-14.25	5.6446	6.41271e-63	-13.7	0.25993	0.04081	-13.7	0.25993	0.03167	-14.3	5.58333	1.57247e-61
	-14.25	5.6655	2.40425e-63	-13.7	0.28159	0.03592	-13.7	0.28159	0.028	-14.3	5.60417	5.92915e-62
	-14.25	5.68641	8.98267e-64	-13.7	0.30325	0.0311	-13.7	0.30325	0.02433	-14.3	5.625	2.22785e-62
	-14.25	5.70732	3.34439e-64	-13.7	0.32491	0.02634	-13.7	0.32491	0.02062	-14.3	5.64583	8.34194e-63
	-14.25	5.72822	1.24084e-64	-13.7	0.34657	0.02172	-13.7	0.34657	0.01691	-14.3	5.66667	3.11267e-63
	-14.25	5.74913	4.58773e-65	-13.7	0.36823	0.01734	-13.7	0.36823	0.01331	-14.3	5.6875	1.1574e-63
	-14.25	5.77004	1.69031e-65	-13.7	0.38989	0.01336	-13.7	0.38989	0.01001	-14.3	5.70833	4.28863e-64
	-14.25	5.79094	6.20608e-66	-13.7	0.41155	0.00994	-13.7	0.41155	0.0072	-14.3	5.72917	1.58358e-64
	-14.25	5.81185	2.27067e-66	-13.7	0.43321	0.00722	-13.7	0.43321	0.00504	-14.3	5.75	5.82698e-65
	-14.25	5.83275	8.27892e-67	-13.7	0.45487	0.00527	-13.7	0.45487	0.00365	-14.3	5.77083	2.13664e-65
	-14.25	5.85366	3.00799e-67	-13.7	0.47653	0.00403	-13.7	0.47653	0.00293	-14.3	5.79167	7.80737e-66
	-14.25	5.87456	1.08909e-67	-13.7	0.4982	0.00326	-13.7	0.4982	0.00256	-14.3	5.8125	2.8429e-66
	-14.25	5.89547	3.92945e-68	-13.7	0.51986	0.00269	-13.7	0.51986	0.00223	-14.3	5.83333	1.03158e-66
	-14.25	5.91638	1.41281e-68	-13.7	0.54152	0.00216	-13.7	0.54152	0.00182	-14.3	5.85417	3.73014e-67
	-14.25	5.93728	5.06193e-69	-13.7	0.56318	0.0016	-13.7	0.56318	0.00134	-14.3	5.875	1.3441e-67
	-14.25	5.95819	1.8073e-69	-13.7	0.58484	0.00106	-13.7	0.58484	0.000864527	-14.3	5.89583	4.82638e-68
	-14.25	5.97909	6.43025e-70	-13.7	0.6065	0.000631394	-13.7	0.6065	0.000572244	-14.3	5.91667	1.727e-68
	-14.25	6	2.27985e-70	-13.7	0.62816	0.000503111	-13.7	0.62816	0.000657422	-14.3	5.9375	6.15812e-69
	-14.2	0	0.02067	-13.7	0.64982	0.00068373	-13.7	0.64982	0.000919471	-14.3	5.95833	2.18819e-69
	-14.2	0.02091	0.04193	-13.7	0.67148	0.000905986	-13.7	0.67148	0.00116	-14.3	5.97917	7.74828e-70
	-14.2	0.04181	0.05782	-13.7	0.69314	0.00108	-13.7	0.69314	0.00134	-14.3	6	2.73406e-70
	-14.2	0.06272	0.068	-13.7	0.7148	0.00119	-13.7	0.7148	0.00146	-14.25	0	0.00665
	-14.2	0.08362	0.07437	-13.7	0.73646	0.00124	-13.7	0.73646	0.00151	-14.25	0.02083	0.01343
	-14.2	0.10453	0.07782	-13.7	0.75812	0.00125	-13.7	0.75812	0.00152	-14.25	0.04167	0.01835
	-14.2	0.12544	0.07894	-13.7	0.77978	0.00123	-13.7	0.77978	0.00149	-14.25	0.0625	0.02132
	-14.2	0.14634	0.07813	-13.7	0.80144	0.00118	-13.7	0.80144	0.00142	-14.25	0.08333	0.02307
	-14.2	0.16725	0.07566	-13.7	0.8231	0.00111	-13.7	0.8231	0.00134	-14.25	0.10417	0.02404
	-14.2	0.18815	0.07169	-13.7	0.84476	0.00102	-13.7	0.84476	0.00123	-14.25	0.125	0.02454
	-14.2	0.20906	0.06642	-13.7	0.86643	0.000927778	-13.7	0.86643	0.00111	-14.25	0.14583	0.02469
	-14.2	0.22997	0.06009	-13.7	0.88809	0.000827376	-13.7	0.88809	0.000987184	-14.25	0.16667	0.02446
	-14.2	0.25087	0.05305	-13.7	0.90975	0.000726911	-13.7	0.90975	0.000865495	-14.25	0.1875	0.02371
	-14.2	0.27178	0.04575	-13.7	0.93141	0.000630025	-13.7	0.93141	0.000748867	-14.25	0.20833	0.02232
	-14.2	0.29268	0.03868	-13.7	0.95307	0.000539385	-13.7	0.95307	0.000640269	-14.25	0.22917	0.02029
	-14.2	0.31359	0.03227	-13.7	0.97473	0.000456693	-13.7	0.97473	0.000541526	-14.25	0.25	0.01771
	-14.2	0.33449	0.02681	-13.7	0.99639	0.000382814	-13.7	0.99639	0.000453505	-14.25	0.27083	0.01485
	-14.2	0.3554	0.02239	-13.7	1.01805	0.000317949	-13.7	1.01805	0.000376333	-14.25	0.29167	0.01203
	-14.2	0.37631	0.01887	-13.7	1.03971	0.000261826	-13.7	1.03971	0.00030962	-14.25	0.3125	0.00964
	-14.2	0.39721	0.01597	-13.7	1.06137	0.000213873	-13.7	1.06137	0.00025265	-14.25	0.33333	0.008
	-14.2	0.41812	0.01345	-13.7	1.08303	0.000173349	-13.7	1.08303	0.000204527	-14.25	0.35417	0.00718
	-14.2	0.43902	0.01114	-13.7	1.10469	0.000139443	-13.7	1.10469	0.000164282	-14.25	0.375	0.0069
	-14.2	0.45993	0.00901	-13.7	1.12635	0.000111337	-13.7	1.12635	0.000130943	-14.25	0.39583	0.00674
	-14.2	0.48084	0.00709	-13.7	1.14801	8.82464e-05	-13.7	1.14801	0.000103577	-14.25	0.41667	0.00645
	-14.2	0.50174	0.00545	-13.7	1.16968	6.94405e-05	-13.7	1.16968	8.13145e-05	-14.25	0.4375	0.00596
	-14.2	0.52265	0.00415	-13.7	1.19134	5.42555e-05	-13.7	1.19134	6.33658e-05	-14.25	0.45833	0.00531
	-14.2	0.54355	0.00319	-13.7	1.213	4.20986e-05	-13.7	1.213	4.90228e-05	-14.25	0.47917	0.00456
	-14.2	0.56446	0.00257	-13.7	1.23466	3.24478e-05	-13.7	1.23466	3.76621e-05	-14.25	0.5	0.00383
	-14.2	0.58537	0.00223	-13.7	1.25632	2.48502e-05	-13.7	1.25632	2.8742e-05	-14.25	0.52083	0.00317
	-14.2	0.60627	0.00209	-13.7	1.27798	1.89178e-05	-13.7	1.27798	2.17979e-05	-14.25	0.54167	0.00265
	-14.2	0.62718	0.00209	-13.7	1.29964	1.43224e-05	-13.7	1.29964	1.64371e-05	-14.25	0.5625	0.00231
	-14.2	0.64808	0.00216	-13.7	1.3213	1.07895e-05	-13.7	1.3213	1.23314e-05	-14.25	0.58333	0.00216
	-14.2	0.66899	0.00224	-13.7	1.34296	8.09307e-06	-13.7	1.34296	9.2106e-06	-14.25	0.60417	0.00219
	-14.2	0.6899	0.0023	-13.7	1.36462	6.04853e-06	-13.7	1.36462	6.85471e-06	-14.25	0.625	0.00232
	-14.2	0.7108	0.00232	-13.7	1.38628	4.50743e-06	-13.7	1.38628	5.08714e-06	-14.25	0.64583	0.00249
	-14.2	0.73171	0.00228	-13.7	1.40794	3.35171e-06	-13.7	1.40794	3.76787e-06	-14.25	0.66667	0.00264
	-14.2	0.75261	0.00218	-13.7	1.4296	2.48857e-06	-13.7	1.4296	2.78728e-06	-14.25	0.6875	0.00275
	-14.2	0.77352	0.00205	-13.7	1.45126	1.84594e-06	-13.7	1.45126	2.06062e-06	-14.25	0.70833	0.00279
	-14.2	0.79443	0.00188	-13.7	1.47292	1.36849e-06	-13.7	1.47292	1.52312e-06	-14.25	0.72917	0.00275
	-14.2	0.81533	0.0017	-13.7	1.49459	1.01415e-06	-13.7	1.49459	1.12585e-06	-14.25	0.75	0.00266
	-14.2	0.83624	0.0015	-13.7	1.51625	7.51278e-07	-13.7	1.51625	8.32203e-07	-14.25	0.77083	0.00252
	-14.2	0.85714	0.00131	-13.7	1.53791	5.56222e-07	-13.7	1.53791	6.14992e-07	-14.25	0.79167	0.00233
	-14.2	0.87805	0.00113	-13.7	1.55957	4.11427e-07	-13.7	1.55957	4.54176e-07	-14.25	0.8125	0.00213
	-14.2	0.89895	0.000965696	-13.7	1.58123	3.03903e-07	-13.7	1.58123	3.35014e-07	-14.25	0.83333	0.00191
	-14.2	0.91986	0.000814448	-13.7	1.60289	2.24055e-07	-13.7	1.60289	2.46682e-07	-14.25	0.85417	0.00169
	-14.2	0.94077	0.000680505	-13.7	1.62455	1.64789e-07	-13.7	1.62455	1.81216e-07	-14.25	0.875	0.00147
	-14.2	0.96167	0.000563774	-13.7	1.64621	1.2085e-07	-13.7	1.64621	1.32743e-07	-14.25	0.89583	0.00127
	-14.2	0.98258	0.000463412	-13.7	1.66787	8.83347e-08	-13.7	1.66787	9.69135e-08	-14.25	0.91667	0.00109
	-14.2	1.00348	0.000378124	-13.7	1.68953	6.43321e-08	-13.7	1.68953	7.04944e-08	-14.25	0.9375	0.000920966
	-14.2	1.02439	0.000306383	-13.7	1.71119	4.66681e-08	-13.7	1.71119	5.10739e-08	-14.25	0.95833	0.000773548
	-14.2	1.0453	0.000246592	-13.7	1.73285	3.37152e-08	-13.7	1.73285	3.68492e-08	-14.25	0.97917	0.000644525
	-14.2	1.0662	0.000197181	-13.7	1.75451	2.42543e-08	-13.7	1.75451	2.6472e-08	-14.25	1	0.000532898
	-14.2	1.08711	0.00015667	-13.7	1.77617	1.73733e-08	-13.7	1.77617	1.89342e-08	-14.25	1.02083	0.000437309
	-14.2	1.10801	0.00012371	-13.7	1.79783	1.23908e-08	-13.7	1.79783	1.34834e-08	-14.25	1.04167	0.000356224
	-14.2	1.12892	9.70909e-05	-13.7	1.8195	8.79936e-09	-13.7	1.8195	9.55994e-09	-14.25	1.0625	0.000288052
	-14.2	1.14983	7.57478e-05	-13.7	1.84116	6.2224e-09	-13.7	1.84116	6.74896e-09	-14.25	1.08333	0.000231227
	-14.2	1.17073	5.87573e-05	-13.7	1.86282	4.38182e-09	-13.7	1.86282	4.74433e-09	-14.25	1.10417	0.000184262
	-14.2	1.19164	4.5327e-05	-13.7	1.88448	3.0731e-09	-13.7	1.88448	3.32127e-09	-14.25	1.125	0.00014577
	-14.2	1.21254	3.47845e-05	-13.7	1.90614	2.14667e-09	-13.7	1.90614	2.31561e-09	-14.25	1.14583	0.000114488
	-14.2	1.23345	2.65651e-05	-13.7	1.9278	1.4937e-09	-13.7	1.9278	1.60803e-09	-14.25	1.16667	8.92786e-05
	-14.2	1.25436	2.0199e-05	-13.7	1.94946	1.0354e-09	-13.7	1.94946	1.11231e-09	-14.25	1.1875	6.9133e-05
	-14.2	1.27526	1.52993e-05	-13.7	1.97112	7.15048e-10	-13.7	1.97112	7.66472e-10	-14.25	1.20833	5.31682e-05
	-14.2	1.29617	1.15502e-05	-13.7	1.99278	4.92016e-10	-13.7	1.99278	5.26177e-10	-14.25	1.22917	4.06212e-05
	-14.2	1.31707	8.69683e-06	-13.7	2.01444	3.37339e-10	-13.7	2.01444	3.59879e-10	-14.25	1.25	3.08404e-05
	-14.2	1.33798	6.53522e-06	-13.7	2.0361	2.30473e-10	-13.7	2.0361	2.45238e-10	-14.25	1.27083	2.32762e-05
	-14.2	1.35888	4.90392e-06	-13.7	2.05776	1.56912e-10	-13.7	2.05776	1.66511e-10	-14.25	1.29167	1.74712e-05
	-14.2	1.37979	3.67641e-06	-13.7	2.07942	1.06461e-10	-13.7	2.07942	1.12648e-10	-14.25	1.3125	1.30487e-05
	-14.2	1.4007	2.75457e-06	-13.7	2.10108	7.19818e-11	-13.7	2.10108	7.59352e-11	-14.25	1.33333	9.70274e-06
	-14.2	1.4216	2.06301e-06	-13.7	2.12274	4.85023e-11	-13.7	2.12274	5.10031e-11	-14.25	1.35417	7.18729e-06
	-14.2	1.44251	1.54438e-06	-13.7	2.1444	3.25692e-11	-13.7	2.1444	3.41337e-11	-14.25	1.375	5.30706e-06
	-14.2	1.46341	1.15534e-06	-13.7	2.16607	2.17948e-11	-13.7	2.16607	2.27614e-11	-14.25	1.39583	3.9087e-06
	-14.2	1.48432	8.63372e-07	-13.7	2.18773	1.45344e-11	-13.7	2.18773	1.5123e-11	-14.25	1.41667	2.87312e-06
	-14.2	1.50523	6.44178e-07	-13.7	2.20939	9.65897e-12	-13.7	2.20939	1.00113e-11	-14.25	1.4375	2.10881e-06
	-14.2	1.52613	4.7961e-07	-13.7	2.23105	6.39657e-12	-13.7	2.23105	6.6032e-12	-14.25	1.45833	1.54616e-06
	-14.2	1.54704	3.56124e-07	-13.7	2.25271	4.22122e-12	-13.7	2.25271	4.3393e-12	-14.25	1.47917	1.13269e-06
	-14.2	1.56794	2.63579e-07	-13.7	2.27437	2.77586e-12	-13.7	2.27437	2.84105e-12	-14.25	1.5	8.29183e-07
	-14.2	1.58885	1.94364e-07	-13.7	2.29603	1.81893e-12	-13.7	2.29603	1.85323e-12	-14.25	1.52083	6.06527e-07
	-14.2	1.60976	1.4274e-07	-13.7	2.31769	1.18765e-12	-13.7	2.31769	1.20438e-12	-14.25	1.54167	4.43228e-07
	-14.2	1.63066	1.04368e-07	-13.7	2.33935	7.72704e-13	-13.7	2.33935	7.79789e-13	-14.25	1.5625	3.23486e-07
	-14.2	1.65157	7.596e-08	-13.7	2.36101	5.00937e-13	-13.7	2.36101	5.03004e-13	-14.25	1.58333	2.3571e-07
	-14.2	1.67247	5.50225e-08	-13.7	2.38267	3.23591e-13	-13.7	2.38267	3.23255e-13	-14.25	1.60417	1.71405e-07
	-14.2	1.69338	3.96645e-08	-13.7	2.40433	2.08282e-13	-13.7	2.40433	2.06966e-13	-14.25	1.625	1.24343e-07
	-14.2	1.71429	2.84555e-08	-13.7	2.42599	1.33583e-13	-13.7	2.42599	1.32018e-13	-14.25	1.64583	8.9953e-08
	-14.2	1.73519	2.03165e-08	-13.7	2.44765	8.53683e-14	-13.7	2.44765	8.3899e-14	-14.25	1.66667	6.48722e-08
	-14.2	1.7561	1.44372e-08	-13.7	2.46931	5.43612e-14	-13.7	2.46931	5.31214e-14	-14.25	1.6875	4.66265e-08
	-14.2	1.777	1.02121e-08	-13.7	2.49098	3.44932e-14	-13.7	2.49098	3.35103e-14	-14.25	1.70833	3.3392e-08
	-14.2	1.79791	7.19117e-09	-13.7	2.51264	2.18089e-14	-13.7	2.51264	2.10616e-14	-14.25	1.72917	2.38238e-08
	-14.2	1.81882	5.04193e-09	-13.7	2.5343	1.37403e-14	-13.7	2.5343	1.31891e-14	-14.25	1.75	1.69313e-08
	-14.2	1.83972	3.5202e-09	-13.7	2.55596	8.62628e-15	-13.7	2.55596	8.22921e-15	-14.25	1.77083	1.19852e-08
	-14.2	1.86063	2.44778e-09	-13.7	2.57762	5.39668e-15	-13.7	2.57762	5.11598e-15	-14.25	1.79167	8.44996e-09
	-14.2	1.88153	1.69538e-09	-13.7	2.59928	3.36442e-15	-13.7	2.59928	3.1691e-15	-14.25	1.8125	5.93357e-09
	-14.2	1.90244	1.16979e-09	-13.7	2.62094	2.09017e-15	-13.7	2.62094	1.95609e-15	-14.25	1.83333	4.14985e-09
	-14.2	1.92335	8.04154e-10	-13.7	2.6426	1.29404e-15	-13.7	2.6426	1.20309e-15	-14.25	1.85417	2.89078e-09
	-14.2	1.94425	5.50806e-10	-13.7	2.66426	7.98389e-16	-13.7	2.66426	7.37341e-16	-14.25	1.875	2.00576e-09
	-14.2	1.96516	3.75939e-10	-13.7	2.68592	4.90897e-16	-13.7	2.68592	4.50312e-16	-14.25	1.89583	1.38626e-09
	-14.2	1.98606	2.55692e-10	-13.7	2.70758	3.00802e-16	-13.7	2.70758	2.74057e-16	-14.25	1.91667	9.54393e-10
	-14.2	2.00697	1.73306e-10	-13.7	2.72924	1.83692e-16	-13.7	2.72924	1.66211e-16	-14.25	1.9375	6.54561e-10
	-14.2	2.02787	1.17061e-10	-13.7	2.7509	1.11797e-16	-13.7	2.7509	1.00456e-16	-14.25	1.95833	4.47229e-10
	-14.2	2.04878	7.87983e-11	-13.7	2.77256	6.78108e-17	-13.7	2.77256	6.0506e-17	-14.25	1.97917	3.04427e-10
	-14.2	2.06969	5.28589e-11	-13.7	2.79422	4.09927e-17	-13.7	2.79422	3.63191e-17	-14.25	2	2.06455e-10
	-14.2	2.09059	3.53353e-11	-13.7	2.81588	2.46976e-17	-13.7	2.81588	2.17267e-17	-14.25	2.02083	1.39497e-10
	-14.2	2.1115	2.35384e-11	-13.7	2.83755	1.48303e-17	-13.7	2.83755	1.29532e-17	-14.25	2.04167	9.39107e-11
	-14.2	2.1324	1.56244e-11	-13.7	2.85921	8.87551e-18	-13.7	2.85921	7.69656e-18	-14.25	2.0625	6.29911e-11
	-14.2	2.15331	1.03342e-11	-13.7	2.88087	5.29406e-18	-13.7	2.88087	4.55778e-18	-14.25	2.08333	4.20981e-11
	-14.2	2.17422	6.81041e-12	-13.7	2.90253	3.14731e-18	-13.7	2.90253	2.69001e-18	-14.25	2.10417	2.80328e-11
	-14.2	2.19512	4.47179e-12	-13.7	2.92419	1.86486e-18	-13.7	2.92419	1.58235e-18	-14.25	2.125	1.85992e-11
	-14.2	2.21603	2.9254e-12	-13.7	2.94585	1.10132e-18	-13.7	2.94585	9.27687e-19	-14.25	2.14583	1.22954e-11
	-14.2	2.23693	1.90664e-12	-13.7	2.96751	6.48244e-19	-13.7	2.96751	5.42072e-19	-14.25	2.16667	8.09862e-12
	-14.2	2.25784	1.238e-12	-13.7	2.98917	3.80298e-19	-13.7	2.98917	3.15697e-19	-14.25	2.1875	5.31493e-12
	-14.2	2.27875	8.00812e-13	-13.7	3.01083	2.22368e-19	-13.7	3.01083	1.8325e-19	-14.25	2.20833	3.47537e-12
	-14.2	2.29965	5.16048e-13	-13.7	3.03249	1.29593e-19	-13.7	3.03249	1.06019e-19	-14.25	2.22917	2.26422e-12
	-14.2	2.32056	3.3128e-13	-13.7	3.05415	7.52748e-20	-13.7	3.05415	6.11344e-20	-14.25	2.25	1.46977e-12
	-14.2	2.34146	2.11855e-13	-13.7	3.07581	4.35793e-20	-13.7	3.07581	3.51362e-20	-14.25	2.27083	9.50582e-13
	-14.2	2.36237	1.34965e-13	-13.7	3.09747	2.51461e-20	-13.7	3.09747	2.01277e-20	-14.25	2.29167	6.12552e-13
	-14.2	2.38327	8.56535e-14	-13.7	3.11913	1.44617e-20	-13.7	3.11913	1.14921e-20	-14.25	2.3125	3.93285e-13
	-14.2	2.40418	5.41513e-14	-13.7	3.14079	8.2895e-21	-13.7	3.14079	6.54001e-21	-14.25	2.33333	2.51586e-13
	-14.2	2.42509	3.4105e-14	-13.7	3.16246	4.7358e-21	-13.7	3.16246	3.7096e-21	-14.25	2.35417	1.60354e-13
	-14.2	2.44599	2.13981e-14	-13.7	3.18412	2.69659e-21	-13.7	3.18412	2.09723e-21	-14.25	2.375	1.01834e-13
	-14.2	2.4669	1.33749e-14	-13.7	3.20578	1.53035e-21	-13.7	3.20578	1.18178e-21	-14.25	2.39583	6.44362e-14
	-14.2	2.4878	8.32848e-15	-13.7	3.22744	8.65608e-22	-13.7	3.22744	6.63744e-22	-14.25	2.41667	4.06252e-14
	-14.2	2.50871	5.16668e-15	-13.7	3.2491	4.87981e-22	-13.7	3.2491	3.71565e-22	-14.25	2.4375	2.55208e-14
	-14.2	2.52962	3.19328e-15	-13.7	3.27076	2.7418e-22	-13.7	3.27076	2.0732e-22	-14.25	2.45833	1.59748e-14
	-14.2	2.55052	1.96629e-15	-13.7	3.29242	1.53538e-22	-13.7	3.29242	1.15297e-22	-14.25	2.47917	9.96378e-15
	-14.2	2.57143	1.2063e-15	-13.7	3.31408	8.5693e-23	-13.7	3.31408	6.39095e-23	-14.25	2.5	6.19254e-15
	-14.2	2.59233	7.37335e-16	-13.7	3.33574	4.76672e-23	-13.7	3.33574	3.53089e-23	-14.25	2.52083	3.83511e-15
	-14.2	2.61324	4.49043e-16	-13.7	3.3574	2.64265e-23	-13.7	3.3574	1.94434e-23	-14.25	2.54167	2.36679e-15
	-14.2	2.63415	2.72478e-16	-13.7	3.37906	1.46016e-23	-13.7	3.37906	1.06716e-23	-14.25	2.5625	1.45554e-15
	-14.2	2.65505	1.64742e-16	-13.7	3.40072	8.04089e-24	-13.7	3.40072	5.83787e-24	-14.25	2.58333	8.92029e-16
	-14.2	2.67596	9.92462e-17	-13.7	3.42238	4.41314e-24	-13.7	3.42238	3.18308e-24	-14.25	2.60417	5.44796e-16
	-14.2	2.69686	5.95753e-17	-13.7	3.44404	2.41395e-24	-13.7	3.44404	1.72985e-24	-14.25	2.625	3.31587e-16
	-14.2	2.71777	3.56344e-17	-13.7	3.4657	1.31597e-24	-13.7	3.4657	9.36988e-25	-14.25	2.64583	2.01131e-16
	-14.2	2.73868	2.12387e-17	-13.7	3.48737	7.14993e-25	-13.7	3.48737	5.05854e-25	-14.25	2.66667	1.21587e-16
	-14.2	2.75958	1.26139e-17	-13.7	3.50902	3.8716e-25	-13.7	3.50902	2.72196e-25	-14.25	2.6875	7.32539e-17
	-14.2	2.78049	7.46514e-18	-13.7	3.53069	2.08935e-25	-13.7	3.53069	1.45982e-25	-14.25	2.70833	4.39864e-17
	-14.2	2.80139	4.40248e-18	-13.7	3.55235	1.12374e-25	-13.7	3.55235	7.80336e-26	-14.25	2.72917	2.63244e-17
	-14.2	2.8223	2.58722e-18	-13.7	3.57401	6.0235e-26	-13.7	3.57401	4.15742e-26	-14.25	2.75	1.57021e-17
	-14.2	2.84321	1.51512e-18	-13.7	3.59567	3.21782e-26	-13.7	3.59567	2.20763e-26	-14.25	2.77083	9.33522e-18
	-14.2	2.86411	8.8419e-19	-13.7	3.61733	1.71318e-26	-13.7	3.61733	1.16839e-26	-14.25	2.79167	5.53179e-18
	-14.2	2.88502	5.14195e-19	-13.7	3.63899	9.09014e-27	-13.7	3.63899	6.1632e-27	-14.25	2.8125	3.2673e-18
	-14.2	2.90592	2.97987e-19	-13.7	3.66065	4.80689e-27	-13.7	3.66065	3.24027e-27	-14.25	2.83333	1.92353e-18
	-14.2	2.92683	1.7209e-19	-13.7	3.68231	2.53328e-27	-13.7	3.68231	1.6979e-27	-14.25	2.85417	1.12876e-18
	-14.2	2.94774	9.9039e-20	-13.7	3.70397	1.33053e-27	-13.7	3.70397	8.86738e-28	-14.25	2.875	6.60244e-19
	-14.2	2.96864	5.68001e-20	-13.7	3.72563	6.9645e-28	-13.7	3.72563	4.61564e-28	-14.25	2.89583	3.84956e-19
	-14.2	2.98955	3.24628e-20	-13.7	3.74729	3.6331e-28	-13.7	3.74729	2.39452e-28	-14.25	2.91667	2.23731e-19
	-14.2	3.01045	1.84892e-20	-13.7	3.76895	1.8888e-28	-13.7	3.76895	1.2381e-28	-14.25	2.9375	1.29615e-19
	-14.2	3.03136	1.04941e-20	-13.7	3.79061	9.78618e-29	-13.7	3.79061	6.38032e-29	-14.25	2.95833	7.48514e-20
	-14.2	3.05226	5.93565e-21	-13.7	3.81227	5.05313e-29	-13.7	3.81227	3.27699e-29	-14.25	2.97917	4.3089e-20
	-14.2	3.07317	3.34573e-21	-13.7	3.83393	2.60032e-29	-13.7	3.83393	1.67747e-29	-14.25	3	2.47262e-20
	-14.2	3.09408	1.87936e-21	-13.7	3.8556	1.33355e-29	-13.7	3.8556	8.55809e-30	-14.25	3.02083	1.41441e-20
	-14.2	3.11498	1.05204e-21	-13.7	3.87726	6.81571e-30	-13.7	3.87726	4.35153e-30	-14.25	3.04167	8.06532e-21
	-14.2	3.13589	5.86883e-22	-13.7	3.89892	3.47159e-30	-13.7	3.89892	2.2052e-30	-14.25	3.0625	4.58459e-21
	-14.2	3.15679	3.26267e-22	-13.7	3.92058	1.76223e-30	-13.7	3.92058	1.11377e-30	-14.25	3.08333	2.59785e-21
	-14.2	3.1777	1.80758e-22	-13.7	3.94224	8.9148e-31	-13.7	3.94224	5.60635e-31	-14.25	3.10417	1.46745e-21
	-14.2	3.19861	9.97991e-23	-13.7	3.9639	4.49444e-31	-13.7	3.9639	2.81257e-31	-14.25	3.125	8.26326e-22
	-14.2	3.21951	5.49111e-23	-13.7	3.98556	2.25816e-31	-13.7	3.98556	1.40624e-31	-14.25	3.14583	4.6385e-22
	-14.2	3.24042	3.01092e-23	-13.7	4.00722	1.1307e-31	-13.7	4.00722	7.00733e-32	-14.25	3.16667	2.59563e-22
	-14.2	3.26132	1.64531e-23	-13.7	4.02888	5.64227e-32	-13.7	4.02888	3.47999e-32	-14.25	3.1875	1.44794e-22
	-14.2	3.28223	8.95996e-24	-13.7	4.05054	2.80591e-32	-13.7	4.05054	1.7224e-32	-14.25	3.20833	8.05191e-23
	-14.2	3.30314	4.86268e-24	-13.7	4.0722	1.39062e-32	-13.7	4.0722	8.49611e-33	-14.25	3.22917	4.46365e-23
	-14.2	3.32404	2.63002e-24	-13.7	4.09386	6.86837e-33	-13.7	4.09386	4.17672e-33	-14.25	3.25	2.46674e-23
	-14.2	3.34495	1.41762e-24	-13.7	4.11552	3.38075e-33	-13.7	4.11552	2.04634e-33	-14.25	3.27083	1.35893e-23
	-14.2	3.36585	7.61513e-25	-13.7	4.13718	1.65839e-33	-13.7	4.13718	9.99188e-34	-14.25	3.29167	7.46305e-24
	-14.2	3.38676	4.07678e-25	-13.7	4.15885	8.10721e-34	-13.7	4.15885	4.86229e-34	-14.25	3.3125	4.08579e-24
	-14.2	3.40767	2.17511e-25	-13.7	4.18051	3.94975e-34	-13.7	4.18051	2.35808e-34	-14.25	3.33333	2.22986e-24
	-14.2	3.42857	1.15657e-25	-13.7	4.20217	1.9177e-34	-13.7	4.20217	1.13972e-34	-14.25	3.35417	1.21317e-24
	-14.2	3.44948	6.12901e-26	-13.7	4.22383	9.27909e-35	-13.7	4.22383	5.48984e-35	-14.25	3.375	6.57969e-25
	-14.2	3.47038	3.23701e-26	-13.7	4.24549	4.47449e-35	-13.7	4.24549	2.63537e-35	-14.25	3.39583	3.55737e-25
	-14.2	3.49129	1.70386e-26	-13.7	4.26715	2.15028e-35	-13.7	4.26715	1.26079e-35	-14.25	3.41667	1.91731e-25
	-14.2	3.5122	8.93847e-27	-13.7	4.28881	1.02982e-35	-13.7	4.28881	6.0112e-36	-14.25	3.4375	1.03013e-25
	-14.2	3.5331	4.67345e-27	-13.7	4.31047	4.91518e-36	-13.7	4.31047	2.85626e-36	-14.25	3.45833	5.51735e-26
	-14.2	3.55401	2.43534e-27	-13.7	4.33213	2.33794e-36	-13.7	4.33213	1.35254e-36	-14.25	3.47917	2.9458e-26
	-14.2	3.57491	1.26483e-27	-13.7	4.35379	1.10826e-36	-13.7	4.35379	6.38289e-37	-14.25	3.5	1.56787e-26
	-14.2	3.59582	6.54733e-28	-13.7	4.37545	5.23561e-37	-13.7	4.37545	3.00192e-37	-14.25	3.52083	8.31861e-27
	-14.2	3.61673	3.37797e-28	-13.7	4.39711	2.46495e-37	-13.7	4.39711	1.407e-37	-14.25	3.54167	4.39969e-27
	-14.2	3.63763	1.73705e-28	-13.7	4.41877	1.15655e-37	-13.7	4.41877	6.57208e-38	-14.25	3.5625	2.31965e-27
	-14.2	3.65854	8.90309e-29	-13.7	4.44043	5.40805e-38	-13.7	4.44043	3.05931e-38	-14.25	3.58333	1.21913e-27
	-14.2	3.67944	4.54825e-29	-13.7	4.46209	2.52019e-38	-13.7	4.46209	1.41924e-38	-14.25	3.60417	6.38713e-28
	-14.2	3.70035	2.31594e-29	-13.7	4.48376	1.17043e-38	-13.7	4.48376	6.56143e-39	-14.25	3.625	3.33568e-28
	-14.2	3.72125	1.17543e-29	-13.7	4.50542	5.41723e-39	-13.7	4.50542	3.0231e-39	-14.25	3.64583	1.73654e-28
	-14.2	3.74216	5.94645e-30	-13.7	4.52708	2.49879e-39	-13.7	4.52708	1.38808e-39	-14.25	3.66667	9.0117e-29
	-14.2	3.76307	2.99857e-30	-13.7	4.54874	1.14869e-39	-13.7	4.54874	6.35167e-40	-14.25	3.6875	4.66172e-29
	-14.2	3.78397	1.50721e-30	-13.7	4.5704	5.26257e-40	-13.7	4.5704	2.89647e-40	-14.25	3.70833	2.40382e-29
	-14.2	3.80488	7.55166e-31	-13.7	4.59206	2.4028e-40	-13.7	4.59206	1.31632e-40	-14.25	3.72917	1.23558e-29
	-14.2	3.82578	3.77159e-31	-13.7	4.61372	1.09335e-40	-13.7	4.61372	5.96155e-41	-14.25	3.75	6.33073e-30
	-14.2	3.84669	1.8777e-31	-13.7	4.63538	4.95825e-41	-13.7	4.63538	2.6907e-41	-14.25	3.77083	3.23329e-30
	-14.2	3.8676	9.31866e-32	-13.7	4.65704	2.24091e-41	-13.7	4.65704	1.21027e-41	-14.25	3.79167	1.64606e-30
	-14.2	3.8885	4.61013e-32	-13.7	4.6787	1.00936e-41	-13.7	4.6787	5.42505e-42	-14.25	3.8125	8.35312e-31
	-14.2	3.90941	2.27359e-32	-13.7	4.70036	4.53103e-42	-13.7	4.70036	2.42346e-42	-14.25	3.83333	4.22529e-31
	-14.2	3.93031	1.11777e-32	-13.7	4.72202	2.02711e-42	-13.7	4.72202	1.07888e-42	-14.25	3.85417	2.13042e-31
	-14.2	3.95122	5.47831e-33	-13.7	4.74368	9.03833e-43	-13.7	4.74368	4.78653e-43	-14.25	3.875	1.07071e-31
	-14.2	3.97213	2.67668e-33	-13.7	4.76534	4.01635e-43	-13.7	4.76534	2.11629e-43	-14.25	3.89583	5.36384e-32
	-14.2	3.99303	1.30379e-33	-13.7	4.787	1.77872e-43	-13.7	4.787	9.3248e-44	-14.25	3.91667	2.67839e-32
	-14.2	4.01394	6.33123e-34	-13.7	4.80866	7.85088e-44	-13.7	4.80866	4.0946e-44	-14.25	3.9375	1.3331e-32
	-14.2	4.03484	3.06508e-34	-13.7	4.83033	3.45354e-44	-13.7	4.83033	1.79181e-44	-14.25	3.95833	6.61365e-33
	-14.2	4.05575	1.47937e-34	-13.7	4.85199	1.51408e-44	-13.7	4.85199	7.81416e-45	-14.25	3.97917	3.27045e-33
	-14.2	4.07665	7.11859e-35	-13.7	4.87365	6.61559e-45	-13.7	4.87365	3.39611e-45	-14.25	4	1.61198e-33
	-14.2	4.09756	3.4151e-35	-13.7	4.89531	2.8809e-45	-13.7	4.89531	1.47093e-45	-14.25	4.02083	7.91942e-34
	-14.2	4.11847	1.63345e-35	-13.7	4.91697	1.25034e-45	-13.7	4.91697	6.34908e-46	-14.25	4.04167	3.87801e-34
	-14.2	4.13937	7.78951e-36	-13.7	4.93863	5.40843e-46	-13.7	4.93863	2.73113e-46	-14.25	4.0625	1.89279e-34
	-14.2	4.16028	3.70354e-36	-13.7	4.96029	2.33161e-46	-13.7	4.96029	1.1708e-46	-14.25	4.08333	9.20813e-35
	-14.2	4.18119	1.75563e-36	-13.7	4.98195	1.00181e-46	-13.7	4.98195	5.00195e-47	-14.25	4.10417	4.46494e-35
	-14.2	4.20209	8.29772e-37	-13.7	5.00361	4.29001e-47	-13.7	5.00361	2.12964e-47	-14.25	4.125	2.1579e-35
	-14.2	4.223	3.9102e-37	-13.7	5.02527	1.83095e-47	-13.7	5.02527	9.03625e-48	-14.25	4.14583	1.03948e-35
	-14.2	4.2439	1.8372e-37	-13.7	5.04693	7.78831e-48	-13.7	5.04693	3.82106e-48	-14.25	4.16667	4.99081e-36
	-14.2	4.26481	8.60664e-38	-13.7	5.06859	3.30185e-48	-13.7	5.06859	1.61026e-48	-14.25	4.1875	2.38831e-36
	-14.2	4.28571	4.02004e-38	-13.7	5.09025	1.39515e-48	-13.7	5.09025	6.76272e-49	-14.25	4.20833	1.13913e-36
	-14.2	4.30662	1.87219e-38	-13.7	5.11191	5.87536e-49	-13.7	5.11191	2.83051e-49	-14.25	4.22917	5.41525e-37
	-14.2	4.32753	8.69345e-39	-13.7	5.13357	2.46603e-49	-13.7	5.13357	1.18067e-49	-14.25	4.25	2.5658e-37
	-14.2	4.34843	4.02492e-39	-13.7	5.15524	1.03161e-49	-13.7	5.15524	4.90803e-50	-14.25	4.27083	1.21167e-37
	-14.2	4.36934	1.85799e-39	-13.7	5.1769	4.30112e-50	-13.7	5.1769	2.03332e-50	-14.25	4.29167	5.703e-38
	-14.2	4.39024	8.55171e-40	-13.7	5.19856	1.78732e-50	-13.7	5.19856	8.39512e-51	-14.25	4.3125	2.67532e-38
	-14.2	4.41115	3.92448e-40	-13.7	5.22022	7.40249e-51	-13.7	5.22022	3.45437e-51	-14.25	4.33333	1.25084e-38
	-14.2	4.43206	1.79568e-40	-13.7	5.24188	3.05567e-51	-13.7	5.24188	1.41655e-51	-14.25	4.35417	5.82876e-39
	-14.2	4.45296	8.19204e-41	-13.7	5.26354	1.25716e-51	-13.7	5.26354	5.78922e-52	-14.25	4.375	2.70707e-39
	-14.2	4.47387	3.72621e-41	-13.7	5.2852	5.15501e-52	-13.7	5.2852	2.35794e-52	-14.25	4.39583	1.25306e-39
	-14.2	4.49477	1.68987e-41	-13.7	5.30686	2.10681e-52	-13.7	5.30686	9.57129e-53	-14.25	4.41667	5.78077e-40
	-14.2	4.51568	7.6409e-42	-13.7	5.32852	8.58174e-53	-13.7	5.32852	3.87199e-53	-14.25	4.4375	2.65794e-40
	-14.2	4.53658	3.44459e-42	-13.7	5.35018	3.48403e-53	-13.7	5.35018	1.56109e-53	-14.25	4.45833	1.218e-40
	-14.2	4.55749	1.54821e-42	-13.7	5.37184	1.40976e-53	-13.7	5.37184	6.27259e-54	-14.25	4.47917	5.56272e-41
	-14.2	4.5784	6.93764e-43	-13.7	5.3935	5.68547e-54	-13.7	5.3935	2.51187e-54	-14.25	4.5	2.53202e-41
	-14.2	4.5993	3.09944e-43	-13.7	5.41516	2.2853e-54	-13.7	5.41516	1.00249e-54	-14.25	4.52083	1.14864e-41
	-14.2	4.62021	1.3805e-43	-13.7	5.43682	9.15538e-55	-13.7	5.43682	3.9874e-55	-14.25	4.54167	5.19323e-42
	-14.2	4.64112	6.13007e-44	-13.7	5.45848	3.65566e-55	-13.7	5.45848	1.58065e-55	-14.25	4.5625	2.34005e-42
	-14.2	4.66202	2.71373e-44	-13.7	5.48014	1.45483e-55	-13.7	5.48014	6.24472e-56	-14.25	4.58333	1.05086e-42
	-14.2	4.68293	1.19766e-44	-13.7	5.50181	5.77051e-56	-13.7	5.50181	2.45882e-56	-14.25	4.60417	4.70322e-43
	-14.2	4.70383	5.26935e-45	-13.7	5.52347	2.28125e-56	-13.7	5.52347	9.64881e-57	-14.25	4.625	2.09786e-43
	-14.2	4.72474	2.31118e-45	-13.7	5.54513	8.98846e-57	-13.7	5.54513	3.77362e-57	-14.25	4.64583	9.32581e-44
	-14.2	4.74564	1.01055e-45	-13.7	5.56679	3.52983e-57	-13.7	5.56679	1.47089e-57	-14.25	4.66667	4.13165e-44
	-14.2	4.76655	4.40479e-46	-13.7	5.58845	1.38158e-57	-13.7	5.58845	5.71396e-58	-14.25	4.6875	1.82426e-44
	-14.2	4.78746	1.91392e-46	-13.7	5.61011	5.38955e-58	-13.7	5.61011	2.21225e-58	-14.25	4.70833	8.02742e-45
	-14.2	4.80836	8.28997e-47	-13.7	5.63177	2.09548e-58	-13.7	5.63177	8.53632e-59	-14.25	4.72917	3.52037e-45
	-14.2	4.82927	3.57935e-47	-13.7	5.65343	8.12017e-59	-13.7	5.65343	3.28282e-59	-14.25	4.75	1.53859e-45
	-14.2	4.85017	1.54053e-47	-13.7	5.67509	3.13617e-59	-13.7	5.67509	1.25824e-59	-14.25	4.77083	6.7016e-46
	-14.2	4.87108	6.6092e-48	-13.7	5.69675	1.20721e-59	-13.7	5.69675	4.80641e-60	-14.25	4.79167	2.90908e-46
	-14.2	4.89199	2.82639e-48	-13.7	5.71841	4.63148e-60	-13.7	5.71841	1.82987e-60	-14.25	4.8125	1.25849e-46
	-14.2	4.91289	1.20479e-48	-13.7	5.74007	1.77095e-60	-13.7	5.74007	6.94321e-61	-14.25	4.83333	5.42582e-47
	-14.2	4.9338	5.11903e-49	-13.7	5.76173	6.74899e-61	-13.7	5.76173	2.62569e-61	-14.25	4.85417	2.33129e-47
	-14.2	4.9547	2.16796e-49	-13.7	5.78339	2.56342e-61	-13.7	5.78339	9.8962e-62	-14.25	4.875	9.98263e-48
	-14.2	4.97561	9.15161e-50	-13.7	5.80505	9.70392e-62	-13.7	5.80505	3.71738e-62	-14.25	4.89583	4.25999e-48
	-14.2	4.99652	3.85054e-50	-13.7	5.82672	3.66118e-62	-13.7	5.82672	1.39171e-62	-14.25	4.91667	1.8117e-48
	-14.2	5.01742	1.6148e-50	-13.7	5.84837	1.3767e-62	-13.7	5.84837	5.19282e-63	-14.25	4.9375	7.67852e-49
	-14.2	5.03833	6.74971e-51	-13.7	5.87004	5.1594e-63	-13.7	5.87004	1.93108e-63	-14.25	4.95833	3.24326e-49
	-14.2	5.05923	2.812e-51	-13.7	5.8917	1.9271e-63	-13.7	5.8917	7.15718e-64	-14.25	4.97917	1.36521e-49
	-14.2	5.08014	1.16763e-51	-13.7	5.91336	7.17378e-64	-13.7	5.91336	2.64379e-64	-14.25	5	5.72698e-50
	-14.2	5.10105	4.83225e-52	-13.7	5.93502	2.66154e-64	-13.7	5.93502	9.73316e-65	-14.25	5.02083	2.39422e-50
	-14.2	5.12195	1.99318e-52	-13.7	5.95668	9.84141e-65	-13.7	5.95668	3.57128e-65	-14.25	5.04167	9.97497e-51
	-14.2	5.14286	8.19389e-53	-13.7	5.97834	3.62677e-65	-13.7	5.97834	1.30598e-65	-14.25	5.0625	4.1416e-51
	-14.2	5.16376	3.35721e-53	-13.7	6	1.33204e-65	-13.7	6	4.75985e-66	-14.25	5.08333	1.71369e-51
	-14.2	5.18467	1.37091e-53	-13.65	0	0.01586	-13.65	0	0.01236	-14.25	5.10417	7.06652e-52
	-14.2	5.20557	5.57923e-54	-13.65	0.02166	0.03283	-13.65	0.02166	0.0256	-14.25	5.125	2.90392e-52
	-14.2	5.22648	2.26295e-54	-13.65	0.04332	0.04557	-13.65	0.04332	0.03558	-14.25	5.14583	1.18924e-52
	-14.2	5.24739	9.14762e-55	-13.65	0.06498	0.05405	-13.65	0.06498	0.04226	-14.25	5.16667	4.85358e-53
	-14.2	5.26829	3.68527e-55	-13.65	0.08664	0.05954	-13.65	0.08664	0.0466	-14.25	5.1875	1.97405e-53
	-14.2	5.2892	1.47964e-55	-13.65	0.1083	0.06249	-13.65	0.1083	0.04891	-14.25	5.20833	8.00129e-54
	-14.2	5.31011	5.92063e-56	-13.65	0.12996	0.06319	-13.65	0.12996	0.04939	-14.25	5.22917	3.23196e-54
	-14.2	5.33101	2.36102e-56	-13.65	0.15163	0.06194	-13.65	0.15163	0.04829	-14.25	5.25	1.30099e-54
	-14.2	5.35192	9.38321e-57	-13.65	0.17328	0.05915	-13.65	0.17328	0.04596	-14.25	5.27083	5.21899e-55
	-14.2	5.37282	3.71638e-57	-13.65	0.19495	0.05527	-13.65	0.19495	0.0428	-14.25	5.29167	2.08642e-55
	-14.2	5.39373	1.46691e-57	-13.65	0.21661	0.05072	-13.65	0.21661	0.03921	-14.25	5.3125	8.31223e-56
	-14.2	5.41463	5.77033e-58	-13.65	0.23827	0.04588	-13.65	0.23827	0.03549	-14.25	5.33333	3.30016e-56
	-14.2	5.43554	2.26208e-58	-13.65	0.25993	0.04096	-13.65	0.25993	0.03179	-14.25	5.35417	1.30573e-56
	-14.2	5.45645	8.83746e-59	-13.65	0.28159	0.03608	-13.65	0.28159	0.02812	-14.25	5.375	5.14843e-57
	-14.2	5.47735	3.44076e-59	-13.65	0.30325	0.03125	-13.65	0.30325	0.02445	-14.25	5.39583	2.023e-57
	-14.2	5.49826	1.33502e-59	-13.65	0.32491	0.0265	-13.65	0.32491	0.02073	-14.25	5.41667	7.92166e-58
	-14.2	5.51916	5.16212e-60	-13.65	0.34657	0.02187	-13.65	0.34657	0.01702	-14.25	5.4375	3.09126e-58
	-14.2	5.54007	1.98918e-60	-13.65	0.36823	0.01747	-13.65	0.36823	0.01341	-14.25	5.45833	1.20214e-58
	-14.2	5.56098	7.63873e-61	-13.65	0.38989	0.01347	-13.65	0.38989	0.0101	-14.25	5.47917	4.65879e-59
	-14.2	5.58188	2.92329e-61	-13.65	0.41155	0.01004	-13.65	0.41155	0.00727	-14.25	5.5	1.79924e-59
	-14.2	5.60279	1.11487e-61	-13.65	0.43321	0.0073	-13.65	0.43321	0.0051	-14.25	5.52083	6.92476e-60
	-14.2	5.62369	4.23717e-62	-13.65	0.45487	0.00534	-13.65	0.45487	0.00369	-14.25	5.54167	2.65594e-60
	-14.2	5.6446	1.60483e-62	-13.65	0.47653	0.00408	-13.65	0.47653	0.00297	-14.25	5.5625	1.01514e-60
	-14.2	5.6655	6.05731e-63	-13.65	0.4982	0.0033	-13.65	0.4982	0.00259	-14.25	5.58333	3.86666e-61
	-14.2	5.68641	2.2784e-63	-13.65	0.51986	0.00273	-13.65	0.51986	0.00227	-14.25	5.60417	1.46771e-61
	-14.2	5.70732	8.54038e-64	-13.65	0.54152	0.00219	-13.65	0.54152	0.00185	-14.25	5.625	5.55189e-62
	-14.2	5.72822	3.19023e-64	-13.65	0.56318	0.00163	-13.65	0.56318	0.00136	-14.25	5.64583	2.09285e-62
	-14.2	5.74913	1.18758e-64	-13.65	0.58484	0.00108	-13.65	0.58484	0.000883295	-14.25	5.66667	7.86199e-63
	-14.2	5.77004	4.40554e-65	-13.65	0.6065	0.000648104	-13.65	0.6065	0.000587839	-14.25	5.6875	2.94322e-63
	-14.2	5.79094	1.62866e-65	-13.65	0.62816	0.000516465	-13.65	0.62816	0.000671111	-14.25	5.70833	1.09801e-63
	-14.2	5.81185	6.0001e-66	-13.65	0.64982	0.000696687	-13.65	0.64982	0.00093509	-14.25	5.72917	4.08214e-64
	-14.2	5.83275	2.20283e-66	-13.65	0.67148	0.000921518	-13.65	0.67148	0.00118	-14.25	5.75	1.51239e-64
	-14.2	5.85366	8.05929e-67	-13.65	0.69314	0.0011	-13.65	0.69314	0.00137	-14.25	5.77083	5.58387e-65
	-14.2	5.87456	2.93837e-67	-13.65	0.7148	0.00121	-13.65	0.7148	0.00148	-14.25	5.79167	2.05447e-65
	-14.2	5.89547	1.06761e-67	-13.65	0.73646	0.00126	-13.65	0.73646	0.00154	-14.25	5.8125	7.53287e-66
	-14.2	5.91638	3.86552e-68	-13.65	0.75812	0.00128	-13.65	0.75812	0.00155	-14.25	5.83333	2.75242e-66
	-14.2	5.93728	1.39476e-68	-13.65	0.77978	0.00126	-13.65	0.77978	0.00152	-14.25	5.85417	1.00222e-66
	-14.2	5.95819	5.01513e-69	-13.65	0.80144	0.00121	-13.65	0.80144	0.00146	-14.25	5.875	3.63669e-67
	-14.2	5.97909	1.79704e-69	-13.65	0.8231	0.00114	-13.65	0.8231	0.00137	-14.25	5.89583	1.31505e-67
	-14.2	6	6.41693e-70	-13.65	0.84476	0.00105	-13.65	0.84476	0.00126	-14.25	5.91667	4.73884e-68
	-14.15	0	0.02067	-13.65	0.86643	0.000951209	-13.65	0.86643	0.00114	-14.25	5.9375	1.70175e-68
	-14.15	0.02091	0.04193	-13.65	0.88809	0.000849307	-13.65	0.88809	0.00101	-14.25	5.95833	6.08992e-69
	-14.15	0.04181	0.05783	-13.65	0.90975	0.000747099	-13.65	0.90975	0.000889497	-14.25	5.97917	2.17181e-69
	-14.15	0.06272	0.06801	-13.65	0.93141	0.000648328	-13.65	0.93141	0.000770587	-14.25	6	7.71833e-70
	-14.15	0.08362	0.0744	-13.65	0.95307	0.000555751	-13.65	0.95307	0.000659664	-14.2	0	0.00665
	-14.15	0.10453	0.07787	-13.65	0.97473	0.000471149	-13.65	0.97473	0.000558639	-14.2	0.02083	0.01343
	-14.15	0.12544	0.07901	-13.65	0.99639	0.000395442	-13.65	0.99639	0.000468442	-14.2	0.04167	0.01835
	-14.15	0.14634	0.07823	-13.65	1.01805	0.000328868	-13.65	1.01805	0.000389242	-14.2	0.0625	0.02132
	-14.15	0.16725	0.07578	-13.65	1.03971	0.000271182	-13.65	1.03971	0.000320673	-14.2	0.08333	0.02308
	-14.15	0.18815	0.07184	-13.65	1.06137	0.000221819	-13.65	1.06137	0.00026203	-14.2	0.10417	0.02406
	-14.15	0.20906	0.06659	-13.65	1.08303	0.000180042	-13.65	1.08303	0.00021242	-14.2	0.125	0.02456
	-14.15	0.22997	0.06027	-13.65	1.10469	0.000145034	-13.65	1.10469	0.000170868	-14.2	0.14583	0.02472
	-14.15	0.25087	0.05324	-13.65	1.12635	0.00011597	-13.65	1.12635	0.000136392	-14.2	0.16667	0.02449
	-14.15	0.27178	0.04594	-13.65	1.14801	9.20549e-05	-13.65	1.14801	0.000108048	-14.2	0.1875	0.02375
	-14.15	0.29268	0.03887	-13.65	1.16968	7.25463e-05	-13.65	1.16968	8.49531e-05	-14.2	0.20833	0.02238
	-14.15	0.31359	0.03245	-13.65	1.19134	5.67684e-05	-13.65	1.19134	6.63023e-05	-14.2	0.22917	0.02034
	-14.15	0.33449	0.02699	-13.65	1.213	4.41159e-05	-13.65	1.213	5.13736e-05	-14.2	0.25	0.01777
	-14.15	0.3554	0.02256	-13.65	1.23466	3.40551e-05	-13.65	1.23466	3.9529e-05	-14.2	0.27083	0.01491
	-14.15	0.37631	0.01902	-13.65	1.25632	2.61214e-05	-13.65	1.25632	3.02133e-05	-14.2	0.29167	0.01209
	-14.15	0.39721	0.01611	-13.65	1.27798	1.99163e-05	-13.65	1.27798	2.2949e-05	-14.2	0.3125	0.0097
	-14.15	0.41812	0.01357	-13.65	1.29964	1.51015e-05	-13.65	1.29964	1.73316e-05	-14.2	0.33333	0.00806
	-14.15	0.43902	0.01125	-13.65	1.3213	1.13939e-05	-13.65	1.3213	1.30222e-05	-14.2	0.35417	0.00724
	-14.15	0.45993	0.00911	-13.65	1.34296	8.55937e-06	-13.65	1.34296	9.7412e-06	-14.2	0.375	0.00695
	-14.15	0.48084	0.00718	-13.65	1.36462	6.40671e-06	-13.65	1.36462	7.26041e-06	-14.2	0.39583	0.00679
	-14.15	0.50174	0.00552	-13.65	1.38628	4.78156e-06	-13.65	1.38628	5.39622e-06	-14.2	0.41667	0.00651
	-14.15	0.52265	0.0042	-13.65	1.40794	3.56093e-06	-13.65	1.40794	4.00272e-06	-14.2	0.4375	0.00602
	-14.15	0.54355	0.00324	-13.65	1.4296	2.64795e-06	-13.65	1.4296	2.96544e-06	-14.2	0.45833	0.00536
	-14.15	0.56446	0.00261	-13.65	1.45126	1.96721e-06	-13.65	1.45126	2.19566e-06	-14.2	0.47917	0.00461
	-14.15	0.58537	0.00226	-13.65	1.47292	1.46071e-06	-13.65	1.47292	1.62547e-06	-14.2	0.5	0.00387
	-14.15	0.60627	0.00213	-13.65	1.49459	1.08427e-06	-13.65	1.49459	1.20345e-06	-14.2	0.52083	0.00321
	-14.15	0.62718	0.00213	-13.65	1.51625	8.04588e-07	-13.65	1.51625	8.91057e-07	-14.2	0.54167	0.00268
	-14.15	0.64808	0.00219	-13.65	1.53791	5.96745e-07	-13.65	1.53791	6.59642e-07	-14.2	0.5625	0.00234
	-14.15	0.66899	0.00228	-13.65	1.55957	4.42213e-07	-13.65	1.55957	4.88043e-07	-14.2	0.58333	0.0022
	-14.15	0.6899	0.00234	-13.65	1.58123	3.27268e-07	-13.65	1.58123	3.60683e-07	-14.2	0.60417	0.00223
	-14.15	0.7108	0.00236	-13.65	1.60289	2.41758e-07	-13.65	1.60289	2.66108e-07	-14.2	0.625	0.00236
	-14.15	0.73171	0.00232	-13.65	1.62455	1.78171e-07	-13.65	1.62455	1.95886e-07	-14.2	0.64583	0.00253
	-14.15	0.75261	0.00223	-13.65	1.64621	1.30937e-07	-13.65	1.64621	1.4379e-07	-14.2	0.66667	0.00269
	-14.15	0.77352	0.00209	-13.65	1.66787	9.59116e-08	-13.65	1.66787	1.05204e-07	-14.2	0.6875	0.0028
	-14.15	0.79443	0.00193	-13.65	1.68953	7.00018e-08	-13.65	1.68953	7.66914e-08	-14.2	0.70833	0.00284
	-14.15	0.81533	0.00174	-13.65	1.71119	5.08928e-08	-13.65	1.71119	5.56865e-08	-14.2	0.72917	0.00281
	-14.15	0.83624	0.00154	-13.65	1.73285	3.68492e-08	-13.65	1.73285	4.0267e-08	-14.2	0.75	0.00272
	-14.15	0.85714	0.00135	-13.65	1.75451	2.65685e-08	-13.65	1.75451	2.89927e-08	-14.2	0.77083	0.00257
	-14.15	0.87805	0.00116	-13.65	1.77617	1.90742e-08	-13.65	1.77617	2.07844e-08	-14.2	0.79167	0.00239
	-14.15	0.89895	0.000992941	-13.65	1.79783	1.3635e-08	-13.65	1.79783	1.48349e-08	-14.2	0.8125	0.00218
	-14.15	0.91986	0.000838377	-13.65	1.8195	9.70515e-09	-13.65	1.8195	1.05425e-08	-14.2	0.83333	0.00195
	-14.15	0.94077	0.000701309	-13.65	1.84116	6.87882e-09	-13.65	1.84116	7.45995e-09	-14.2	0.85417	0.00173
	-14.15	0.96167	0.000581697	-13.65	1.86282	4.85535e-09	-13.65	1.86282	5.25641e-09	-14.2	0.875	0.00151
	-14.15	0.98258	0.000478723	-13.65	1.88448	3.41318e-09	-13.65	1.88448	3.68844e-09	-14.2	0.89583	0.00131
	-14.15	1.00348	0.0003911	-13.65	1.90614	2.38986e-09	-13.65	1.90614	2.57771e-09	-14.2	0.91667	0.00112
	-14.15	1.02439	0.000317299	-13.65	1.9278	1.66686e-09	-13.65	1.9278	1.79432e-09	-14.2	0.9375	0.00094891
	-14.15	1.0453	0.000255709	-13.65	1.94946	1.1582e-09	-13.65	1.94946	1.24417e-09	-14.2	0.95833	0.000797989
	-14.15	1.0662	0.000204741	-13.65	1.97112	8.01787e-10	-13.65	1.97112	8.59422e-10	-14.2	0.97917	0.00066572
	-14.15	1.08711	0.000162896	-13.65	1.99278	5.53044e-10	-13.65	1.99278	5.91436e-10	-14.2	1	0.00055113
	-14.15	1.10801	0.000128803	-13.65	2.01444	3.80113e-10	-13.65	2.01444	4.05516e-10	-14.2	1.02083	0.000452868
	-14.15	1.12892	0.000101228	-13.65	2.0361	2.60341e-10	-13.65	2.0361	2.77031e-10	-14.2	1.04167	0.000369397
	-14.15	1.14983	7.90865e-05	-13.65	2.05776	1.77692e-10	-13.65	2.05776	1.88573e-10	-14.2	1.0625	0.000299117
	-14.15	1.17073	6.14342e-05	-13.65	2.07942	1.20864e-10	-13.65	2.07942	1.27901e-10	-14.2	1.08333	0.000240449
	-14.15	1.19164	4.74597e-05	-13.65	2.10108	8.19297e-11	-13.65	2.10108	8.64397e-11	-14.2	1.10417	0.000191887
	-14.15	1.21254	3.64734e-05	-13.65	2.12274	5.53481e-11	-13.65	2.12274	5.82105e-11	-14.2	1.125	0.000152025
	-14.15	1.23345	2.78949e-05	-13.65	2.1444	3.72633e-11	-13.65	2.1444	3.90602e-11	-14.2	1.14583	0.000119578
	-14.15	1.25436	2.12406e-05	-13.65	2.16607	2.5002e-11	-13.65	2.16607	2.61162e-11	-14.2	1.16667	9.33881e-05
	-14.15	1.27526	1.61112e-05	-13.65	2.18773	1.67177e-11	-13.65	2.18773	1.73988e-11	-14.2	1.1875	7.24249e-05
	-14.15	1.29617	1.21806e-05	-13.65	2.20939	1.11399e-11	-13.65	2.20939	1.15494e-11	-14.2	1.20833	5.57851e-05
	-14.15	1.31707	9.18461e-06	-13.65	2.23105	7.3974e-12	-13.65	2.23105	7.63868e-12	-14.2	1.22917	4.2686e-05
	-14.15	1.33798	6.91169e-06	-13.65	2.25271	4.89513e-12	-13.65	2.25271	5.03375e-12	-14.2	1.25	3.24578e-05
	-14.15	1.35888	5.19396e-06	-13.65	2.27437	3.22797e-12	-13.65	2.27437	3.30501e-12	-14.2	1.27083	2.45346e-05
	-14.15	1.37979	3.89962e-06	-13.65	2.29603	2.12112e-12	-13.65	2.29603	2.16199e-12	-14.2	1.29167	1.8444e-05
	-14.15	1.4007	2.92625e-06	-13.65	2.31769	1.38889e-12	-13.65	2.31769	1.40906e-12	-14.2	1.3125	1.37963e-05
	-14.15	1.4216	2.19504e-06	-13.65	2.33935	9.06217e-13	-13.65	2.33935	9.14957e-13	-14.2	1.33333	1.02743e-05
	-14.15	1.44251	1.64589e-06	-13.65	2.36101	5.89186e-13	-13.65	2.36101	5.91917e-13	-14.2	1.35417	7.6222e-06
	-14.15	1.46341	1.23337e-06	-13.65	2.38267	3.81705e-13	-13.65	2.38267	3.81515e-13	-14.2	1.375	5.63672e-06
	-14.15	1.48432	9.23319e-07	-13.65	2.40433	2.46409e-13	-13.65	2.40433	2.44992e-13	-14.2	1.39583	4.1578e-06
	-14.15	1.50523	6.90173e-07	-13.65	2.42599	1.58503e-13	-13.65	2.42599	1.56742e-13	-14.2	1.41667	3.06089e-06
	-14.15	1.52613	5.14835e-07	-13.65	2.44765	1.01596e-13	-13.65	2.44765	9.99114e-14	-14.2	1.4375	2.2501e-06
	-14.15	1.54704	3.8303e-07	-13.65	2.46931	6.48888e-14	-13.65	2.46931	6.3452e-14	-14.2	1.45833	1.65235e-06
	-14.15	1.56794	2.84066e-07	-13.65	2.49098	4.12977e-14	-13.65	2.49098	4.01497e-14	-14.2	1.47917	1.21244e-06
	-14.15	1.58885	2.09903e-07	-13.65	2.51264	2.61907e-14	-13.65	2.51264	2.53124e-14	-14.2	1.5	8.89038e-07
	-14.15	1.60976	1.54476e-07	-13.65	2.5343	1.65516e-14	-13.65	2.5343	1.59003e-14	-14.2	1.52083	6.51425e-07
	-14.15	1.63066	1.13189e-07	-13.65	2.55596	1.04234e-14	-13.65	2.55596	9.95186e-15	-14.2	1.54167	4.76884e-07
	-14.15	1.65157	8.25581e-08	-13.65	2.57762	6.54132e-15	-13.65	2.57762	6.20642e-15	-14.2	1.5625	3.48688e-07
	-14.15	1.67247	5.99321e-08	-13.65	2.59928	4.09081e-15	-13.65	2.59928	3.85678e-15	-14.2	1.58333	2.54556e-07
	-14.15	1.69338	4.32984e-08	-13.65	2.62094	2.54948e-15	-13.65	2.62094	2.38816e-15	-14.2	1.60417	1.85471e-07
	-14.15	1.71429	3.11309e-08	-13.65	2.6426	1.58342e-15	-13.65	2.6426	1.47356e-15	-14.2	1.625	1.34818e-07
	-14.15	1.73519	2.2276e-08	-13.65	2.66426	9.80062e-16	-13.65	2.66426	9.06035e-16	-14.2	1.64583	9.77304e-08
	-14.15	1.7561	1.58649e-08	-13.65	2.68592	6.04545e-16	-13.65	2.68592	5.55143e-16	-14.2	1.66667	7.06288e-08
	-14.15	1.777	1.12471e-08	-13.65	2.70758	3.71645e-16	-13.65	2.70758	3.38967e-16	-14.2	1.6875	5.08722e-08
	-14.15	1.79791	7.93782e-09	-13.65	2.72924	2.27697e-16	-13.65	2.72924	2.06258e-16	-14.2	1.70833	3.65114e-08
	-14.15	1.81882	5.578e-09	-13.65	2.7509	1.39035e-16	-13.65	2.7509	1.25075e-16	-14.2	1.72917	2.61065e-08
	-14.15	1.83972	3.90333e-09	-13.65	2.77256	8.46125e-17	-13.65	2.77256	7.55873e-17	-14.2	1.75	1.85947e-08
	-14.15	1.86063	2.7204e-09	-13.65	2.79422	5.13205e-17	-13.65	2.79422	4.55251e-17	-14.2	1.77083	1.31921e-08
	-14.15	1.88153	1.88855e-09	-13.65	2.81588	3.10241e-17	-13.65	2.81588	2.73265e-17	-14.2	1.79167	9.32191e-09
	-14.15	1.90244	1.3061e-09	-13.65	2.83755	1.86924e-17	-13.65	2.83755	1.63476e-17	-14.2	1.8125	6.56078e-09
	-14.15	1.92335	8.99957e-10	-13.65	2.85921	1.1225e-17	-13.65	2.85921	9.74692e-18	-14.2	1.83333	4.59906e-09
	-14.15	1.94425	6.17884e-10	-13.65	2.88087	6.71854e-18	-13.65	2.88087	5.79201e-18	-14.2	1.85417	3.21113e-09
	-14.15	1.96516	4.22728e-10	-13.65	2.90253	4.00799e-18	-13.65	2.90253	3.43041e-18	-14.2	1.875	2.23324e-09
	-14.15	1.98606	2.8821e-10	-13.65	2.92419	2.38312e-18	-13.65	2.92419	2.02498e-18	-14.2	1.89583	1.54711e-09
	-14.15	2.00697	1.95823e-10	-13.65	2.94585	1.41233e-18	-13.65	2.94585	1.1914e-18	-14.2	1.91667	1.06767e-09
	-14.15	2.02787	1.32598e-10	-13.65	2.96751	8.34246e-19	-13.65	2.96751	6.98649e-19	-14.2	1.9375	7.34003e-10
	-14.15	2.04878	8.94796e-11	-13.65	2.98917	4.91162e-19	-13.65	2.98917	4.08348e-19	-14.2	1.95833	5.02721e-10
	-14.15	2.06969	6.01761e-11	-13.65	3.01083	2.88222e-19	-13.65	3.01083	2.37888e-19	-14.2	1.97917	3.43035e-10
	-14.15	2.09059	4.03298e-11	-13.65	3.03249	1.68578e-19	-13.65	3.03249	1.38131e-19	-14.2	2	2.33211e-10
	-14.15	2.1115	2.69351e-11	-13.65	3.05415	9.82763e-20	-13.65	3.05415	7.99434e-20	-14.2	2.02083	1.57968e-10
	-14.15	2.1324	1.7926e-11	-13.65	3.07581	5.71041e-20	-13.65	3.07581	4.61162e-20	-14.2	2.04167	1.06612e-10
	-14.15	2.15331	1.1888e-11	-13.65	3.09747	3.30717e-20	-13.65	3.09747	2.65157e-20	-14.2	2.0625	7.16919e-11
	-14.15	2.17422	7.85546e-12	-13.65	3.11913	1.90905e-20	-13.65	3.11913	1.51961e-20	-14.2	2.08333	4.80357e-11
	-14.15	2.19512	5.17199e-12	-13.65	3.14079	1.09837e-20	-13.65	3.14079	8.68045e-21	-14.2	2.10417	3.20693e-11
	-14.15	2.21603	3.39275e-12	-13.65	3.16246	6.29862e-21	-13.65	3.16246	4.94236e-21	-14.2	2.125	2.13329e-11
	-14.15	2.23693	2.21737e-12	-13.65	3.18412	3.60007e-21	-13.65	3.18412	2.80484e-21	-14.2	2.14583	1.41397e-11
	-14.15	2.25784	1.4438e-12	-13.65	3.20578	2.05089e-21	-13.65	3.20578	1.58659e-21	-14.2	2.16667	9.33823e-12
	-14.15	2.27875	9.36575e-13	-13.65	3.22744	1.1645e-21	-13.65	3.22744	8.94548e-22	-14.2	2.1875	6.14493e-12
	-14.15	2.29965	6.05258e-13	-13.65	3.2491	6.59019e-22	-13.65	3.2491	5.02718e-22	-14.2	2.20833	4.029e-12
	-14.15	2.32056	3.89667e-13	-13.65	3.27076	3.71723e-22	-13.65	3.27076	2.81597e-22	-14.2	2.22917	2.63209e-12
	-14.15	2.34146	2.49918e-13	-13.65	3.29242	2.08978e-22	-13.65	3.29242	1.57222e-22	-14.2	2.25	1.71328e-12
	-14.15	2.36237	1.5968e-13	-13.65	3.31408	1.17095e-22	-13.65	3.31408	8.74945e-23	-14.2	2.27083	1.11117e-12
	-14.15	2.38327	1.01638e-13	-13.65	3.33574	6.53939e-23	-13.65	3.33574	4.85321e-23	-14.2	2.29167	7.18044e-13
	-14.15	2.40418	6.4448e-14	-13.65	3.3574	3.6399e-23	-13.65	3.3574	2.68323e-23	-14.2	2.3125	4.62322e-13
	-14.15	2.42509	4.07116e-14	-13.65	3.37906	2.01928e-23	-13.65	3.37906	1.47865e-23	-14.2	2.33333	2.96594e-13
	-14.15	2.44599	2.56205e-14	-13.65	3.40072	1.11649e-23	-13.65	3.40072	8.12185e-24	-14.2	2.35417	1.89585e-13
	-14.15	2.4669	1.60628e-14	-13.65	3.42238	6.15271e-24	-13.65	3.42238	4.44654e-24	-14.2	2.375	1.20747e-13
	-14.15	2.4878	1.00329e-14	-13.65	3.44404	3.3793e-24	-13.65	3.44404	2.42642e-24	-14.2	2.39583	7.66269e-14
	-14.15	2.50871	6.24329e-15	-13.65	3.4657	1.84984e-24	-13.65	3.4657	1.31974e-24	-14.2	2.41667	4.84534e-14
	-14.15	2.52962	3.87068e-15	-13.65	3.48737	1.00923e-24	-13.65	3.48737	7.15462e-25	-14.2	2.4375	3.05288e-14
	-14.15	2.55052	2.39088e-15	-13.65	3.50902	5.48771e-25	-13.65	3.50902	3.86598e-25	-14.2	2.45833	1.91667e-14
	-14.15	2.57143	1.47141e-15	-13.65	3.53069	2.97397e-25	-13.65	3.53069	2.08212e-25	-14.2	2.47917	1.19906e-14
	-14.15	2.59233	9.02241e-16	-13.65	3.55235	1.60629e-25	-13.65	3.55235	1.1177e-25	-14.2	2.5	7.47481e-15
	-14.15	2.61324	5.51231e-16	-13.65	3.57401	8.64677e-26	-13.65	3.57401	5.98025e-26	-14.2	2.52083	4.64336e-15
	-14.15	2.63415	3.35564e-16	-13.65	3.59567	4.63899e-26	-13.65	3.59567	3.1892e-26	-14.2	2.54167	2.8744e-15
	-14.15	2.65505	2.03543e-16	-13.65	3.61733	2.48046e-26	-13.65	3.61733	1.69518e-26	-14.2	2.5625	1.77318e-15
	-14.15	2.67596	1.23022e-16	-13.65	3.63899	1.32185e-26	-13.65	3.63899	8.98084e-27	-14.2	2.58333	1.09008e-15
	-14.15	2.69686	7.4091e-17	-13.65	3.66065	7.02045e-27	-13.65	3.66065	4.74226e-27	-14.2	2.60417	6.67838e-16
	-14.15	2.71777	4.44638e-17	-13.65	3.68231	3.71608e-27	-13.65	3.68231	2.49586e-27	-14.2	2.625	4.07758e-16
	-14.15	2.73868	2.65898e-17	-13.65	3.70397	1.96038e-27	-13.65	3.70397	1.30924e-27	-14.2	2.64583	2.4812e-16
	-14.15	2.75958	1.58451e-17	-13.65	3.72563	1.0307e-27	-13.65	3.72563	6.84516e-28	-14.2	2.66667	1.50472e-16
	-14.15	2.78049	9.40923e-18	-13.65	3.74729	5.40073e-28	-13.65	3.74729	3.56705e-28	-14.2	2.6875	9.09482e-17
	-14.15	2.80139	5.56794e-18	-13.65	3.76895	2.82038e-28	-13.65	3.76895	1.85266e-28	-14.2	2.70833	5.4788e-17
	-14.15	2.8223	3.28338e-18	-13.65	3.79061	1.46789e-28	-13.65	3.79061	9.59051e-29	-14.2	2.72917	3.28956e-17
	-14.15	2.84321	1.92947e-18	-13.65	3.81227	7.61395e-29	-13.65	3.81227	4.94818e-29	-14.2	2.75	1.96861e-17
	-14.15	2.86411	1.12992e-18	-13.65	3.83393	3.93601e-29	-13.65	3.83393	2.54452e-29	-14.2	2.77083	1.17424e-17
	-14.15	2.88502	6.59408e-19	-13.65	3.8556	2.02783e-29	-13.65	3.8556	1.30413e-29	-14.2	2.79167	6.98137e-18
	-14.15	2.90592	3.83494e-19	-13.65	3.87726	1.0412e-29	-13.65	3.87726	6.6618e-30	-14.2	2.8125	4.13726e-18
	-14.15	2.92683	2.22261e-19	-13.65	3.89892	5.32802e-30	-13.65	3.89892	3.39167e-30	-14.2	2.83333	2.44389e-18
	-14.15	2.94774	1.28372e-19	-13.65	3.92058	2.71722e-30	-13.65	3.92058	1.72102e-30	-14.2	2.85417	1.43898e-18
	-14.15	2.96864	7.38888e-20	-13.65	3.94224	1.38105e-30	-13.65	3.94224	8.70382e-31	-14.2	2.875	8.44569e-19
	-14.15	2.98955	4.23832e-20	-13.65	3.9639	6.99553e-31	-13.65	3.9639	4.38713e-31	-14.2	2.89583	4.94116e-19
	-14.15	3.01045	2.42278e-20	-13.65	3.98556	3.53148e-31	-13.65	3.98556	2.20393e-31	-14.2	2.91667	2.88165e-19
	-14.15	3.03136	1.3802e-20	-13.65	4.00722	1.77672e-31	-13.65	4.00722	1.10347e-31	-14.2	2.9375	1.67524e-19
	-14.15	3.05226	7.83568e-21	-13.65	4.02888	8.90853e-32	-13.65	4.02888	5.50641e-32	-14.2	2.95833	9.7082e-20
	-14.15	3.07317	4.43323e-21	-13.65	4.05054	4.45161e-32	-13.65	4.05054	2.73854e-32	-14.2	2.97917	5.6083e-20
	-14.15	3.09408	2.49962e-21	-13.65	4.0722	2.21694e-32	-13.65	4.0722	1.35741e-32	-14.2	3	3.22966e-20
	-14.15	3.11498	1.40455e-21	-13.65	4.09386	1.10031e-32	-13.65	4.09386	6.70564e-33	-14.2	3.02083	1.85405e-20
	-14.15	3.13589	7.86526e-22	-13.65	4.11552	5.44248e-33	-13.65	4.11552	3.30149e-33	-14.2	3.04167	1.06102e-20
	-14.15	3.15679	4.38935e-22	-13.65	4.13718	2.6829e-33	-13.65	4.13718	1.62001e-33	-14.2	3.0625	6.05297e-21
	-14.15	3.1777	2.44119e-22	-13.65	4.15885	1.31806e-33	-13.65	4.15885	7.92246e-34	-14.2	3.08333	3.44237e-21
	-14.15	3.19861	1.35306e-22	-13.65	4.18051	6.45346e-34	-13.65	4.18051	3.86134e-34	-14.2	3.10417	1.95161e-21
	-14.15	3.21951	7.4739e-23	-13.65	4.20217	3.149e-34	-13.65	4.20217	1.87564e-34	-14.2	3.125	1.103e-21
	-14.15	3.24042	4.1143e-23	-13.65	4.22383	1.53135e-34	-13.65	4.22383	9.08017e-35	-14.2	3.14583	6.2145e-22
	-14.15	3.26132	2.25716e-23	-13.65	4.24549	7.4217e-35	-13.65	4.24549	4.38096e-35	-14.2	3.16667	3.4905e-22
	-14.15	3.28223	1.2341e-23	-13.65	4.26715	3.58473e-35	-13.65	4.26715	2.10657e-35	-14.2	3.1875	1.95443e-22
	-14.15	3.30314	6.72451e-24	-13.65	4.28881	1.72557e-35	-13.65	4.28881	1.00951e-35	-14.2	3.20833	1.09095e-22
	-14.15	3.32404	3.6517e-24	-13.65	4.31047	8.27819e-36	-13.65	4.31047	4.82141e-36	-14.2	3.22917	6.07073e-23
	-14.15	3.34495	1.97631e-24	-13.65	4.33213	3.95788e-36	-13.65	4.33213	2.2949e-36	-14.2	3.25	3.36767e-23
	-14.15	3.36585	1.06597e-24	-13.65	4.35379	1.88589e-36	-13.65	4.35379	1.08863e-36	-14.2	3.27083	1.8624e-23
	-14.15	3.38676	5.73015e-25	-13.65	4.37545	8.95564e-37	-13.65	4.37545	5.14665e-37	-14.2	3.29167	1.02675e-23
	-14.15	3.40767	3.06988e-25	-13.65	4.39711	4.23841e-37	-13.65	4.39711	2.42489e-37	-14.2	3.3125	5.64305e-24
	-14.15	3.42857	1.63913e-25	-13.65	4.41877	1.99912e-37	-13.65	4.41877	1.13863e-37	-14.2	3.33333	3.09181e-24
	-14.15	3.44948	8.72259e-26	-13.65	4.44043	9.39724e-38	-13.65	4.44043	5.32842e-38	-14.2	3.35417	1.68874e-24
	-14.15	3.47038	4.62616e-26	-13.65	4.46209	4.40242e-38	-13.65	4.46209	2.48505e-38	-14.2	3.375	9.19531e-25
	-14.15	3.49129	2.44536e-26	-13.65	4.48376	2.05548e-38	-13.65	4.48376	1.15504e-38	-14.2	3.39583	4.99136e-25
	-14.15	3.5122	1.2883e-26	-13.65	4.50542	9.56454e-39	-13.65	4.50542	5.35028e-39	-14.2	3.41667	2.70098e-25
	-14.15	3.5331	6.76459e-27	-13.65	4.52708	4.43554e-39	-13.65	4.52708	2.46989e-39	-14.2	3.4375	1.45704e-25
	-14.15	3.55401	3.54018e-27	-13.65	4.54874	2.05004e-39	-13.65	4.54874	1.13632e-39	-14.2	3.45833	7.83555e-26
	-14.15	3.57491	1.84659e-27	-13.65	4.5704	9.44298e-40	-13.65	4.5704	5.21006e-40	-14.2	3.47917	4.20062e-26
	-14.15	3.59582	9.60028e-28	-13.65	4.59206	4.33501e-40	-13.65	4.59206	2.3807e-40	-14.2	3.5	2.24493e-26
	-14.15	3.61673	4.97469e-28	-13.65	4.61372	1.98338e-40	-13.65	4.61372	1.08414e-40	-14.2	3.52083	1.19601e-26
	-14.15	3.63763	2.56935e-28	-13.65	4.63538	9.04397e-41	-13.65	4.63538	4.92025e-41	-14.2	3.54167	6.35197e-27
	-14.15	3.65854	1.3227e-28	-13.65	4.65704	4.11006e-41	-13.65	4.65704	2.22539e-41	-14.2	3.5625	3.36297e-27
	-14.15	3.67944	6.78709e-29	-13.65	4.6787	1.86155e-41	-13.65	4.6787	1.0031e-41	-14.2	3.58333	1.77491e-27
	-14.15	3.70035	3.47133e-29	-13.65	4.70036	8.40315e-42	-13.65	4.70036	4.50613e-42	-14.2	3.60417	9.33825e-28
	-14.15	3.72125	1.76971e-29	-13.65	4.72202	3.7805e-42	-13.65	4.72202	2.01734e-42	-14.2	3.625	4.89768e-28
	-14.15	3.74216	8.99311e-30	-13.65	4.74368	1.69511e-42	-13.65	4.74368	9.00068e-43	-14.2	3.64583	2.56064e-28
	-14.15	3.76307	4.55536e-30	-13.65	4.76534	7.57509e-43	-13.65	4.76534	4.00212e-43	-14.2	3.66667	1.33456e-28
	-14.15	3.78397	2.3001e-30	-13.65	4.787	3.37382e-43	-13.65	4.787	1.77347e-43	-14.2	3.6875	6.93354e-29
	-14.15	3.80488	1.15768e-30	-13.65	4.80866	1.49762e-43	-13.65	4.80866	7.83208e-44	-14.2	3.70833	3.59087e-29
	-14.15	3.82578	5.80834e-31	-13.65	4.83033	6.62563e-44	-13.65	4.83033	3.44707e-44	-14.2	3.72917	1.85383e-29
	-14.15	3.84669	2.90499e-31	-13.65	4.85199	2.92146e-44	-13.65	4.85199	1.51197e-44	-14.2	3.75	9.54033e-30
	-14.15	3.8676	1.44834e-31	-13.65	4.87365	1.28387e-44	-13.65	4.87365	6.60931e-45	-14.2	3.77083	4.89415e-30
	-14.15	3.8885	7.19845e-32	-13.65	4.89531	5.62332e-45	-13.65	4.89531	2.87932e-45	-14.2	3.79167	2.5027e-30
	-14.15	3.90941	3.56659e-32	-13.65	4.91697	2.45479e-45	-13.65	4.91697	1.2501e-45	-14.2	3.8125	1.27573e-30
	-14.15	3.93031	1.76165e-32	-13.65	4.93863	1.06804e-45	-13.65	4.93863	5.40907e-46	-14.2	3.83333	6.48217e-31
	-14.15	3.95122	8.67451e-33	-13.65	4.96029	4.63145e-46	-13.65	4.96029	2.3325e-46	-14.2	3.85417	3.28318e-31
	-14.15	3.97213	4.25828e-33	-13.65	4.98195	2.0017e-46	-13.65	4.98195	1.00241e-46	-14.2	3.875	1.6576e-31
	-14.15	3.99303	2.08399e-33	-13.65	5.00361	8.62256e-47	-13.65	5.00361	4.2933e-47	-14.2	3.89583	8.34201e-32
	-14.15	4.01394	1.01679e-33	-13.65	5.02527	3.70195e-47	-13.65	5.02527	1.83257e-47	-14.2	3.91667	4.18473e-32
	-14.15	4.03484	4.94595e-34	-13.65	5.04693	1.5841e-47	-13.65	5.04693	7.79574e-48	-14.2	3.9375	2.09251e-32
	-14.15	4.05575	2.39859e-34	-13.65	5.06859	6.75604e-48	-13.65	5.06859	3.30506e-48	-14.2	3.95833	1.04296e-32
	-14.15	4.07665	1.15972e-34	-13.65	5.09025	2.87185e-48	-13.65	5.09025	1.39646e-48	-14.2	3.97917	5.18162e-33
	-14.15	4.09756	5.59052e-35	-13.65	5.11191	1.21673e-48	-13.65	5.11191	5.88035e-49	-14.2	4	2.56602e-33
	-14.15	4.11847	2.6869e-35	-13.65	5.13357	5.1379e-49	-13.65	5.13357	2.46778e-49	-14.2	4.02083	1.26663e-33
	-14.15	4.13937	1.28754e-35	-13.65	5.15524	2.16242e-49	-13.65	5.15524	1.03214e-49	-14.2	4.04167	6.23204e-34
	-14.15	4.16028	6.15146e-36	-13.65	5.1769	9.07105e-50	-13.65	5.1769	4.30234e-50	-14.2	4.0625	3.05633e-34
	-14.15	4.18119	2.93031e-36	-13.65	5.19856	3.79262e-50	-13.65	5.19856	1.78731e-50	-14.2	4.08333	1.49402e-34
	-14.15	4.20209	1.39177e-36	-13.65	5.22022	1.58047e-50	-13.65	5.22022	7.39991e-51	-14.2	4.10417	7.27947e-35
	-14.15	4.223	6.59089e-37	-13.65	5.24188	6.56442e-51	-13.65	5.24188	3.05342e-51	-14.2	4.125	3.5353e-35
	-14.15	4.2439	3.11205e-37	-13.65	5.26354	2.71752e-51	-13.65	5.26354	1.25569e-51	-14.2	4.14583	1.71132e-35
	-14.15	4.26481	1.46513e-37	-13.65	5.2852	1.12129e-51	-13.65	5.2852	5.14649e-52	-14.2	4.16667	8.25692e-36
	-14.15	4.28571	6.87754e-38	-13.65	5.30686	4.61133e-52	-13.65	5.30686	2.10221e-52	-14.2	4.1875	3.97082e-36
	-14.15	4.30662	3.21901e-38	-13.65	5.32852	1.89018e-52	-13.65	5.32852	8.55814e-53	-14.2	4.20833	1.90335e-36
	-14.15	4.32753	1.50225e-38	-13.65	5.35018	7.7223e-53	-13.65	5.35018	3.47233e-53	-14.2	4.22917	9.09344e-37
	-14.15	4.34843	6.99027e-39	-13.65	5.37184	3.14455e-53	-13.65	5.37184	1.40411e-53	-14.2	4.25	4.33021e-37
	-14.15	4.36934	3.24322e-39	-13.65	5.3935	1.27625e-53	-13.65	5.3935	5.65877e-54	-14.2	4.27083	2.05522e-37
	-14.15	4.39024	1.50034e-39	-13.65	5.41516	5.16278e-54	-13.65	5.41516	2.27292e-54	-14.2	4.29167	9.72246e-38
	-14.15	4.41115	6.92043e-40	-13.65	5.43682	2.0816e-54	-13.65	5.43682	9.09889e-55	-14.2	4.3125	4.58414e-38
	-14.15	4.43206	3.18276e-40	-13.65	5.45848	8.36527e-55	-13.65	5.45848	3.63024e-55	-14.2	4.33333	2.15429e-38
	-14.15	4.45296	1.45948e-40	-13.65	5.48014	3.35065e-55	-13.65	5.48014	1.44354e-55	-14.2	4.35417	1.00904e-38
	-14.15	4.47387	6.67296e-41	-13.65	5.50181	1.33766e-55	-13.65	5.50181	5.7209e-56	-14.2	4.375	4.71061e-39
	-14.15	4.49477	3.04198e-41	-13.65	5.52347	5.32266e-56	-13.65	5.52347	2.25968e-56	-14.2	4.39583	2.1918e-39
	-14.15	4.51568	1.38265e-41	-13.65	5.54513	2.11096e-56	-13.65	5.54513	8.89563e-57	-14.2	4.41667	1.01644e-39
	-14.15	4.53658	6.26582e-42	-13.65	5.56679	8.34441e-57	-13.65	5.56679	3.49023e-57	-14.2	4.4375	4.69805e-40
	-14.15	4.55749	2.83108e-42	-13.65	5.58845	3.28759e-57	-13.65	5.58845	1.36483e-57	-14.2	4.45833	2.16424e-40
	-14.15	4.5784	1.27535e-42	-13.65	5.61011	1.291e-57	-13.65	5.61011	5.3193e-58	-14.2	4.47917	9.93677e-41
	-14.15	4.5993	5.72805e-43	-13.65	5.63177	5.05285e-58	-13.65	5.63177	2.06623e-58	-14.2	4.5	4.5471e-41
	-14.15	4.62021	2.56493e-43	-13.65	5.65343	1.97112e-58	-13.65	5.65343	7.99936e-59	-14.2	4.52083	2.07382e-41
	-14.15	4.64112	1.14507e-43	-13.65	5.67509	7.66392e-59	-13.65	5.67509	3.08661e-59	-14.2	4.54167	9.42662e-42
	-14.15	4.66202	5.09651e-44	-13.65	5.69675	2.96997e-59	-13.65	5.69675	1.18703e-59	-14.2	4.5625	4.27057e-42
	-14.15	4.68293	2.26146e-44	-13.65	5.71841	1.14714e-59	-13.65	5.71841	4.54979e-60	-14.2	4.58333	1.92823e-42
	-14.15	4.70383	1.0004e-44	-13.65	5.74007	4.41611e-60	-13.65	5.74007	1.7381e-60	-14.2	4.60417	8.67709e-43
	-14.15	4.72474	4.41191e-45	-13.65	5.76173	1.69443e-60	-13.65	5.76173	6.61778e-61	-14.2	4.625	3.89162e-43
	-14.15	4.74564	1.93971e-45	-13.65	5.78339	6.47987e-61	-13.65	5.78339	2.51132e-61	-14.2	4.64583	1.73951e-43
	-14.15	4.76655	8.50157e-46	-13.65	5.80505	2.46983e-61	-13.65	5.80505	9.49833e-62	-14.2	4.66667	7.74929e-44
	-14.15	4.78746	3.71456e-46	-13.65	5.82672	9.38263e-62	-13.65	5.82672	3.58052e-62	-14.2	4.6875	3.44059e-44
	-14.15	4.80836	1.61792e-46	-13.65	5.84837	3.55254e-62	-13.65	5.84837	1.34524e-62	-14.2	4.70833	1.52244e-44
	-14.15	4.82927	7.02491e-47	-13.65	5.87004	1.34063e-62	-13.65	5.87004	5.03739e-63	-14.2	4.72917	6.71403e-45
	-14.15	4.85017	3.04055e-47	-13.65	5.8917	5.04232e-63	-13.65	5.8917	1.88004e-63	-14.2	4.75	2.95093e-45
	-14.15	4.87108	1.31186e-47	-13.65	5.91336	1.89019e-63	-13.65	5.91336	6.99331e-64	-14.2	4.77083	1.29261e-45
	-14.15	4.89199	5.64207e-48	-13.65	5.93502	7.06209e-64	-13.65	5.93502	2.5927e-64	-14.2	4.79167	5.64297e-46
	-14.15	4.91289	2.41881e-48	-13.65	5.95668	2.62973e-64	-13.65	5.95668	9.58026e-65	-14.2	4.8125	2.45515e-46
	-14.15	4.9338	1.03364e-48	-13.65	5.97834	9.75974e-65	-13.65	5.97834	3.52822e-65	-14.2	4.83333	1.06458e-46
	-14.15	4.9547	4.40289e-49	-13.65	6	3.61006e-65	-13.65	6	1.29505e-65	-14.2	4.85417	4.6005e-47
	-14.15	4.97561	1.8694e-49	-13.6	0	0.01586	-13.6	0	0.01236	-14.2	4.875	1.98134e-47
	-14.15	4.99652	7.91145e-50	-13.6	0.02166	0.03283	-13.6	0.02166	0.0256	-14.2	4.89583	8.50434e-48
	-14.15	5.01742	3.3373e-50	-13.6	0.04332	0.04557	-13.6	0.04332	0.03558	-14.2	4.91667	3.63787e-48
	-14.15	5.03833	1.40319e-50	-13.6	0.06498	0.05406	-13.6	0.06498	0.04227	-14.2	4.9375	1.55088e-48
	-14.15	5.05923	5.88046e-51	-13.6	0.08664	0.05956	-13.6	0.08664	0.04662	-14.2	4.95833	6.58921e-49
	-14.15	5.08014	2.45628e-51	-13.6	0.1083	0.06253	-13.6	0.1083	0.04894	-14.2	4.97917	2.79004e-49
	-14.15	5.10105	1.02262e-51	-13.6	0.12996	0.06325	-13.6	0.12996	0.04944	-14.2	5	1.17736e-49
	-14.15	5.12195	4.24339e-52	-13.6	0.15163	0.06202	-13.6	0.15163	0.04835	-14.2	5.02083	4.95145e-50
	-14.15	5.14286	1.75498e-52	-13.6	0.17328	0.05925	-13.6	0.17328	0.04603	-14.2	5.04167	2.07527e-50
	-14.15	5.16376	7.23412e-53	-13.6	0.19495	0.05538	-13.6	0.19495	0.04289	-14.2	5.0625	8.66833e-51
	-14.15	5.18467	2.97203e-53	-13.6	0.21661	0.05086	-13.6	0.21661	0.03931	-14.2	5.08333	3.60841e-51
	-14.15	5.20557	1.21694e-53	-13.6	0.23827	0.04602	-13.6	0.23827	0.0356	-14.2	5.10417	1.49698e-51
	-14.15	5.22648	4.96629e-54	-13.6	0.25993	0.04112	-13.6	0.25993	0.03191	-14.2	5.125	6.18917e-52
	-14.15	5.24739	2.01994e-54	-13.6	0.28159	0.03624	-13.6	0.28159	0.02825	-14.2	5.14583	2.55015e-52
	-14.15	5.26829	8.18814e-55	-13.6	0.30325	0.03141	-13.6	0.30325	0.02457	-14.2	5.16667	1.04717e-52
	-14.15	5.2892	3.30803e-55	-13.6	0.32491	0.02665	-13.6	0.32491	0.02085	-14.2	5.1875	4.28533e-53
	-14.15	5.31011	1.33195e-55	-13.6	0.34657	0.02201	-13.6	0.34657	0.01713	-14.2	5.20833	1.7477e-53
	-14.15	5.33101	5.34493e-56	-13.6	0.36823	0.0176	-13.6	0.36823	0.01351	-14.2	5.22917	7.10335e-54
	-14.15	5.35192	2.1376e-56	-13.6	0.38989	0.01359	-13.6	0.38989	0.01019	-14.2	5.25	2.87723e-54
	-14.15	5.37282	8.51997e-57	-13.6	0.41155	0.01013	-13.6	0.41155	0.00734	-14.2	5.27083	1.16145e-54
	-14.15	5.39373	3.38436e-57	-13.6	0.43321	0.00738	-13.6	0.43321	0.00516	-14.2	5.29167	4.67238e-55
	-14.15	5.41463	1.3398e-57	-13.6	0.45487	0.00541	-13.6	0.45487	0.00374	-14.2	5.3125	1.87322e-55
	-14.15	5.43554	5.286e-58	-13.6	0.47653	0.00414	-13.6	0.47653	0.00301	-14.2	5.33333	7.48434e-56
	-14.15	5.45645	2.07843e-58	-13.6	0.4982	0.00335	-13.6	0.4982	0.00263	-14.2	5.35417	2.98009e-56
	-14.15	5.47735	8.14449e-59	-13.6	0.51986	0.00277	-13.6	0.51986	0.0023	-14.2	5.375	1.18254e-56
	-14.15	5.49826	3.18061e-59	-13.6	0.54152	0.00222	-13.6	0.54152	0.00188	-14.2	5.39583	4.67644e-57
	-14.15	5.51916	1.23787e-59	-13.6	0.56318	0.00166	-13.6	0.56318	0.00138	-14.2	5.41667	1.843e-57
	-14.15	5.54007	4.80125e-60	-13.6	0.58484	0.00111	-13.6	0.58484	0.000902404	-14.2	5.4375	7.23843e-58
	-14.15	5.56098	1.85588e-60	-13.6	0.6065	0.000665156	-13.6	0.6065	0.000603756	-14.2	5.45833	2.83318e-58
	-14.15	5.58188	7.1492e-61	-13.6	0.62816	0.000530138	-13.6	0.62816	0.000685105	-14.2	5.47917	1.10513e-58
	-14.15	5.60279	2.7446e-61	-13.6	0.64982	0.000709923	-13.6	0.64982	0.000950995	-14.2	5.5	4.29598e-59
	-14.15	5.62369	1.05005e-61	-13.6	0.67148	0.000937326	-13.6	0.67148	0.0012	-14.2	5.52083	1.66425e-59
	-14.15	5.6446	4.00364e-62	-13.6	0.69314	0.00111	-13.6	0.69314	0.00139	-14.2	5.54167	6.42518e-60
	-14.15	5.6655	1.52128e-62	-13.6	0.7148	0.00123	-13.6	0.7148	0.00151	-14.2	5.5625	2.47207e-60
	-14.15	5.68641	5.76067e-63	-13.6	0.73646	0.00129	-13.6	0.73646	0.00157	-14.2	5.58333	9.47856e-61
	-14.15	5.70732	2.17393e-63	-13.6	0.75812	0.0013	-13.6	0.75812	0.00158	-14.2	5.60417	3.62187e-61
	-14.15	5.72822	8.17571e-64	-13.6	0.77978	0.00128	-13.6	0.77978	0.00155	-14.2	5.625	1.37921e-61
	-14.15	5.74913	3.06417e-64	-13.6	0.80144	0.00123	-13.6	0.80144	0.00149	-14.2	5.64583	5.23402e-62
	-14.15	5.77004	1.14448e-64	-13.6	0.8231	0.00116	-13.6	0.8231	0.0014	-14.2	5.66667	1.97946e-62
	-14.15	5.79094	4.26e-65	-13.6	0.84476	0.00107	-13.6	0.84476	0.00129	-14.2	5.6875	7.46046e-63
	-14.15	5.81185	1.58022e-65	-13.6	0.86643	0.000975168	-13.6	0.86643	0.00117	-14.2	5.70833	2.80214e-63
	-14.15	5.83275	5.84159e-66	-13.6	0.88809	0.00087176	-13.6	0.88809	0.00104	-14.2	5.72917	1.04887e-63
	-14.15	5.85366	2.15204e-66	-13.6	0.90975	0.000767793	-13.6	0.90975	0.000914098	-14.2	5.75	3.91253e-64
	-14.15	5.87456	7.90084e-67	-13.6	0.93141	0.000667112	-13.6	0.93141	0.000792876	-14.2	5.77083	1.45446e-64
	-14.15	5.89547	2.89069e-67	-13.6	0.95307	0.000572569	-13.6	0.95307	0.000679592	-14.2	5.79167	5.38826e-65
	-14.15	5.91638	1.05398e-67	-13.6	0.97473	0.000486021	-13.6	0.97473	0.000576245	-14.2	5.8125	1.98931e-65
	-14.15	5.93728	3.82975e-68	-13.6	0.99639	0.000408449	-13.6	0.99639	0.000483828	-14.2	5.83333	7.31914e-66
	-14.15	5.95819	1.38679e-68	-13.6	1.01805	0.000340131	-13.6	1.01805	0.000402556	-14.2	5.85417	2.68363e-66
	-14.15	5.97909	5.00445e-69	-13.6	1.03971	0.000280844	-13.6	1.03971	0.000332088	-14.2	5.875	9.80598e-67
	-14.15	6	1.79972e-69	-13.6	1.06137	0.000230037	-13.6	1.06137	0.000271731	-14.2	5.89583	3.57078e-67
	-14.1	0	0.02067	-13.6	1.08303	0.000186973	-13.6	1.08303	0.000220594	-14.2	5.91667	1.29581e-67
	-14.1	0.02091	0.04193	-13.6	1.10469	0.000150832	-13.6	1.10469	0.000177698	-14.2	5.9375	4.6862e-68
	-14.1	0.04181	0.05783	-13.6	1.12635	0.000120782	-13.6	1.12635	0.000142052	-14.2	5.95833	1.6889e-68
	-14.1	0.06272	0.06803	-13.6	1.14801	9.60161e-05	-13.6	1.14801	0.000112699	-14.2	5.97917	6.06587e-69
	-14.1	0.08362	0.07443	-13.6	1.16968	7.57815e-05	-13.6	1.16968	8.87435e-05	-14.2	6	2.17113e-69
	-14.1	0.10453	0.07792	-13.6	1.19134	5.93899e-05	-13.6	1.19134	6.93661e-05	-14.15	0	0.00665
	-14.1	0.12544	0.07908	-13.6	1.213	4.62238e-05	-13.6	1.213	5.38299e-05	-14.15	0.02083	0.01343
	-14.1	0.14634	0.07832	-13.6	1.23466	3.5737e-05	-13.6	1.23466	4.14828e-05	-14.15	0.04167	0.01835
	-14.1	0.16725	0.0759	-13.6	1.25632	2.74538e-05	-13.6	1.25632	3.17554e-05	-14.15	0.0625	0.02133
	-14.1	0.18815	0.07198	-13.6	1.27798	2.09643e-05	-13.6	1.27798	2.41574e-05	-14.15	0.08333	0.02309
	-14.1	0.20906	0.06675	-13.6	1.29964	1.59205e-05	-13.6	1.29964	1.8272e-05	-14.15	0.10417	0.02407
	-14.1	0.22997	0.06045	-13.6	1.3213	1.20302e-05	-13.6	1.3213	1.37496e-05	-14.15	0.125	0.02458
	-14.1	0.25087	0.05343	-13.6	1.34296	9.05108e-06	-13.6	1.34296	1.03007e-05	-14.15	0.14583	0.02475
	-14.1	0.27178	0.04613	-13.6	1.36462	6.78497e-06	-13.6	1.36462	7.68885e-06	-14.15	0.16667	0.02453
	-14.1	0.29268	0.03906	-13.6	1.38628	5.07148e-06	-13.6	1.38628	5.72309e-06	-14.15	0.1875	0.0238
	-14.1	0.31359	0.03264	-13.6	1.40794	3.78253e-06	-13.6	1.40794	4.25145e-06	-14.15	0.20833	0.02243
	-14.1	0.33449	0.02716	-13.6	1.4296	2.817e-06	-13.6	1.4296	3.15439e-06	-14.15	0.22917	0.0204
	-14.1	0.3554	0.02272	-13.6	1.45126	2.09603e-06	-13.6	1.45126	2.33909e-06	-14.15	0.25	0.01784
	-14.1	0.37631	0.01917	-13.6	1.47292	1.55882e-06	-13.6	1.47292	1.73434e-06	-14.15	0.27083	0.01497
	-14.1	0.39721	0.01625	-13.6	1.49459	1.15898e-06	-13.6	1.49459	1.28612e-06	-14.15	0.29167	0.01215
	-14.1	0.41812	0.0137	-13.6	1.51625	8.61484e-07	-13.6	1.51625	9.53856e-07	-14.15	0.3125	0.00976
	-14.1	0.43902	0.01137	-13.6	1.53791	6.40068e-07	-13.6	1.53791	7.07365e-07	-14.15	0.33333	0.00811
	-14.1	0.45993	0.00921	-13.6	1.55957	4.75186e-07	-13.6	1.55957	5.24306e-07	-14.15	0.35417	0.00729
	-14.1	0.48084	0.00726	-13.6	1.58123	3.52339e-07	-13.6	1.58123	3.88219e-07	-14.15	0.375	0.007
	-14.1	0.50174	0.00559	-13.6	1.60289	2.6079e-07	-13.6	1.60289	2.86989e-07	-14.15	0.39583	0.00685
	-14.1	0.52265	0.00426	-13.6	1.62455	1.92588e-07	-13.6	1.62455	2.11686e-07	-14.15	0.41667	0.00656
	-14.1	0.54355	0.00329	-13.6	1.64621	1.41826e-07	-13.6	1.64621	1.55712e-07	-14.15	0.4375	0.00607
	-14.1	0.56446	0.00265	-13.6	1.66787	1.04109e-07	-13.6	1.66787	1.1417e-07	-14.15	0.45833	0.00541
	-14.1	0.58537	0.0023	-13.6	1.68953	7.6149e-08	-13.6	1.68953	8.34087e-08	-14.15	0.47917	0.00466
	-14.1	0.60627	0.00216	-13.6	1.71119	5.54836e-08	-13.6	1.71119	6.06976e-08	-14.15	0.5	0.00392
	-14.1	0.62718	0.00216	-13.6	1.73285	4.02624e-08	-13.6	1.73285	4.39886e-08	-14.15	0.52083	0.00325
	-14.1	0.64808	0.00223	-13.6	1.75451	2.90946e-08	-13.6	1.75451	3.17436e-08	-14.15	0.54167	0.00272
	-14.1	0.66899	0.00232	-13.6	1.77617	2.09349e-08	-13.6	1.77617	2.28082e-08	-14.15	0.5625	0.00238
	-14.1	0.6899	0.00238	-13.6	1.79783	1.49992e-08	-13.6	1.79783	1.63167e-08	-14.15	0.58333	0.00223
	-14.1	0.7108	0.0024	-13.6	1.8195	1.07007e-08	-13.6	1.8195	1.16223e-08	-14.15	0.60417	0.00226
	-14.1	0.73171	0.00237	-13.6	1.84116	7.60194e-09	-13.6	1.84116	8.24307e-09	-14.15	0.625	0.0024
	-14.1	0.75261	0.00227	-13.6	1.86282	5.37822e-09	-13.6	1.86282	5.82179e-09	-14.15	0.64583	0.00258
	-14.1	0.77352	0.00214	-13.6	1.88448	3.78958e-09	-13.6	1.88448	4.09477e-09	-14.15	0.66667	0.00274
	-14.1	0.79443	0.00197	-13.6	1.90614	2.65965e-09	-13.6	1.90614	2.86845e-09	-14.15	0.6875	0.00285
	-14.1	0.81533	0.00178	-13.6	1.9278	1.85943e-09	-13.6	1.9278	2.00147e-09	-14.15	0.70833	0.00289
	-14.1	0.83624	0.00158	-13.6	1.94946	1.29509e-09	-13.6	1.94946	1.39115e-09	-14.15	0.72917	0.00286
	-14.1	0.85714	0.00138	-13.6	1.97112	8.98707e-10	-13.6	1.97112	9.63277e-10	-14.15	0.75	0.00277
	-14.1	0.87805	0.0012	-13.6	1.99278	6.214e-10	-13.6	1.99278	6.6453e-10	-14.15	0.77083	0.00263
	-14.1	0.89895	0.00102	-13.6	2.01444	4.28142e-10	-13.6	2.01444	4.5676e-10	-14.15	0.79167	0.00244
	-14.1	0.91986	0.000862944	-13.6	2.0361	2.93961e-10	-13.6	2.0361	3.12817e-10	-14.15	0.8125	0.00223
	-14.1	0.94077	0.000722693	-13.6	2.05776	2.01139e-10	-13.6	2.05776	2.1347e-10	-14.15	0.83333	0.002
	-14.1	0.96167	0.000600141	-13.6	2.07942	1.37158e-10	-13.6	2.07942	1.45156e-10	-14.15	0.85417	0.00177
	-14.1	0.98258	0.000494497	-13.6	2.10108	9.3212e-11	-13.6	2.10108	9.83546e-11	-14.15	0.875	0.00155
	-14.1	1.00348	0.000404486	-13.6	2.12274	6.31322e-11	-13.6	2.12274	6.64068e-11	-14.15	0.89583	0.00134
	-14.1	1.02439	0.000328573	-13.6	2.1444	4.26147e-11	-13.6	2.1444	4.46775e-11	-14.15	0.91667	0.00115
	-14.1	1.0453	0.000265136	-13.6	2.16607	2.86678e-11	-13.6	2.16607	2.99516e-11	-14.15	0.9375	0.000977624
	-14.1	1.0662	0.000212568	-13.6	2.18773	1.92199e-11	-13.6	2.18773	2.00077e-11	-14.15	0.95833	0.000823133
	-14.1	1.08711	0.000169351	-13.6	2.20939	1.28417e-11	-13.6	2.20939	1.33173e-11	-14.15	0.97917	0.000687553
	-14.1	1.10801	0.000134089	-13.6	2.23105	8.55063e-12	-13.6	2.23105	8.8322e-12	-14.15	1	0.000569933
	-14.1	1.12892	0.000105529	-13.6	2.25271	5.6738e-12	-13.6	2.25271	5.83642e-12	-14.15	1.02083	0.000468935
	-14.1	1.14983	8.25623e-05	-13.6	2.27437	3.75181e-12	-13.6	2.27437	3.84276e-12	-14.15	1.04167	0.000383018
	-14.1	1.17073	6.42249e-05	-13.6	2.29603	2.47224e-12	-13.6	2.29603	2.52088e-12	-14.15	1.0625	0.000310575
	-14.1	1.19164	4.96863e-05	-13.6	2.31769	1.62337e-12	-13.6	2.31769	1.64767e-12	-14.15	1.08333	0.000250012
	-14.1	1.21254	3.82392e-05	-13.6	2.33935	1.06223e-12	-13.6	2.33935	1.07297e-12	-14.15	1.10417	0.000199805
	-14.1	1.23345	2.92872e-05	-13.6	2.36101	6.92604e-13	-13.6	2.36101	6.96164e-13	-14.15	1.125	0.00015853
	-14.1	1.25436	2.23326e-05	-13.6	2.38267	4.50005e-13	-13.6	2.38267	4.50022e-13	-14.15	1.14583	0.000124879
	-14.1	1.27526	1.69637e-05	-13.6	2.40433	2.91349e-13	-13.6	2.40433	2.89839e-13	-14.15	1.16667	9.76746e-05
	-14.1	1.29617	1.28434e-05	-13.6	2.42599	1.87964e-13	-13.6	2.42599	1.85988e-13	-14.15	1.1875	7.58639e-05
	-14.1	1.31707	9.6982e-06	-13.6	2.44765	1.20837e-13	-13.6	2.44765	1.1891e-13	-14.15	1.20833	5.85231e-05
	-14.1	1.33798	7.30863e-06	-13.6	2.46931	7.7409e-14	-13.6	2.46931	7.57462e-14	-14.15	1.22917	4.48496e-05
	-14.1	1.35888	5.5002e-06	-13.6	2.49098	4.94146e-14	-13.6	2.49098	4.80753e-14	-14.15	1.25	3.41553e-05
	-14.1	1.37979	4.13563e-06	-13.6	2.51264	3.14337e-14	-13.6	2.51264	3.04022e-14	-14.15	1.27083	2.58573e-05
	-14.1	1.4007	3.10804e-06	-13.6	2.5343	1.99258e-14	-13.6	2.5343	1.91566e-14	-14.15	1.29167	1.94681e-05
	-14.1	1.4216	2.33504e-06	-13.6	2.55596	1.2587e-14	-13.6	2.55596	1.20274e-14	-14.15	1.3125	1.45846e-05
	-14.1	1.44251	1.75371e-06	-13.6	2.57762	7.92361e-15	-13.6	2.57762	7.52439e-15	-14.15	1.33333	1.08778e-05
	-14.1	1.46341	1.31639e-06	-13.6	2.59928	4.97077e-15	-13.6	2.59928	4.69058e-15	-14.15	1.35417	8.0821e-06
	-14.1	1.48432	9.87205e-07	-13.6	2.62094	3.10764e-15	-13.6	2.62094	2.91371e-15	-14.15	1.375	5.98584e-06
	-14.1	1.50523	7.39279e-07	-13.6	2.6426	1.93621e-15	-13.6	2.6426	1.80361e-15	-14.15	1.39583	4.42199e-06
	-14.1	1.52613	5.52513e-07	-13.6	2.66426	1.20225e-15	-13.6	2.66426	1.11255e-15	-14.15	1.41667	3.26033e-06
	-14.1	1.54704	4.11868e-07	-13.6	2.68592	7.43983e-16	-13.6	2.68592	6.83897e-16	-14.15	1.4375	2.4004e-06
	-14.1	1.56794	3.06068e-07	-13.6	2.70758	4.58846e-16	-13.6	2.70758	4.18951e-16	-14.15	1.45833	1.76548e-06
	-14.1	1.58885	2.26626e-07	-13.6	2.72924	2.8204e-16	-13.6	2.72924	2.55767e-16	-14.15	1.47917	1.29753e-06
	-14.1	1.60976	1.67132e-07	-13.6	2.7509	1.72784e-16	-13.6	2.7509	1.55613e-16	-14.15	1.5	9.53004e-07
	-14.1	1.63066	1.22723e-07	-13.6	2.77256	1.05498e-16	-13.6	2.77256	9.43569e-17	-14.15	1.52083	6.99488e-07
	-14.1	1.65157	8.97046e-08	-13.6	2.79422	6.42017e-17	-13.6	2.79422	5.7021e-17	-14.15	1.54167	5.12974e-07
	-14.1	1.67247	6.52613e-08	-13.6	2.81588	3.89412e-17	-13.6	2.81588	3.4343e-17	-14.15	1.5625	3.75763e-07
	-14.1	1.69338	4.72517e-08	-13.6	2.83755	2.35418e-17	-13.6	2.83755	2.06152e-17	-14.15	1.58333	2.74839e-07
	-14.1	1.71429	3.4048e-08	-13.6	2.85921	1.41853e-17	-13.6	2.85921	1.23336e-17	-14.15	1.60417	2.0064e-07
	-14.1	1.73519	2.44172e-08	-13.6	2.88087	8.51943e-18	-13.6	2.88087	7.35451e-18	-14.15	1.625	1.46135e-07
	-14.1	1.7561	1.74285e-08	-13.6	2.90253	5.09986e-18	-13.6	2.90253	4.37099e-18	-14.15	1.64583	1.06151e-07
	-14.1	1.777	1.23832e-08	-13.6	2.92419	3.04288e-18	-13.6	2.92419	2.58926e-18	-14.15	1.66667	7.68745e-08
	-14.1	1.79791	8.75923e-09	-13.6	2.94585	1.80963e-18	-13.6	2.94585	1.52877e-18	-14.15	1.6875	5.54885e-08
	-14.1	1.81882	6.16909e-09	-13.6	2.96751	1.0727e-18	-13.6	2.96751	8.99679e-19	-14.15	1.70833	3.99104e-08
	-14.1	1.83972	4.32674e-09	-13.6	2.98917	6.33793e-19	-13.6	2.98917	5.27729e-19	-14.15	1.72917	2.85993e-08
	-14.1	1.86063	3.02237e-09	-13.6	3.01083	3.7325e-19	-13.6	3.01083	3.08544e-19	-14.15	1.75	2.04152e-08
	-14.1	1.88153	2.103e-09	-13.6	3.03249	2.19096e-19	-13.6	3.03249	1.79807e-19	-14.15	1.77083	1.4516e-08
	-14.1	1.90244	1.45777e-09	-13.6	3.05415	1.2819e-19	-13.6	3.05415	1.04444e-19	-14.15	1.79167	1.02806e-08
	-14.1	1.92335	1.00681e-09	-13.6	3.07581	7.47575e-20	-13.6	3.07581	6.04713e-20	-14.15	1.8125	7.25192e-09
	-14.1	1.94425	6.92876e-10	-13.6	3.09747	4.34549e-20	-13.6	3.09747	3.48983e-20	-14.15	1.83333	5.0952e-09
	-14.1	1.96516	4.75162e-10	-13.6	3.11913	2.5177e-20	-13.6	3.11913	2.00747e-20	-14.15	1.85417	3.56575e-09
	-14.1	1.98606	3.24738e-10	-13.6	3.14079	1.45395e-20	-13.6	3.14079	1.15103e-20	-14.15	1.875	2.48565e-09
	-14.1	2.00697	2.21179e-10	-13.6	3.16246	8.36902e-21	-13.6	3.16246	6.57835e-21	-14.15	1.89583	1.72602e-09
	-14.1	2.02787	1.50135e-10	-13.6	3.18412	4.80151e-21	-13.6	3.18412	3.74748e-21	-14.15	1.91667	1.19395e-09
	-14.1	2.04878	1.01567e-10	-13.6	3.20578	2.74574e-21	-13.6	3.20578	2.12792e-21	-14.15	1.9375	8.22783e-10
	-14.1	2.06969	6.84772e-11	-13.6	3.22744	1.565e-21	-13.6	3.22744	1.20438e-21	-14.15	1.95833	5.64884e-10
	-14.1	2.09059	4.60104e-11	-13.6	3.2491	8.89091e-22	-13.6	3.2491	6.79463e-22	-14.15	1.97917	3.86391e-10
	-14.1	2.1115	3.08084e-11	-13.6	3.27076	5.03442e-22	-13.6	3.27076	3.82086e-22	-14.15	2	2.63331e-10
	-14.1	2.1324	2.05575e-11	-13.6	3.29242	2.84135e-22	-13.6	3.29242	2.14165e-22	-14.15	2.02083	1.78812e-10
	-14.1	2.15331	1.36691e-11	-13.6	3.31408	1.59834e-22	-13.6	3.31408	1.19655e-22	-14.15	2.04167	1.20982e-10
	-14.1	2.17422	9.05662e-12	-13.6	3.33574	8.96154e-23	-13.6	3.33574	6.66348e-23	-14.15	2.0625	8.15603e-11
	-14.1	2.19512	5.97897e-12	-13.6	3.3574	5.00798e-23	-13.6	3.3574	3.69884e-23	-14.15	2.08333	5.47873e-11
	-14.1	2.21603	3.93285e-12	-13.6	3.37906	2.78938e-23	-13.6	3.37906	2.04654e-23	-14.15	2.10417	3.66711e-11
	-14.1	2.23693	2.57747e-12	-13.6	3.40072	1.54852e-23	-13.6	3.40072	1.12866e-23	-14.15	2.125	2.44575e-11
	-14.1	2.25784	1.68295e-12	-13.6	3.42238	8.56819e-24	-13.6	3.42238	6.20439e-24	-14.15	2.14583	1.62534e-11
	-14.1	2.27875	1.09479e-12	-13.6	3.44404	4.72521e-24	-13.6	3.44404	3.39955e-24	-14.15	2.16667	1.07626e-11
	-14.1	2.29965	7.09516e-13	-13.6	3.4657	2.59725e-24	-13.6	3.4657	1.85666e-24	-14.15	2.1875	7.1012e-12
	-14.1	2.32056	4.581e-13	-13.6	3.48737	1.42286e-24	-13.6	3.48737	1.01072e-24	-14.15	2.20833	4.66857e-12
	-14.1	2.34146	2.9466e-13	-13.6	3.50902	7.76908e-25	-13.6	3.50902	5.48421e-25	-14.15	2.22917	3.05824e-12
	-14.1	2.36237	1.88817e-13	-13.6	3.53069	4.22796e-25	-13.6	3.53069	2.96608e-25	-14.15	2.25	1.99615e-12
	-14.1	2.38327	1.20537e-13	-13.6	3.55235	2.29323e-25	-13.6	3.55235	1.59895e-25	-14.15	2.27083	1.29822e-12
	-14.1	2.40418	7.66587e-14	-13.6	3.57401	1.2397e-25	-13.6	3.57401	8.59155e-26	-14.15	2.29167	8.4127e-13
	-14.1	2.42509	4.85699e-14	-13.6	3.59567	6.67939e-26	-13.6	3.59567	4.60139e-26	-14.15	2.3125	5.43193e-13
	-14.1	2.44599	3.06579e-14	-13.6	3.61733	3.5868e-26	-13.6	3.61733	2.45633e-26	-14.15	2.33333	3.49467e-13
	-14.1	2.4669	1.92793e-14	-13.6	3.63899	1.91968e-26	-13.6	3.63899	1.30697e-26	-14.15	2.35417	2.24024e-13
	-14.1	2.4878	1.20788e-14	-13.6	3.66065	1.02399e-26	-13.6	3.66065	6.9314e-27	-14.15	2.375	1.43094e-13
	-14.1	2.50871	7.53955e-15	-13.6	3.68231	5.44392e-27	-13.6	3.68231	3.66399e-27	-14.15	2.39583	9.10728e-14
	-14.1	2.52962	4.68883e-15	-13.6	3.70397	2.88452e-27	-13.6	3.70397	1.93047e-27	-14.15	2.41667	5.7757e-14
	-14.1	2.55052	2.90529e-15	-13.6	3.72563	1.52328e-27	-13.6	3.72563	1.01379e-27	-14.15	2.4375	3.64984e-14
	-14.1	2.57143	1.79362e-15	-13.6	3.74729	8.01736e-28	-13.6	3.74729	5.30644e-28	-14.15	2.45833	2.29828e-14
	-14.1	2.59233	1.1033e-15	-13.6	3.76895	4.20558e-28	-13.6	3.76895	2.76842e-28	-14.15	2.47917	1.44211e-14
	-14.1	2.61324	6.76219e-16	-13.6	3.79061	2.19868e-28	-13.6	3.79061	1.43956e-28	-14.15	2.5	9.0171e-15
	-14.1	2.63415	4.12975e-16	-13.6	3.81227	1.14562e-28	-13.6	3.81227	7.46102e-29	-14.15	2.52083	5.61847e-15
	-14.1	2.65505	2.51309e-16	-13.6	3.83393	5.94922e-29	-13.6	3.83393	3.8542e-29	-14.15	2.54167	3.48868e-15
	-14.1	2.67596	1.52387e-16	-13.6	3.8556	3.07907e-29	-13.6	3.8556	1.98443e-29	-14.15	2.5625	2.15875e-15
	-14.1	2.69686	9.20775e-17	-13.6	3.87726	1.58825e-29	-13.6	3.87726	1.01836e-29	-14.15	2.58333	1.33123e-15
	-14.1	2.71777	5.54407e-17	-13.6	3.89892	8.165e-30	-13.6	3.89892	5.20875e-30	-14.15	2.60417	8.1813e-16
	-14.1	2.73868	3.32645e-17	-13.6	3.92058	4.18343e-30	-13.6	3.92058	2.65537e-30	-14.15	2.625	5.01092e-16
	-14.1	2.75958	1.98892e-17	-13.6	3.94224	2.13622e-30	-13.6	3.94224	1.34921e-30	-14.15	2.64583	3.05878e-16
	-14.1	2.78049	1.18506e-17	-13.6	3.9639	1.08717e-30	-13.6	3.9639	6.83268e-31	-14.15	2.66667	1.8609e-16
	-14.1	2.80139	7.03648e-18	-13.6	3.98556	5.51422e-31	-13.6	3.98556	3.44875e-31	-14.15	2.6875	1.12837e-16
	-14.1	2.8223	4.1636e-18	-13.6	4.00722	2.78745e-31	-13.6	4.00722	1.73496e-31	-14.15	2.70833	6.81937e-17
	-14.1	2.84321	2.45517e-18	-13.6	4.02888	1.40432e-31	-13.6	4.02888	8.69902e-32	-14.15	2.72917	4.10776e-17
	-14.1	2.86411	1.44278e-18	-13.6	4.05054	7.05119e-32	-13.6	4.05054	4.34716e-32	-14.15	2.75	2.46629e-17
	-14.1	2.88502	8.44936e-19	-13.6	4.0722	3.52852e-32	-13.6	4.0722	2.16518e-32	-14.15	2.77083	1.47594e-17
	-14.1	2.90592	4.93125e-19	-13.6	4.09386	1.75978e-32	-13.6	4.09386	1.07481e-32	-14.15	2.79167	8.80415e-18
	-14.1	2.92683	2.86815e-19	-13.6	4.11552	8.747e-33	-13.6	4.11552	5.31767e-33	-14.15	2.8125	5.23486e-18
	-14.1	2.94774	1.66249e-19	-13.6	4.13718	4.33306e-33	-13.6	4.13718	2.62216e-33	-14.15	2.83333	3.10262e-18
	-14.1	2.96864	9.60351e-20	-13.6	4.15885	2.13927e-33	-13.6	4.15885	1.28868e-33	-14.15	2.85417	1.83301e-18
	-14.1	2.98955	5.52863e-20	-13.6	4.18051	1.05262e-33	-13.6	4.18051	6.3121e-34	-14.15	2.875	1.07949e-18
	-14.1	3.01045	3.17192e-20	-13.6	4.20217	5.16191e-34	-13.6	4.20217	3.08141e-34	-14.15	2.89583	6.33716e-19
	-14.1	3.03136	1.81361e-20	-13.6	4.22383	2.52282e-34	-13.6	4.22383	1.49923e-34	-14.15	2.91667	3.70851e-19
	-14.1	3.05226	1.03344e-20	-13.6	4.24549	1.22884e-34	-13.6	4.24549	7.26993e-35	-14.15	2.9375	2.1634e-19
	-14.1	3.07317	5.86874e-21	-13.6	4.26715	5.96542e-35	-13.6	4.26715	3.51345e-35	-14.15	2.95833	1.25808e-19
	-14.1	3.09408	3.32143e-21	-13.6	4.28881	2.88617e-35	-13.6	4.28881	1.6923e-35	-14.15	2.97917	7.29328e-20
	-14.1	3.11498	1.87339e-21	-13.6	4.31047	1.39168e-35	-13.6	4.31047	8.12381e-36	-14.15	3	4.21483e-20
	-14.1	3.13589	1.05306e-21	-13.6	4.33213	6.68794e-36	-13.6	4.33213	3.8867e-36	-14.15	3.02083	2.42819e-20
	-14.1	3.15679	5.89927e-22	-13.6	4.35379	3.20319e-36	-13.6	4.35379	1.85327e-36	-14.15	3.04167	1.39456e-20
	-14.1	3.1777	3.29359e-22	-13.6	4.37545	1.52901e-36	-13.6	4.37545	8.80715e-37	-14.15	3.0625	7.98438e-21
	-14.1	3.19861	1.83259e-22	-13.6	4.39711	7.27402e-37	-13.6	4.39711	4.17125e-37	-14.15	3.08333	4.55722e-21
	-14.1	3.21951	1.01622e-22	-13.6	4.41877	3.44888e-37	-13.6	4.41877	1.96894e-37	-14.15	3.10417	2.59307e-21
	-14.1	3.24042	5.61617e-23	-13.6	4.44043	1.62974e-37	-13.6	4.44043	9.26262e-38	-14.15	3.125	1.47091e-21
	-14.1	3.26132	3.09329e-23	-13.6	4.46209	7.6754e-38	-13.6	4.46209	4.34279e-38	-14.15	3.14583	8.31799e-22
	-14.1	3.28223	1.69797e-23	-13.6	4.48376	3.60266e-38	-13.6	4.48376	2.02925e-38	-14.15	3.16667	4.68932e-22
	-14.1	3.30314	9.28913e-24	-13.6	4.50542	1.68533e-38	-13.6	4.50542	9.45009e-39	-14.15	3.1875	2.63549e-22
	-14.1	3.32404	5.0647e-24	-13.6	4.52708	7.85761e-39	-13.6	4.52708	4.38599e-39	-14.15	3.20833	1.47665e-22
	-14.1	3.34495	2.75214e-24	-13.6	4.54874	3.65122e-39	-13.6	4.54874	2.02876e-39	-14.15	3.22917	8.24808e-23
	-14.1	3.36585	1.49048e-24	-13.6	4.5704	1.69094e-39	-13.6	4.5704	9.35246e-40	-14.15	3.25	4.59296e-23
	-14.1	3.38676	8.04491e-25	-13.6	4.59206	7.80485e-40	-13.6	4.59206	4.29686e-40	-14.15	3.27083	2.54973e-23
	-14.1	3.40767	4.32775e-25	-13.6	4.61372	3.59042e-40	-13.6	4.61372	1.96746e-40	-14.15	3.29167	1.41111e-23
	-14.1	3.42857	2.32033e-25	-13.6	4.63538	1.64616e-40	-13.6	4.63538	8.97828e-41	-14.15	3.3125	7.78554e-24
	-14.1	3.44948	1.23991e-25	-13.6	4.65704	7.52226e-41	-13.6	4.65704	4.08328e-41	-14.15	3.33333	4.28232e-24
	-14.1	3.47038	6.6036e-26	-13.6	4.6787	3.42588e-41	-13.6	4.6787	1.85078e-41	-14.15	3.35417	2.34818e-24
	-14.1	3.49129	3.50533e-26	-13.6	4.70036	1.55505e-41	-13.6	4.70036	8.36046e-42	-14.15	3.375	1.28365e-24
	-14.1	3.5122	1.85454e-26	-13.6	4.72202	7.0351e-42	-13.6	4.72202	3.76388e-42	-14.15	3.39583	6.99555e-25
	-14.1	3.5331	9.77933e-27	-13.6	4.74368	3.1721e-42	-13.6	4.74368	1.68877e-42	-14.15	3.41667	3.80064e-25
	-14.1	3.55401	5.13983e-27	-13.6	4.76534	1.42553e-42	-13.6	4.76534	7.55155e-43	-14.15	3.4375	2.0585e-25
	-14.1	3.57491	2.69253e-27	-13.6	4.787	6.38498e-43	-13.6	4.787	3.36536e-43	-14.15	3.45833	1.11148e-25
	-14.1	3.59582	1.40588e-27	-13.6	4.80866	2.85035e-43	-13.6	4.80866	1.49471e-43	-14.15	3.47917	5.9829e-26
	-14.1	3.61673	7.31669e-28	-13.6	4.83033	1.26822e-43	-13.6	4.83033	6.61627e-44	-14.15	3.5	3.21053e-26
	-14.1	3.63763	3.79548e-28	-13.6	4.85199	5.62404e-44	-13.6	4.85199	2.91877e-44	-14.15	3.52083	1.71749e-26
	-14.1	3.65854	1.96249e-28	-13.6	4.87365	2.48577e-44	-13.6	4.87365	1.28327e-44	-14.15	3.54167	9.15936e-27
	-14.1	3.67944	1.01145e-28	-13.6	4.89531	1.09505e-44	-13.6	4.89531	5.623e-45	-14.15	3.5625	4.86952e-27
	-14.1	3.70035	5.19609e-29	-13.6	4.91697	4.80806e-45	-13.6	4.91697	2.45555e-45	-14.15	3.58333	2.58082e-27
	-14.1	3.72125	2.66082e-29	-13.6	4.93863	2.1041e-45	-13.6	4.93863	1.06872e-45	-14.15	3.60417	1.36356e-27
	-14.1	3.74216	1.3582e-29	-13.6	4.96029	9.17758e-46	-13.6	4.96029	4.63566e-46	-14.15	3.625	7.18191e-28
	-14.1	3.76307	6.91074e-30	-13.6	4.98195	3.98983e-46	-13.6	4.98195	2.00398e-46	-14.15	3.64583	3.77092e-28
	-14.1	3.78397	3.50515e-30	-13.6	5.00361	1.72881e-46	-13.6	5.00361	8.63392e-47	-14.15	3.66667	1.97378e-28
	-14.1	3.80488	1.77221e-30	-13.6	5.02527	7.46631e-47	-13.6	5.02527	3.70731e-47	-14.15	3.6875	1.02988e-28
	-14.1	3.82578	8.93211e-31	-13.6	5.04693	3.21391e-47	-13.6	5.04693	1.58652e-47	-14.15	3.70833	5.35692e-29
	-14.1	3.84669	4.48777e-31	-13.6	5.06859	1.37889e-47	-13.6	5.06859	6.76656e-48	-14.15	3.72917	2.77766e-29
	-14.1	3.8676	2.24776e-31	-13.6	5.09025	5.89656e-48	-13.6	5.09025	2.87626e-48	-14.15	3.75	1.43574e-29
	-14.1	3.8885	1.12233e-31	-13.6	5.11191	2.51326e-48	-13.6	5.11191	1.2185e-48	-14.15	3.77083	7.39785e-30
	-14.1	3.90941	5.58654e-32	-13.6	5.13357	1.0677e-48	-13.6	5.13357	5.14475e-49	-14.15	3.79167	3.79983e-30
	-14.1	3.93031	2.77222e-32	-13.6	5.15524	4.52097e-49	-13.6	5.15524	2.16492e-49	-14.15	3.8125	1.94558e-30
	-14.1	3.95122	1.37144e-32	-13.6	5.1769	1.90805e-49	-13.6	5.1769	9.07945e-50	-14.15	3.83333	9.93025e-31
	-14.1	3.97213	6.76398e-33	-13.6	5.19856	8.02642e-50	-13.6	5.19856	3.79507e-50	-14.15	3.85417	5.05236e-31
	-14.1	3.99303	3.32586e-33	-13.6	5.22022	3.36535e-50	-13.6	5.22022	1.58097e-50	-14.15	3.875	2.56241e-31
	-14.1	4.01394	1.63039e-33	-13.6	5.24188	1.40641e-50	-13.6	5.24188	6.56401e-51	-14.15	3.89583	1.29545e-31
	-14.1	4.03484	7.96834e-34	-13.6	5.26354	5.85832e-51	-13.6	5.26354	2.7162e-51	-14.15	3.91667	6.52844e-32
	-14.1	4.05575	3.88275e-34	-13.6	5.2852	2.43226e-51	-13.6	5.2852	1.12021e-51	-14.15	3.9375	3.27953e-32
	-14.1	4.07665	1.88631e-34	-13.6	5.30686	1.00653e-51	-13.6	5.30686	4.6045e-52	-14.15	3.95833	1.6422e-32
	-14.1	4.09756	9.13675e-35	-13.6	5.32852	4.15162e-52	-13.6	5.32852	1.88631e-52	-14.15	3.97917	8.1969e-33
	-14.1	4.11847	4.41246e-35	-13.6	5.35018	1.70682e-52	-13.6	5.35018	7.70185e-53	-14.15	4	4.07831e-33
	-14.1	4.13937	2.12464e-35	-13.6	5.37184	6.99419e-53	-13.6	5.37184	3.13419e-53	-14.15	4.02083	2.02263e-33
	-14.1	4.16028	1.02002e-35	-13.6	5.3935	2.8567e-53	-13.6	5.3935	1.27118e-53	-14.15	4.04167	9.99897e-34
	-14.1	4.18119	4.88269e-36	-13.6	5.41516	1.16298e-53	-13.6	5.41516	5.13854e-54	-14.15	4.0625	4.92713e-34
	-14.1	4.20209	2.33042e-36	-13.6	5.43682	4.71907e-54	-13.6	5.43682	2.07027e-54	-14.15	4.08333	2.42009e-34
	-14.1	4.223	1.10902e-36	-13.6	5.45848	1.90862e-54	-13.6	5.45848	8.31316e-55	-14.15	4.10417	1.18486e-34
	-14.1	4.2439	5.26235e-37	-13.6	5.48014	7.69417e-55	-13.6	5.48014	3.32706e-55	-14.15	4.125	5.78221e-35
	-14.1	4.26481	2.48974e-37	-13.6	5.50181	3.09159e-55	-13.6	5.50181	1.32712e-55	-14.15	4.14583	2.81264e-35
	-14.1	4.28571	1.17454e-37	-13.6	5.52347	1.23817e-55	-13.6	5.52347	5.27617e-56	-14.15	4.16667	1.36372e-35
	-14.1	4.30662	5.52482e-38	-13.6	5.54513	4.94262e-56	-13.6	5.54513	2.09066e-56	-14.15	4.1875	6.59055e-36
	-14.1	4.32753	2.59125e-38	-13.6	5.56679	1.96658e-56	-13.6	5.56679	8.25671e-57	-14.15	4.20833	3.17472e-36
	-14.1	4.34843	1.21183e-38	-13.6	5.58845	7.79905e-57	-13.6	5.58845	3.25005e-57	-14.15	4.22917	1.52431e-36
	-14.1	4.36934	5.65083e-39	-13.6	5.61011	3.08283e-57	-13.6	5.61011	1.27506e-57	-14.15	4.25	7.29496e-37
	-14.1	4.39024	2.62738e-39	-13.6	5.63177	1.2146e-57	-13.6	5.63177	4.9858e-58	-14.15	4.27083	3.47979e-37
	-14.1	4.41115	1.21807e-39	-13.6	5.65343	4.76969e-58	-13.6	5.65343	1.94312e-58	-14.15	4.29167	1.65448e-37
	-14.1	4.43206	5.63067e-40	-13.6	5.67509	1.86691e-58	-13.6	5.67509	7.5479e-59	-14.15	4.3125	7.84051e-38
	-14.1	4.45296	2.59527e-40	-13.6	5.69675	7.28332e-59	-13.6	5.69675	2.92224e-59	-14.15	4.33333	3.70342e-38
	-14.1	4.47387	1.19271e-40	-13.6	5.71841	2.8321e-59	-13.6	5.71841	1.12763e-59	-14.15	4.35417	1.74354e-38
	-14.1	4.49477	5.46537e-41	-13.6	5.74007	1.09764e-59	-13.6	5.74007	4.33694e-60	-14.15	4.375	8.18153e-39
	-14.1	4.51568	2.49706e-41	-13.6	5.76173	4.24018e-60	-13.6	5.76173	1.66251e-60	-14.15	4.39583	3.82653e-39
	-14.1	4.53658	1.13753e-41	-13.6	5.78339	1.63259e-60	-13.6	5.78339	6.35197e-61	-14.15	4.41667	1.78379e-39
	-14.1	4.55749	5.1667e-42	-13.6	5.80505	6.26528e-61	-13.6	5.80505	2.4189e-61	-14.15	4.4375	8.28793e-40
	-14.1	4.5784	2.33979e-42	-13.6	5.82672	2.39647e-61	-13.6	5.82672	9.18106e-62	-14.15	4.45833	3.83807e-40
	-14.1	4.5993	1.05646e-42	-13.6	5.84837	9.13631e-62	-13.6	5.84837	3.47322e-62	-14.15	4.47917	1.77151e-40
	-14.1	4.62021	4.75586e-43	-13.6	5.87004	3.47165e-62	-13.6	5.87004	1.3096e-62	-14.15	4.5	8.14954e-41
	-14.1	4.64112	2.13455e-43	-13.6	5.8917	1.31482e-62	-13.6	5.8917	4.92162e-63	-14.15	4.52083	3.73665e-41
	-14.1	4.66202	9.55159e-44	-13.6	5.91336	4.9632e-63	-13.6	5.91336	1.8435e-63	-14.15	4.54167	1.70761e-41
	-14.1	4.68293	4.26122e-44	-13.6	5.93502	1.86732e-63	-13.6	5.93502	6.88249e-64	-14.15	4.5625	7.77773e-42
	-14.1	4.70383	1.89528e-44	-13.6	5.95668	7.00229e-64	-13.6	5.95668	2.56102e-64	-14.15	4.58333	3.53078e-42
	-14.1	4.72474	8.40406e-45	-13.6	5.97834	2.6171e-64	-13.6	5.97834	9.49827e-65	-14.15	4.60417	1.59751e-42
	-14.1	4.74564	3.71514e-45	-13.6	6	9.74904e-65	-13.6	6	3.51109e-65	-14.15	4.625	7.20387e-43
	-14.1	4.76655	1.63729e-45	-13.55	0	0.01586	-13.55	0	0.01236	-14.15	4.64583	3.23773e-43
	-14.1	4.78746	7.19341e-46	-13.55	0.02166	0.03283	-13.55	0.02166	0.0256	-14.15	4.66667	1.45032e-43
	-14.1	4.80836	3.15062e-46	-13.55	0.04332	0.04558	-13.55	0.04332	0.03558	-14.15	4.6875	6.47494e-44
	-14.1	4.82927	1.37563e-46	-13.55	0.06498	0.05407	-13.55	0.06498	0.04228	-14.15	4.70833	2.88107e-44
	-14.1	4.85017	5.98757e-47	-13.55	0.08664	0.05959	-13.55	0.08664	0.04664	-14.15	4.72917	1.27767e-44
	-14.1	4.87108	2.59796e-47	-13.55	0.1083	0.06257	-13.55	0.1083	0.04898	-14.15	4.75	5.64712e-45
	-14.1	4.89199	1.12368e-47	-13.55	0.12996	0.0633	-13.55	0.12996	0.04948	-14.15	4.77083	2.48759e-45
	-14.1	4.91289	4.84483e-48	-13.55	0.15163	0.0621	-13.55	0.15163	0.04841	-14.15	4.79167	1.09213e-45
	-14.1	4.9338	2.08224e-48	-13.55	0.17328	0.05935	-13.55	0.17328	0.04611	-14.15	4.8125	4.77868e-46
	-14.1	4.9547	8.92063e-49	-13.55	0.19495	0.0555	-13.55	0.19495	0.04298	-14.15	4.83333	2.08393e-46
	-14.1	4.97561	3.80949e-49	-13.55	0.21661	0.05099	-13.55	0.21661	0.03942	-14.15	4.85417	9.0573e-47
	-14.1	4.99652	1.62159e-49	-13.55	0.23827	0.04617	-13.55	0.23827	0.03572	-14.15	4.875	3.9233e-47
	-14.1	5.01742	6.88039e-50	-13.55	0.25993	0.04127	-13.55	0.25993	0.03203	-14.15	4.89583	1.69372e-47
	-14.1	5.03833	2.90989e-50	-13.55	0.28159	0.0364	-13.55	0.28159	0.02837	-14.15	4.91667	7.28733e-48
	-14.1	5.05923	1.22668e-50	-13.55	0.30325	0.03157	-13.55	0.30325	0.02469	-14.15	4.9375	3.12486e-48
	-14.1	5.08014	5.15425e-51	-13.55	0.32491	0.0268	-13.55	0.32491	0.02097	-14.15	4.95833	1.33545e-48
	-14.1	5.10105	2.15864e-51	-13.55	0.34657	0.02215	-13.55	0.34657	0.01724	-14.15	4.97917	5.68796e-49
	-14.1	5.12195	9.01099e-52	-13.55	0.36823	0.01773	-13.55	0.36823	0.01361	-14.15	5	2.41446e-49
	-14.1	5.14286	3.74917e-52	-13.55	0.38989	0.0137	-13.55	0.38989	0.01027	-14.15	5.02083	1.02145e-49
	-14.1	5.16376	1.55477e-52	-13.55	0.41155	0.01023	-13.55	0.41155	0.00741	-14.15	5.04167	4.30667e-50
	-14.1	5.18467	6.42631e-53	-13.55	0.43321	0.00747	-13.55	0.43321	0.00522	-14.15	5.0625	1.80967e-50
	-14.1	5.20557	2.64739e-53	-13.55	0.45487	0.00548	-13.55	0.45487	0.00379	-14.15	5.08333	7.57855e-51
	-14.1	5.22648	1.08701e-53	-13.55	0.47653	0.00419	-13.55	0.47653	0.00305	-14.15	5.10417	3.16303e-51
	-14.1	5.24739	4.44839e-54	-13.55	0.4982	0.0034	-13.55	0.4982	0.00267	-14.15	5.125	1.31567e-51
	-14.1	5.26829	1.81437e-54	-13.55	0.51986	0.00281	-13.55	0.51986	0.00233	-14.15	5.14583	5.45408e-52
	-14.1	5.2892	7.37559e-55	-13.55	0.54152	0.00226	-13.55	0.54152	0.00191	-14.15	5.16667	2.25331e-52
	-14.1	5.31011	2.98824e-55	-13.55	0.56318	0.00169	-13.55	0.56318	0.00141	-14.15	5.1875	9.27789e-53
	-14.1	5.33101	1.20664e-55	-13.55	0.58484	0.00113	-13.55	0.58484	0.00092186	-14.15	5.20833	3.80717e-53
	-14.1	5.35192	4.85606e-56	-13.55	0.6065	0.000682557	-13.55	0.6065	0.000619999	-14.15	5.22917	1.55698e-53
	-14.1	5.37282	1.94774e-56	-13.55	0.62816	0.000544137	-13.55	0.62816	0.000699412	-14.15	5.25	6.3458e-54
	-14.1	5.39373	7.78599e-57	-13.55	0.64982	0.000723446	-13.55	0.64982	0.000967192	-14.15	5.27083	2.5776e-54
	-14.1	5.41463	3.10195e-57	-13.55	0.67148	0.000953416	-13.55	0.67148	0.00122	-14.15	5.29167	1.04344e-54
	-14.1	5.43554	1.23165e-57	-13.55	0.69314	0.00113	-13.55	0.69314	0.00141	-14.15	5.3125	4.20964e-55
	-14.1	5.45645	4.8739e-58	-13.55	0.7148	0.00125	-13.55	0.7148	0.00154	-14.15	5.33333	1.69256e-55
	-14.1	5.47735	1.92219e-58	-13.55	0.73646	0.00131	-13.55	0.73646	0.0016	-14.15	5.35417	6.78216e-56
	-14.1	5.49826	7.55518e-59	-13.55	0.75812	0.00133	-13.55	0.75812	0.00161	-14.15	5.375	2.7084e-56
	-14.1	5.51916	2.95953e-59	-13.55	0.77978	0.00131	-13.55	0.77978	0.00158	-14.15	5.39583	1.0779e-56
	-14.1	5.54007	1.15539e-59	-13.55	0.80144	0.00126	-13.55	0.80144	0.00152	-14.15	5.41667	4.27531e-57
	-14.1	5.56098	4.49529e-60	-13.55	0.8231	0.00119	-13.55	0.8231	0.00143	-14.15	5.4375	1.68996e-57
	-14.1	5.58188	1.74307e-60	-13.55	0.84476	0.0011	-13.55	0.84476	0.00132	-14.15	5.45833	6.65745e-58
	-14.1	5.60279	6.73587e-61	-13.55	0.86643	0.000999666	-13.55	0.86643	0.0012	-14.15	5.47917	2.61372e-58
	-14.1	5.62369	2.59416e-61	-13.55	0.88809	0.000894744	-13.55	0.88809	0.00107	-14.15	5.5	1.02265e-58
	-14.1	5.6446	9.95684e-62	-13.55	0.90975	0.000789002	-13.55	0.90975	0.000939311	-14.15	5.52083	3.98767e-59
	-14.1	5.6655	3.80862e-62	-13.55	0.93141	0.000686387	-13.55	0.93141	0.000815748	-14.15	5.54167	1.54963e-59
	-14.1	5.68641	1.45189e-62	-13.55	0.95307	0.000589848	-13.55	0.95307	0.000700066	-14.15	5.5625	6.00147e-60
	-14.1	5.70732	5.51596e-63	-13.55	0.97473	0.000501321	-13.55	0.97473	0.000594355	-14.15	5.58333	2.31635e-60
	-14.1	5.72822	2.08846e-63	-13.55	0.99639	0.000421846	-13.55	0.99639	0.000499676	-14.15	5.60417	8.90986e-61
	-14.1	5.74913	7.88046e-64	-13.55	1.01805	0.000351747	-13.55	1.01805	0.000416286	-14.15	5.625	3.4155e-61
	-14.1	5.77004	2.96343e-64	-13.55	1.03971	0.000290822	-13.55	1.03971	0.000343875	-14.15	5.64583	1.30484e-61
	-14.1	5.79094	1.11059e-64	-13.55	1.06137	0.000238534	-13.55	1.06137	0.000281762	-14.15	5.66667	4.96794e-62
	-14.1	5.81185	4.14793e-65	-13.55	1.08303	0.000194149	-13.55	1.08303	0.000229058	-14.15	5.6875	1.88501e-62
	-14.1	5.83275	1.54392e-65	-13.55	1.10469	0.000156844	-13.55	1.10469	0.00018478	-14.15	5.70833	7.12798e-63
	-14.1	5.85366	5.72711e-66	-13.55	1.12635	0.000125779	-13.55	1.12635	0.000147929	-14.15	5.72917	2.68619e-63
	-14.1	5.87456	2.1172e-66	-13.55	1.14801	0.000100136	-13.55	1.14801	0.000117536	-14.15	5.75	1.00885e-63
	-14.1	5.89547	7.80016e-67	-13.55	1.16968	7.91511e-05	-13.55	1.16968	9.26914e-05	-14.15	5.77083	3.77597e-64
	-14.1	5.91638	2.86392e-67	-13.55	1.19134	6.21245e-05	-13.55	1.19134	7.2562e-05	-14.15	5.79167	1.40847e-64
	-14.1	5.93728	1.04793e-67	-13.55	1.213	4.84259e-05	-13.55	1.213	5.63962e-05	-14.15	5.8125	5.23582e-65
	-14.1	5.95819	3.82138e-68	-13.55	1.23466	3.74969e-05	-13.55	1.23466	4.35272e-05	-14.15	5.83333	1.93971e-65
	-14.1	5.97909	1.38874e-68	-13.55	1.25632	2.885e-05	-13.55	1.25632	3.33716e-05	-14.15	5.85417	7.16149e-66
	-14.1	6	5.02965e-69	-13.55	1.27798	2.20643e-05	-13.55	1.27798	2.54257e-05	-14.15	5.875	2.63503e-66
	-14.05	0	0.02067	-13.55	1.29964	1.67815e-05	-13.55	1.29964	1.92606e-05	-14.15	5.89583	9.66237e-67
	-14.05	0.02091	0.04193	-13.55	1.3213	1.27e-05	-13.55	1.3213	1.45154e-05	-14.15	5.91667	3.53099e-67
	-14.05	0.04181	0.05784	-13.55	1.34296	9.5695e-06	-13.55	1.34296	1.08907e-05	-14.15	5.9375	1.28595e-67
	-14.05	0.06272	0.06804	-13.55	1.36462	7.18437e-06	-13.55	1.36462	8.14124e-06	-14.15	5.95833	4.6673e-68
	-14.05	0.08362	0.07446	-13.55	1.38628	5.37806e-06	-13.55	1.38628	6.06873e-06	-14.15	5.97917	1.68819e-68
	-14.05	0.10453	0.07797	-13.55	1.40794	4.01719e-06	-13.55	1.40794	4.51483e-06	-14.15	6	6.08546e-69
	-14.05	0.12544	0.07915	-13.55	1.4296	2.99628e-06	-13.55	1.4296	3.35475e-06	-14.1	0	0.00665
	-14.05	0.14634	0.07842	-13.55	1.45126	2.23284e-06	-13.55	1.45126	2.4914e-06	-14.1	0.02083	0.01343
	-14.05	0.16725	0.07602	-13.55	1.47292	1.66318e-06	-13.55	1.47292	1.85012e-06	-14.1	0.04167	0.01835
	-14.05	0.18815	0.07213	-13.55	1.49459	1.23858e-06	-13.55	1.49459	1.37416e-06	-14.1	0.0625	0.02133
	-14.05	0.20906	0.06692	-13.55	1.51625	9.22195e-07	-13.55	1.51625	1.02085e-06	-14.1	0.08333	0.0231
	-14.05	0.22997	0.06063	-13.55	1.53791	6.86375e-07	-13.55	1.53791	7.5836e-07	-14.1	0.10417	0.02409
	-14.05	0.25087	0.05362	-13.55	1.55957	5.10492e-07	-13.55	1.55957	5.63125e-07	-14.1	0.125	0.02461
	-14.05	0.27178	0.04633	-13.55	1.58123	3.79234e-07	-13.55	1.58123	4.17751e-07	-14.1	0.14583	0.02478
	-14.05	0.29268	0.03925	-13.55	1.60289	2.81247e-07	-13.55	1.60289	3.09425e-07	-14.1	0.16667	0.02457
	-14.05	0.31359	0.03282	-13.55	1.62455	2.08114e-07	-13.55	1.62455	2.28698e-07	-14.1	0.1875	0.02384
	-14.05	0.33449	0.02734	-13.55	1.64621	1.53578e-07	-13.55	1.64621	1.68576e-07	-14.1	0.20833	0.02248
	-14.05	0.3554	0.02289	-13.55	1.66787	1.12975e-07	-13.55	1.66787	1.23865e-07	-14.1	0.22917	0.02046
	-14.05	0.37631	0.01933	-13.55	1.68953	8.2812e-08	-13.55	1.68953	9.06879e-08	-14.1	0.25	0.0179
	-14.05	0.39721	0.01639	-13.55	1.71119	6.04705e-08	-13.55	1.71119	6.61399e-08	-14.1	0.27083	0.01503
	-14.05	0.41812	0.01383	-13.55	1.73285	4.39784e-08	-13.55	1.73285	4.80394e-08	-14.1	0.29167	0.01221
	-14.05	0.43902	0.01148	-13.55	1.75451	3.1851e-08	-13.55	1.75451	3.47448e-08	-14.1	0.3125	0.00981
	-14.05	0.45993	0.00931	-13.55	1.77617	2.297e-08	-13.55	1.77617	2.50212e-08	-14.1	0.33333	0.00817
	-14.05	0.48084	0.00735	-13.55	1.79783	1.64947e-08	-13.55	1.79783	1.79407e-08	-14.1	0.35417	0.00735
	-14.05	0.50174	0.00567	-13.55	1.8195	1.17945e-08	-13.55	1.8195	1.28084e-08	-14.1	0.375	0.00706
	-14.05	0.52265	0.00432	-13.55	1.84116	8.39828e-09	-13.55	1.84116	9.10536e-09	-14.1	0.39583	0.0069
	-14.05	0.54355	0.00333	-13.55	1.86282	5.95537e-09	-13.55	1.86282	6.44576e-09	-14.1	0.41667	0.00662
	-14.05	0.56446	0.00269	-13.55	1.88448	4.20603e-09	-13.55	1.88448	4.54427e-09	-14.1	0.4375	0.00613
	-14.05	0.58537	0.00233	-13.55	1.90614	2.95885e-09	-13.55	1.90614	3.19085e-09	-14.1	0.45833	0.00546
	-14.05	0.60627	0.00219	-13.55	1.9278	2.0735e-09	-13.55	1.9278	2.23172e-09	-14.1	0.47917	0.00471
	-14.05	0.62718	0.00219	-13.55	1.94946	1.44762e-09	-13.55	1.94946	1.5549e-09	-14.1	0.5	0.00396
	-14.05	0.64808	0.00227	-13.55	1.97112	1.00696e-09	-13.55	1.97112	1.07927e-09	-14.1	0.52083	0.00329
	-14.05	0.66899	0.00236	-13.55	1.99278	6.97935e-10	-13.55	1.99278	7.46367e-10	-14.1	0.54167	0.00276
	-14.05	0.6899	0.00242	-13.55	2.01444	4.82048e-10	-13.55	2.01444	5.14274e-10	-14.1	0.5625	0.00241
	-14.05	0.7108	0.00245	-13.55	2.0361	3.31788e-10	-13.55	2.0361	3.53082e-10	-14.1	0.58333	0.00227
	-14.05	0.73171	0.00241	-13.55	2.05776	2.27587e-10	-13.55	2.05776	2.41553e-10	-14.1	0.60417	0.0023
	-14.05	0.75261	0.00232	-13.55	2.07942	1.55583e-10	-13.55	2.07942	1.6467e-10	-14.1	0.625	0.00244
	-14.05	0.77352	0.00218	-13.55	2.10108	1.06002e-10	-13.55	2.10108	1.11863e-10	-14.1	0.64583	0.00262
	-14.05	0.79443	0.00201	-13.55	2.12274	7.19793e-11	-13.55	2.12274	7.57236e-11	-14.1	0.66667	0.00278
	-14.05	0.81533	0.00182	-13.55	2.1444	4.87127e-11	-13.55	2.1444	5.10795e-11	-14.1	0.6875	0.0029
	-14.05	0.83624	0.00162	-13.55	2.16607	3.2856e-11	-13.55	2.16607	3.43343e-11	-14.1	0.70833	0.00294
	-14.05	0.85714	0.00142	-13.55	2.18773	2.20862e-11	-13.55	2.18773	2.29969e-11	-14.1	0.72917	0.00292
	-14.05	0.87805	0.00123	-13.55	2.20939	1.47963e-11	-13.55	2.20939	1.53485e-11	-14.1	0.75	0.00283
	-14.05	0.89895	0.00105	-13.55	2.23105	9.87882e-12	-13.55	2.23105	1.02072e-11	-14.1	0.77083	0.00268
	-14.05	0.91986	0.000888166	-13.55	2.25271	6.57305e-12	-13.55	2.25271	6.76368e-12	-14.1	0.79167	0.00249
	-14.05	0.94077	0.000744671	-13.55	2.27437	4.35845e-12	-13.55	2.27437	4.46572e-12	-14.1	0.8125	0.00228
	-14.05	0.96167	0.000619118	-13.55	2.29603	2.87999e-12	-13.55	2.29603	2.93782e-12	-14.1	0.83333	0.00205
	-14.05	0.98258	0.000510747	-13.55	2.31769	1.89644e-12	-13.55	2.31769	1.92565e-12	-14.1	0.85417	0.00182
	-14.05	1.00348	0.000418291	-13.55	2.33935	1.24443e-12	-13.55	2.33935	1.2576e-12	-14.1	0.875	0.00159
	-14.05	1.02439	0.000340215	-13.55	2.36101	8.1373e-13	-13.55	2.36101	8.1832e-13	-14.1	0.89583	0.00138
	-14.05	1.0453	0.000274883	-13.55	2.38267	5.30232e-13	-13.55	2.38267	5.30534e-13	-14.1	0.91667	0.00118
	-14.05	1.0662	0.000220672	-13.55	2.40433	3.44291e-13	-13.55	2.40433	3.42701e-13	-14.1	0.9375	0.00101
	-14.05	1.08711	0.000176043	-13.55	2.42599	2.22771e-13	-13.55	2.42599	2.20562e-13	-14.1	0.95833	0.000848999
	-14.05	1.10801	0.000139578	-13.55	2.44765	1.43638e-13	-13.55	2.44765	1.41437e-13	-14.1	0.97917	0.000710039
	-14.05	1.12892	0.00011	-13.55	2.46931	9.229e-14	-13.55	2.46931	9.03683e-14	-14.1	1	0.000589324
	-14.05	1.14983	8.61805e-05	-13.55	2.49098	5.90911e-14	-13.55	2.49098	5.75302e-14	-14.1	1.02083	0.000485525
	-14.05	1.17073	6.71342e-05	-13.55	2.51264	3.77029e-14	-13.55	2.51264	3.64929e-14	-14.1	1.04167	0.000397102
	-14.05	1.19164	5.20107e-05	-13.55	2.5343	2.39728e-14	-13.55	2.5343	2.30654e-14	-14.1	1.0625	0.000322438
	-14.05	1.21254	4.00851e-05	-13.55	2.55596	1.519e-14	-13.55	2.55596	1.45265e-14	-14.1	1.08333	0.000259927
	-14.05	1.23345	3.07448e-05	-13.55	2.57762	9.5918e-15	-13.55	2.57762	9.11629e-15	-14.1	1.10417	0.000208027
	-14.05	1.25436	2.34775e-05	-13.55	2.59928	6.03603e-15	-13.55	2.59928	5.70087e-15	-14.1	1.125	0.000165293
	-14.05	1.27526	1.78588e-05	-13.55	2.62094	3.78547e-15	-13.55	2.62094	3.55253e-15	-14.1	1.14583	0.0001304
	-14.05	1.29617	1.35402e-05	-13.55	2.6426	2.36598e-15	-13.55	2.6426	2.20607e-15	-14.1	1.16667	0.000102145
	-14.05	1.31707	1.02389e-05	-13.55	2.66426	1.47378e-15	-13.55	2.66426	1.36519e-15	-14.1	1.1875	7.9456e-05
	-14.05	1.33798	7.7271e-06	-13.55	2.68592	9.1494e-16	-13.55	2.68592	8.41917e-16	-14.1	1.20833	6.13873e-05
	-14.05	1.35888	5.82349e-06	-13.55	2.70758	5.66104e-16	-13.55	2.70758	5.17436e-16	-14.1	1.22917	4.71164e-05
	-14.05	1.37979	4.38513e-06	-13.55	2.72924	3.491e-16	-13.55	2.72924	3.16931e-16	-14.1	1.25	3.59365e-05
	-14.05	1.4007	3.3005e-06	-13.55	2.7509	2.14566e-16	-13.55	2.7509	1.93464e-16	-14.1	1.27083	2.72474e-05
	-14.05	1.4216	2.48349e-06	-13.55	2.77256	1.31442e-16	-13.55	2.77256	1.17699e-16	-14.1	1.29167	2.05459e-05
	-14.05	1.44251	1.86821e-06	-13.55	2.79422	8.02552e-17	-13.55	2.79422	7.13655e-17	-14.1	1.3125	1.54155e-05
	-14.05	1.46341	1.40469e-06	-13.55	2.81588	4.88411e-17	-13.55	2.81588	4.31276e-17	-14.1	1.33333	1.15149e-05
	-14.05	1.48432	1.05527e-06	-13.55	2.83755	2.96261e-17	-13.55	2.83755	2.59765e-17	-14.1	1.35417	8.56836e-06
	-14.05	1.50523	7.91695e-07	-13.55	2.85921	1.7912e-17	-13.55	2.85921	1.55944e-17	-14.1	1.375	6.35552e-06
	-14.05	1.52613	5.92806e-07	-13.55	2.88087	1.07943e-17	-13.55	2.88087	9.33094e-18	-14.1	1.39583	4.70215e-06
	-14.05	1.54704	4.42767e-07	-13.55	2.90253	6.48388e-18	-13.55	2.90253	5.5649e-18	-14.1	1.41667	3.47213e-06
	-14.05	1.56794	3.2969e-07	-13.55	2.92419	3.88206e-18	-13.55	2.92419	3.30802e-18	-14.1	1.4375	2.56025e-06
	-14.05	1.58885	2.44618e-07	-13.55	2.94585	2.31676e-18	-13.55	2.94585	1.96003e-18	-14.1	1.45833	1.88598e-06
	-14.05	1.60976	1.80777e-07	-13.55	2.96751	1.37813e-18	-13.55	2.96751	1.15756e-18	-14.1	1.47917	1.3883e-06
	-14.05	1.63066	1.33025e-07	-13.55	2.98917	8.17135e-19	-13.55	2.98917	6.81417e-19	-14.1	1.5	1.02135e-06
	-14.05	1.65157	9.74429e-08	-13.55	3.01083	4.82937e-19	-13.55	3.01083	3.99831e-19	-14.1	1.52083	7.50927e-07
	-14.05	1.67247	7.10445e-08	-13.55	3.03249	2.84499e-19	-13.55	3.03249	2.33848e-19	-14.1	1.54167	5.51664e-07
	-14.05	1.69338	5.15511e-08	-13.55	3.05415	1.67057e-19	-13.55	3.05415	1.36329e-19	-14.1	1.5625	4.0484e-07
	-14.05	1.71429	3.72276e-08	-13.55	3.07581	9.77785e-20	-13.55	3.07581	7.92217e-20	-14.1	1.58333	2.96663e-07
	-14.05	1.73519	2.67563e-08	-13.55	3.09747	5.70446e-20	-13.55	3.09747	4.5888e-20	-14.1	1.60417	2.16992e-07
	-14.05	1.7561	1.91405e-08	-13.55	3.11913	3.31725e-20	-13.55	3.11913	2.64945e-20	-14.1	1.625	1.58359e-07
	-14.05	1.777	1.36298e-08	-13.55	3.14079	1.9228e-20	-13.55	3.14079	1.5248e-20	-14.1	1.64583	1.15265e-07
	-14.05	1.79791	9.6626e-09	-13.55	3.16246	1.11091e-20	-13.55	3.16246	8.74732e-21	-14.1	1.66667	8.36489e-08
	-14.05	1.81882	6.82063e-09	-13.55	3.18412	6.39759e-21	-13.55	3.18412	5.00196e-21	-14.1	1.6875	6.05062e-08
	-14.05	1.83972	4.79451e-09	-13.55	3.20578	3.67232e-21	-13.55	3.20578	2.85108e-21	-14.1	1.70833	4.3613e-08
	-14.05	1.86063	3.35673e-09	-13.55	3.22744	2.10112e-21	-13.55	3.22744	1.61988e-21	-14.1	1.72917	3.13206e-08
	-14.05	1.88153	2.341e-09	-13.55	3.2491	1.19825e-21	-13.55	3.2491	9.174e-22	-14.1	1.75	2.24071e-08
	-14.05	1.90244	1.62649e-09	-13.55	3.27076	6.81126e-22	-13.55	3.27076	5.17892e-22	-14.1	1.77083	1.59678e-08
	-14.05	1.92335	1.12595e-09	-13.55	3.29242	3.85914e-22	-13.55	3.29242	2.91423e-22	-14.1	1.79167	1.13341e-08
	-14.05	1.94425	7.76684e-10	-13.55	3.31408	2.17939e-22	-13.55	3.31408	1.6346e-22	-14.1	1.8125	8.01325e-09
	-14.05	1.96516	5.33899e-10	-13.55	3.33574	1.22675e-22	-13.55	3.33574	9.13906e-23	-14.1	1.83333	5.64298e-09
	-14.05	1.98606	3.65755e-10	-13.55	3.3574	6.88269e-23	-13.55	3.3574	5.09324e-23	-14.1	1.85417	3.9582e-09
	-14.05	2.00697	2.49719e-10	-13.55	3.37906	3.8489e-23	-13.55	3.37906	2.82936e-23	-14.1	1.875	2.76563e-09
	-14.05	2.02787	1.69924e-10	-13.55	3.40072	2.1453e-23	-13.55	3.40072	1.56669e-23	-14.1	1.89583	1.92493e-09
	-14.05	2.04878	1.15239e-10	-13.55	3.42238	1.19183e-23	-13.55	3.42238	8.64726e-24	-14.1	1.91667	1.33469e-09
	-14.05	2.06969	7.78906e-11	-13.55	3.44404	6.59953e-24	-13.55	3.44404	4.75744e-24	-14.1	1.9375	9.2196e-10
	-14.05	2.09059	5.24685e-11	-13.55	3.4657	3.64235e-24	-13.55	3.4657	2.60896e-24	-14.1	1.95833	6.34496e-10
	-14.05	2.1115	3.52232e-11	-13.55	3.48737	2.00364e-24	-13.55	3.48737	1.42613e-24	-14.1	1.97917	4.35058e-10
	-14.05	2.1324	2.35646e-11	-13.55	3.50902	1.09856e-24	-13.55	3.50902	7.77045e-25	-14.1	2	2.97224e-10
	-14.05	2.15331	1.571e-11	-13.55	3.53069	6.0034e-25	-13.55	3.53069	4.22017e-25	-14.1	2.02083	2.02325e-10
	-14.05	2.17422	1.04365e-11	-13.55	3.55235	3.2699e-25	-13.55	3.55235	2.28459e-25	-14.1	2.04167	1.37232e-10
	-14.05	2.19512	6.90856e-12	-13.55	3.57401	1.77516e-25	-13.55	3.57401	1.23277e-25	-14.1	2.0625	9.27484e-11
	-14.05	2.21603	4.55671e-12	-13.55	3.59567	9.60507e-26	-13.55	3.59567	6.63051e-26	-14.1	2.08333	6.24611e-11
	-14.05	2.23693	2.99455e-12	-13.55	3.61733	5.17996e-26	-13.55	3.61733	3.55471e-26	-14.1	2.10417	4.19148e-11
	-14.05	2.25784	1.96073e-12	-13.55	3.63899	2.78428e-26	-13.55	3.63899	1.89955e-26	-14.1	2.125	2.80273e-11
	-14.05	2.27875	1.27907e-12	-13.55	3.66065	1.49162e-26	-13.55	3.66065	1.01178e-26	-14.1	2.14583	1.86745e-11
	-14.05	2.29965	8.31298e-13	-13.55	3.68231	7.96456e-27	-13.55	3.68231	5.3717e-27	-14.1	2.16667	1.23985e-11
	-14.05	2.32056	5.38264e-13	-13.55	3.70397	4.23861e-27	-13.55	3.70397	2.84265e-27	-14.1	2.1875	8.20242e-12
	-14.05	2.34146	3.47222e-13	-13.55	3.72563	2.24823e-27	-13.55	3.72563	1.49941e-27	-14.1	2.20833	5.40708e-12
	-14.05	2.36237	2.23146e-13	-13.55	3.74729	1.18854e-27	-13.55	3.74729	7.88316e-28	-14.1	2.22917	3.55165e-12
	-14.05	2.38327	1.4287e-13	-13.55	3.76895	6.26239e-28	-13.55	3.76895	4.13108e-28	-14.1	2.25	2.32457e-12
	-14.05	2.40418	9.11307e-14	-13.55	3.79061	3.28867e-28	-13.55	3.79061	2.15779e-28	-14.1	2.27083	1.516e-12
	-14.05	2.42509	5.79112e-14	-13.55	3.81227	1.72129e-28	-13.55	3.81227	1.1234e-28	-14.1	2.29167	9.85134e-13
	-14.05	2.44599	3.6664e-14	-13.55	3.83393	8.97923e-29	-13.55	3.83393	5.82958e-29	-14.1	2.3125	6.37874e-13
	-14.05	2.4669	2.31261e-14	-13.55	3.8556	4.66848e-29	-13.55	3.8556	3.01521e-29	-14.1	2.33333	4.11546e-13
	-14.05	2.4878	1.4533e-14	-13.55	3.87726	2.41915e-29	-13.55	3.87726	1.55444e-29	-14.1	2.35417	2.64574e-13
	-14.05	2.50871	9.0993e-15	-13.55	3.89892	1.24939e-29	-13.55	3.89892	7.98742e-30	-14.1	2.375	1.69482e-13
	-14.05	2.52962	5.67633e-15	-13.55	3.92058	6.43111e-30	-13.55	3.92058	4.09083e-30	-14.1	2.39583	1.08181e-13
	-14.05	2.55052	3.52812e-15	-13.55	3.94224	3.29929e-30	-13.55	3.94224	2.08827e-30	-14.1	2.41667	6.88078e-14
	-14.05	2.57143	2.18495e-15	-13.55	3.9639	1.68695e-30	-13.55	3.9639	1.06251e-30	-14.1	2.4375	4.36099e-14
	-14.05	2.59233	1.34826e-15	-13.55	3.98556	8.59674e-31	-13.55	3.98556	5.38827e-31	-14.1	2.45833	2.75424e-14
	-14.05	2.61324	8.2899e-16	-13.55	4.00722	4.36628e-31	-13.55	4.00722	2.72353e-31	-14.1	2.47917	1.73338e-14
	-14.05	2.63415	5.07895e-16	-13.55	4.02888	2.21023e-31	-13.55	4.02888	1.37209e-31	-14.1	2.5	1.0871e-14
	-14.05	2.65505	3.10068e-16	-13.55	4.05054	1.11509e-31	-13.55	4.05054	6.88963e-32	-14.1	2.52083	6.79415e-15
	-14.05	2.67596	1.88628e-16	-13.55	4.0722	5.60694e-32	-13.55	4.0722	3.44805e-32	-14.1	2.54167	4.23157e-15
	-14.05	2.69686	1.14349e-16	-13.55	4.09386	2.80989e-32	-13.55	4.09386	1.71994e-32	-14.1	2.5625	2.62649e-15
	-14.05	2.71777	6.90773e-17	-13.55	4.11552	1.40346e-32	-13.55	4.11552	8.55093e-33	-14.1	2.58333	1.62468e-15
	-14.05	2.73868	4.1584e-17	-13.55	4.13718	6.98643e-33	-13.55	4.13718	4.23714e-33	-14.1	2.60417	1.00158e-15
	-14.05	2.75958	2.49466e-17	-13.55	4.15885	3.46622e-33	-13.55	4.15885	2.09263e-33	-14.1	2.625	6.15377e-16
	-14.05	2.78049	1.4914e-17	-13.55	4.18051	1.71397e-33	-13.55	4.18051	1.03007e-33	-14.1	2.64583	3.76825e-16
	-14.05	2.80139	8.88548e-18	-13.55	4.20217	8.44688e-34	-13.55	4.20217	5.05357e-34	-14.1	2.66667	2.29981e-16
	-14.05	2.8223	5.27563e-18	-13.55	4.22383	4.14892e-34	-13.55	4.22383	2.47107e-34	-14.1	2.6875	1.39897e-16
	-14.05	2.84321	3.12162e-18	-13.55	4.24549	2.03104e-34	-13.55	4.24549	1.20427e-34	-14.1	2.70833	8.48191e-17
	-14.05	2.86411	1.84077e-18	-13.55	4.26715	9.90946e-35	-13.55	4.26715	5.84947e-35	-14.1	2.72917	5.12576e-17
	-14.05	2.88502	1.08177e-18	-13.55	4.28881	4.81867e-35	-13.55	4.28881	2.83179e-35	-14.1	2.75	3.08753e-17
	-14.05	2.90592	6.33569e-19	-13.55	4.31047	2.33535e-35	-13.55	4.31047	1.36633e-35	-14.1	2.77083	1.85378e-17
	-14.05	2.92683	3.69805e-19	-13.55	4.33213	1.12803e-35	-13.55	4.33213	6.5705e-36	-14.1	2.79167	1.10945e-17
	-14.05	2.94774	2.15117e-19	-13.55	4.35379	5.43051e-36	-13.55	4.35379	3.14913e-36	-14.1	2.8125	6.61858e-18
	-14.05	2.96864	1.24711e-19	-13.55	4.37545	2.60559e-36	-13.55	4.37545	1.50429e-36	-14.1	2.83333	3.93584e-18
	-14.05	2.98955	7.20539e-20	-13.55	4.39711	1.24601e-36	-13.55	4.39711	7.16173e-37	-14.1	2.85417	2.33309e-18
	-14.05	3.01045	4.14897e-20	-13.55	4.41877	5.93861e-37	-13.55	4.41877	3.39822e-37	-14.1	2.875	1.37865e-18
	-14.05	3.03136	2.38095e-20	-13.55	4.44043	2.82097e-37	-13.55	4.44043	1.60705e-37	-14.1	2.89583	8.12098e-19
	-14.05	3.05226	1.36173e-20	-13.55	4.46209	1.33555e-37	-13.55	4.46209	7.57448e-38	-14.1	2.91667	4.7687e-19
	-14.05	3.07317	7.7618e-21	-13.55	4.48376	6.30196e-38	-13.55	4.48376	3.55812e-38	-14.1	2.9375	2.79147e-19
	-14.05	3.09408	4.40925e-21	-13.55	4.50542	2.96375e-38	-13.55	4.50542	1.66583e-38	-14.1	2.95833	1.62897e-19
	-14.05	3.11498	2.49631e-21	-13.55	4.52708	1.38919e-38	-13.55	4.52708	7.77293e-39	-14.1	2.97917	9.47636e-20
	-14.05	3.13589	1.40853e-21	-13.55	4.54874	6.48982e-39	-13.55	4.54874	3.61477e-39	-14.1	3	5.49571e-20
	-14.05	3.15679	7.92078e-22	-13.55	4.5704	3.02175e-39	-13.55	4.5704	1.6754e-39	-14.1	3.02083	3.17733e-20
	-14.05	3.1777	4.43919e-22	-13.55	4.59206	1.4023e-39	-13.55	4.59206	7.73926e-40	-14.1	3.04167	1.8313e-20
	-14.05	3.19861	2.47957e-22	-13.55	4.61372	6.486e-40	-13.55	4.61372	3.56304e-40	-14.1	3.0625	1.05225e-20
	-14.05	3.21951	1.38034e-22	-13.55	4.63538	2.99e-40	-13.55	4.63538	1.63487e-40	-14.1	3.08333	6.02758e-21
	-14.05	3.24042	7.65829e-23	-13.55	4.65704	1.3738e-40	-13.55	4.65704	7.4763e-41	-14.1	3.10417	3.44217e-21
	-14.05	3.26132	4.23467e-23	-13.55	4.6787	6.29123e-41	-13.55	4.6787	3.40746e-41	-14.1	3.125	1.9597e-21
	-14.05	3.28223	2.33372e-23	-13.55	4.70036	2.87149e-41	-13.55	4.70036	1.5478e-41	-14.1	3.14583	1.11228e-21
	-14.05	3.30314	1.2818e-23	-13.55	4.72202	1.30629e-41	-13.55	4.72202	7.00715e-42	-14.1	3.16667	6.29376e-22
	-14.05	3.32404	7.01678e-24	-13.55	4.74368	5.92293e-42	-13.55	4.74368	3.16161e-42	-14.1	3.1875	3.55039e-22
	-14.05	3.34495	3.82827e-24	-13.55	4.76534	2.67668e-42	-13.55	4.76534	1.42172e-42	-14.1	3.20833	1.99671e-22
	-14.05	3.36585	2.08169e-24	-13.55	4.787	1.20565e-42	-13.55	4.787	6.37181e-43	-14.1	3.22917	1.11951e-22
	-14.05	3.38676	1.12819e-24	-13.55	4.80866	5.41265e-43	-13.55	4.80866	2.84611e-43	-14.1	3.25	6.25764e-23
	-14.05	3.40767	6.09402e-25	-13.55	4.83033	2.42196e-43	-13.55	4.83033	1.26702e-43	-14.1	3.27083	3.48713e-23
	-14.05	3.42857	3.28082e-25	-13.55	4.85199	1.08017e-43	-13.55	4.85199	5.62152e-44	-14.1	3.29167	1.93731e-23
	-14.05	3.44948	1.76044e-25	-13.55	4.87365	4.80163e-44	-13.55	4.87365	2.48581e-44	-14.1	3.3125	1.073e-23
	-14.05	3.47038	9.41503e-26	-13.55	4.89531	2.12743e-44	-13.55	4.89531	1.09553e-44	-14.1	3.33333	5.92486e-24
	-14.05	3.49129	5.01868e-26	-13.55	4.91697	9.39493e-45	-13.55	4.91697	4.81197e-45	-14.1	3.35417	3.26157e-24
	-14.05	3.5122	2.66642e-26	-13.55	4.93863	4.13528e-45	-13.55	4.93863	2.10652e-45	-14.1	3.375	1.78998e-24
	-14.05	3.5331	1.41202e-26	-13.55	4.96029	1.81422e-45	-13.55	4.96029	9.19076e-46	-14.1	3.39583	9.79352e-25
	-14.05	3.55401	7.45296e-27	-13.55	4.98195	7.93326e-46	-13.55	4.98195	3.99652e-46	-14.1	3.41667	5.34196e-25
	-14.05	3.57491	3.92102e-27	-13.55	5.00361	3.45772e-46	-13.55	5.00361	1.73204e-46	-14.1	3.4375	2.90491e-25
	-14.05	3.59582	2.05615e-27	-13.55	5.02527	1.50212e-46	-13.55	5.02527	7.48133e-47	-14.1	3.45833	1.57483e-25
	-14.05	3.61673	1.07473e-27	-13.55	5.04693	6.50429e-47	-13.55	5.04693	3.22067e-47	-14.1	3.47917	8.51137e-26
	-14.05	3.63763	5.59939e-28	-13.55	5.06859	2.80721e-47	-13.55	5.06859	1.38185e-47	-14.1	3.5	4.58599e-26
	-14.05	3.65854	2.90789e-28	-13.55	5.09025	1.20762e-47	-13.55	5.09025	5.90914e-48	-14.1	3.52083	2.46337e-26
	-14.05	3.67944	1.50529e-28	-13.55	5.11191	5.17805e-48	-13.55	5.11191	2.51847e-48	-14.1	3.54167	1.31914e-26
	-14.05	3.70035	7.7673e-29	-13.55	5.13357	2.21303e-48	-13.55	5.13357	1.06979e-48	-14.1	3.5625	7.04228e-27
	-14.05	3.72125	3.99515e-29	-13.55	5.15524	9.42736e-49	-13.55	5.15524	4.52907e-49	-14.1	3.58333	3.74797e-27
	-14.05	3.74216	2.0484e-29	-13.55	5.1769	4.00293e-49	-13.55	5.1769	1.91105e-49	-14.1	3.60417	1.98855e-27
	-14.05	3.76307	1.04693e-29	-13.55	5.19856	1.69415e-49	-13.55	5.19856	8.0369e-50	-14.1	3.625	1.0518e-27
	-14.05	3.78397	5.334e-30	-13.55	5.22022	7.14679e-50	-13.55	5.22022	3.36866e-50	-14.1	3.64583	5.54606e-28
	-14.05	3.80488	2.70908e-30	-13.55	5.24188	3.00509e-50	-13.55	5.24188	1.40728e-50	-14.1	3.66667	2.91534e-28
	-14.05	3.82578	1.37161e-30	-13.55	5.26354	1.25948e-50	-13.55	5.26354	5.85949e-51	-14.1	3.6875	1.52772e-28
	-14.05	3.84669	6.92285e-31	-13.55	5.2852	5.26153e-51	-13.55	5.2852	2.43162e-51	-14.1	3.70833	7.98082e-29
	-14.05	3.8676	3.4833e-31	-13.55	5.30686	2.1909e-51	-13.55	5.30686	1.00574e-51	-14.1	3.72917	4.15622e-29
	-14.05	3.8885	1.74725e-31	-13.55	5.32852	9.09327e-52	-13.55	5.32852	4.14609e-52	-14.1	3.75	2.15771e-29
	-14.05	3.90941	8.73738e-32	-13.55	5.35018	3.7619e-52	-13.55	5.35018	1.70353e-52	-14.1	3.77083	1.11668e-29
	-14.05	3.93031	4.35589e-32	-13.55	5.37184	1.55126e-52	-13.55	5.37184	6.97621e-53	-14.1	3.79167	5.76114e-30
	-14.05	3.95122	2.16495e-32	-13.55	5.3935	6.37602e-53	-13.55	5.3935	2.84742e-53	-14.1	3.8125	2.96295e-30
	-14.05	3.97213	1.07275e-32	-13.55	5.41516	2.61219e-53	-13.55	5.41516	1.15837e-53	-14.1	3.83333	1.51906e-30
	-14.05	3.99303	5.29953e-33	-13.55	5.43682	1.06672e-53	-13.55	5.43682	4.69682e-54	-14.1	3.85417	7.76357e-31
	-14.05	4.01394	2.61016e-33	-13.55	5.45848	4.34196e-54	-13.55	5.45848	1.89813e-54	-14.1	3.875	3.95529e-31
	-14.05	4.03484	1.28173e-33	-13.55	5.48014	1.76161e-54	-13.55	5.48014	7.64565e-55	-14.1	3.89583	2.00875e-31
	-14.05	4.05575	6.2752e-34	-13.55	5.50181	7.12401e-55	-13.55	5.50181	3.06951e-55	-14.1	3.91667	1.01695e-31
	-14.05	4.07665	3.06315e-34	-13.55	5.52347	2.87163e-55	-13.55	5.52347	1.22826e-55	-14.1	3.9375	5.13213e-32
	-14.05	4.09756	1.49081e-34	-13.55	5.54513	1.15377e-55	-13.55	5.54513	4.89869e-56	-14.1	3.95833	2.58177e-32
	-14.05	4.11847	7.23427e-35	-13.55	5.56679	4.62062e-56	-13.55	5.56679	1.94733e-56	-14.1	3.97917	1.29467e-32
	-14.05	4.13937	3.50018e-35	-13.55	5.58845	1.84446e-56	-13.55	5.58845	7.71556e-57	-14.1	4	6.47171e-33
	-14.05	4.16028	1.68855e-35	-13.55	5.61011	7.33881e-57	-13.55	5.61011	3.04696e-57	-14.1	4.02083	3.22474e-33
	-14.05	4.18119	8.12211e-36	-13.55	5.63177	2.91051e-57	-13.55	5.63177	1.19933e-57	-14.1	4.04167	1.60171e-33
	-14.05	4.20209	3.89547e-36	-13.55	5.65343	1.15053e-57	-13.55	5.65343	4.70523e-58	-14.1	4.0625	7.93022e-34
	-14.05	4.223	1.86289e-36	-13.55	5.67509	4.53331e-58	-13.55	5.67509	1.83991e-58	-14.1	4.08333	3.91377e-34
	-14.05	4.2439	8.88297e-37	-13.55	5.69675	1.78039e-58	-13.55	5.69675	7.17109e-59	-14.1	4.10417	1.92536e-34
	-14.05	4.26481	4.2235e-37	-13.55	5.71841	6.96949e-59	-13.55	5.71841	2.78579e-59	-14.1	4.125	9.44138e-35
	-14.05	4.28571	2.00231e-37	-13.55	5.74007	2.71938e-59	-13.55	5.74007	1.07866e-59	-14.1	4.14583	4.61489e-35
	-14.05	4.30662	9.46539e-38	-13.55	5.76173	1.0576e-59	-13.55	5.76173	4.16293e-60	-14.1	4.16667	2.24848e-35
	-14.05	4.32753	4.46163e-38	-13.55	5.78339	4.09972e-60	-13.55	5.78339	1.60135e-60	-14.1	4.1875	1.09198e-35
	-14.05	4.34843	2.097e-38	-13.55	5.80505	1.58405e-60	-13.55	5.80505	6.13974e-61	-14.1	4.20833	5.28612e-36
	-14.05	4.36934	9.82769e-39	-13.55	5.82672	6.10046e-61	-13.55	5.82672	2.34633e-61	-14.1	4.22917	2.55067e-36
	-14.05	4.39024	4.59254e-39	-13.55	5.84837	2.34172e-61	-13.55	5.84837	8.93728e-62	-14.1	4.25	1.22677e-36
	-14.05	4.41115	2.13995e-39	-13.55	5.87004	8.95954e-62	-13.55	5.87004	3.39311e-62	-14.1	4.27083	5.8812e-37
	-14.05	4.43206	9.94256e-40	-13.55	5.8917	3.41675e-62	-13.55	5.8917	1.284e-62	-14.1	4.29167	2.81033e-37
	-14.05	4.45296	4.60616e-40	-13.55	5.91336	1.29872e-62	-13.55	5.91336	4.84297e-63	-14.1	4.3125	1.33855e-37
	-14.05	4.47387	2.12775e-40	-13.55	5.93502	4.92032e-63	-13.55	5.93502	1.82068e-63	-14.1	4.33333	6.35474e-38
	-14.05	4.49477	9.80037e-41	-13.55	5.95668	1.85799e-63	-13.55	5.95668	6.8223e-64	-14.1	4.35417	3.00707e-38
	-14.05	4.51568	4.50091e-41	-13.55	5.97834	6.99307e-64	-13.55	5.97834	2.54803e-64	-14.1	4.375	1.41831e-38
	-14.05	4.53658	2.06106e-41	-13.55	6	2.62339e-64	-13.55	6	9.4854e-65	-14.1	4.39583	6.66777e-39
	-14.05	4.55749	9.41043e-42	-13.5	0	0.01586	-13.5	0	0.01236	-14.1	4.41667	3.12441e-39
	-14.05	4.5784	4.28403e-42	-13.5	0.02166	0.03283	-13.5	0.02166	0.0256	-14.1	4.4375	1.45925e-39
	-14.05	4.5993	1.94453e-42	-13.5	0.04332	0.04558	-13.5	0.04332	0.03559	-14.1	4.45833	6.79311e-40
	-14.05	4.62021	8.80022e-43	-13.5	0.06498	0.05408	-13.5	0.06498	0.04229	-14.1	4.47917	3.15195e-40
	-14.05	4.64112	3.97083e-43	-13.5	0.08664	0.05961	-13.5	0.08664	0.04666	-14.1	4.5	1.45768e-40
	-14.05	4.66202	1.78638e-43	-13.5	0.1083	0.06261	-13.5	0.1083	0.04901	-14.1	4.52083	6.71918e-41
	-14.05	4.68293	8.01244e-44	-13.5	0.12996	0.06336	-13.5	0.12996	0.04953	-14.1	4.54167	3.08701e-41
	-14.05	4.70383	3.58302e-44	-13.5	0.15163	0.06218	-13.5	0.15163	0.04847	-14.1	4.5625	1.4136e-41
	-14.05	4.72474	1.59743e-44	-13.5	0.17328	0.05945	-13.5	0.17328	0.04619	-14.1	4.58333	6.45182e-42
	-14.05	4.74564	7.10028e-45	-13.5	0.19495	0.05562	-13.5	0.19495	0.04307	-14.1	4.60417	2.93495e-42
	-14.05	4.76655	3.14634e-45	-13.5	0.21661	0.05112	-13.5	0.21661	0.03952	-14.1	4.625	1.33071e-42
	-14.05	4.78746	1.38997e-45	-13.5	0.23827	0.04632	-13.5	0.23827	0.03583	-14.1	4.64583	6.01349e-43
	-14.05	4.80836	6.12166e-46	-13.5	0.25993	0.04143	-13.5	0.25993	0.03215	-14.1	4.66667	2.70851e-43
	-14.05	4.82927	2.68776e-46	-13.5	0.28159	0.03655	-13.5	0.28159	0.02849	-14.1	4.6875	1.21589e-43
	-14.05	4.85017	1.17643e-46	-13.5	0.30325	0.03173	-13.5	0.30325	0.02482	-14.1	4.70833	5.44019e-44
	-14.05	4.87108	5.13318e-47	-13.5	0.32491	0.02696	-13.5	0.32491	0.02109	-14.1	4.72917	2.426e-44
	-14.05	4.89199	2.23279e-47	-13.5	0.34657	0.0223	-13.5	0.34657	0.01735	-14.1	4.75	1.07826e-44
	-14.05	4.91289	9.68155e-48	-13.5	0.36823	0.01787	-13.5	0.36823	0.01372	-14.1	4.77083	4.77651e-45
	-14.05	4.9338	4.18477e-48	-13.5	0.38989	0.01382	-13.5	0.38989	0.01036	-14.1	4.79167	2.10888e-45
	-14.05	4.9547	1.80311e-48	-13.5	0.41155	0.01033	-13.5	0.41155	0.00749	-14.1	4.8125	9.27989e-46
	-14.05	4.97561	7.7445e-49	-13.5	0.43321	0.00755	-13.5	0.43321	0.00528	-14.1	4.83333	4.06992e-46
	-14.05	4.99652	3.31572e-49	-13.5	0.45487	0.00554	-13.5	0.45487	0.00384	-14.1	4.85417	1.77901e-46
	-14.05	5.01742	1.41505e-49	-13.5	0.47653	0.00425	-13.5	0.47653	0.00309	-14.1	4.875	7.75035e-47
	-14.05	5.03833	6.01966e-50	-13.5	0.4982	0.00345	-13.5	0.4982	0.0027	-14.1	4.89583	3.36521e-47
	-14.05	5.05923	2.55253e-50	-13.5	0.51986	0.00285	-13.5	0.51986	0.00236	-14.1	4.91667	1.45629e-47
	-14.05	5.08014	1.07886e-50	-13.5	0.54152	0.00229	-13.5	0.54152	0.00194	-14.1	4.9375	6.28105e-48
	-14.05	5.10105	4.54519e-51	-13.5	0.56318	0.00171	-13.5	0.56318	0.00143	-14.1	4.95833	2.69999e-48
	-14.05	5.12195	1.90865e-51	-13.5	0.58484	0.00115	-13.5	0.58484	0.000941666	-14.1	4.97917	1.15674e-48
	-14.05	5.14286	7.98883e-52	-13.5	0.6065	0.000700311	-13.5	0.6065	0.000636573	-14.1	5	4.93915e-49
	-14.05	5.16376	3.33289e-52	-13.5	0.62816	0.000558467	-13.5	0.62816	0.000714035	-14.1	5.02083	2.1019e-49
	-14.05	5.18467	1.38591e-52	-13.5	0.64982	0.000737261	-13.5	0.64982	0.000983687	-14.1	5.04167	8.91487e-50
	-14.05	5.20557	5.74409e-53	-13.5	0.67148	0.000969792	-13.5	0.67148	0.00124	-14.1	5.0625	3.76842e-50
	-14.05	5.22648	2.37289e-53	-13.5	0.69314	0.00115	-13.5	0.69314	0.00144	-14.1	5.08333	1.58761e-50
	-14.05	5.24739	9.77016e-54	-13.5	0.7148	0.00127	-13.5	0.7148	0.00156	-14.1	5.10417	6.66605e-51
	-14.05	5.26829	4.00949e-54	-13.5	0.73646	0.00134	-13.5	0.73646	0.00163	-14.1	5.125	2.78954e-51
	-14.05	5.2892	1.63998e-54	-13.5	0.75812	0.00135	-13.5	0.75812	0.00164	-14.1	5.14583	1.16342e-51
	-14.05	5.31011	6.68568e-55	-13.5	0.77978	0.00133	-13.5	0.77978	0.00162	-14.1	5.16667	4.83589e-52
	-14.05	5.33101	2.7165e-55	-13.5	0.80144	0.00129	-13.5	0.80144	0.00155	-14.1	5.1875	2.00334e-52
	-14.05	5.35192	1.10009e-55	-13.5	0.8231	0.00121	-13.5	0.8231	0.00146	-14.1	5.20833	8.27124e-53
	-14.05	5.37282	4.44013e-56	-13.5	0.84476	0.00113	-13.5	0.84476	0.00135	-14.1	5.22917	3.40348e-53
	-14.05	5.39373	1.78614e-56	-13.5	0.86643	0.00102	-13.5	0.86643	0.00123	-14.1	5.25	1.39576e-53
	-14.05	5.41463	7.16113e-57	-13.5	0.88809	0.000918272	-13.5	0.88809	0.0011	-14.1	5.27083	5.70471e-54
	-14.05	5.43554	2.86151e-57	-13.5	0.90975	0.000810738	-13.5	0.90975	0.000965149	-14.1	5.29167	2.32376e-54
	-14.05	5.45645	1.1396e-57	-13.5	0.93141	0.000706166	-13.5	0.93141	0.000839214	-14.1	5.3125	9.43375e-55
	-14.05	5.47735	4.52326e-58	-13.5	0.95307	0.000607599	-13.5	0.95307	0.000721098	-14.1	5.33333	3.8169e-55
	-14.05	5.49826	1.78934e-58	-13.5	0.97473	0.000517058	-13.5	0.97473	0.000612982	-14.1	5.35417	1.53911e-55
	-14.05	5.51916	7.05461e-59	-13.5	0.99639	0.000435645	-13.5	0.99639	0.000515996	-14.1	5.375	6.18534e-56
	-14.05	5.54007	2.772e-59	-13.5	1.01805	0.000363725	-13.5	1.01805	0.000430445	-14.1	5.39583	2.47736e-56
	-14.05	5.56098	1.08555e-59	-13.5	1.03971	0.000301125	-13.5	1.03971	0.000356046	-14.1	5.41667	9.88886e-57
	-14.05	5.58188	4.23684e-60	-13.5	1.06137	0.00024732	-13.5	1.06137	0.000292134	-14.1	5.4375	3.93401e-57
	-14.05	5.60279	1.64805e-60	-13.5	1.08303	0.00020158	-13.5	1.08303	0.000237822	-14.1	5.45833	1.55976e-57
[truncated: 247,988+ more rows]

## Sheet: Figure 3a
Figure 3a
sample	Pt/C									Pd3Ru1/Pt5-6L NPs										Pd3Ru1/Pt3-4L NPs										Pd3Ru1/Pt1-2L NPs
axis	X: Binding energy (eV)	Y: Intensity (a.u.)	Y: Intensity (a.u.)	Y: Intensity (a.u.)	Y: Intensity (a.u.)	Y: Intensity (a.u.)	Y: Intensity (a.u.)	Y: Intensity (a.u.)		X: Binding energy (eV)	Y: Intensity (a.u.)	Y: Intensity (a.u.)	Y: Intensity (a.u.)	Y: Intensity (a.u.)	Y: Intensity (a.u.)	Y: Intensity (a.u.)	Y: Intensity (a.u.)	Y: Intensity (a.u.)		X: Binding energy (eV)		Y: Intensity (a.u.)	Y: Intensity (a.u.)	Y: Intensity (a.u.)	Y: Intensity (a.u.)	Y: Intensity (a.u.)	Y: Intensity (a.u.)	Y: Intensity (a.u.)		X: Binding energy (eV)	Y: Intensity (a.u.)	Y: Intensity (a.u.)	Y: Intensity (a.u.)	Y: Intensity (a.u.)	Y: Intensity (a.u.)	Y: Intensity (a.u.)	Y: Intensity (a.u.)	Y: Intensity (a.u.)
	B.E.(eV)	Intensity	Peak	Sum	Background	Peak	1	Raw		B.E.(eV)	Raw	Intensity	Peak	Sum	Background	Peak	1	Peak		B.E.(eV)	Raw	Intensity	Peak	Sum	Background	Peak	1	Peak		B.E.(eV)	Raw	Intensity	Peak	Sum	Background	Peak	1	Peak
	80.08	-11428.6	-12015.2	-11973.7	-11788.2	-11963.3	-11749	-12015.2		81.38	6057.45	6228.04	6057.45	6073.72	6121.06	6074.35	6131.24	-221.696		80.33	26283.3	26460.1	26283.3	26298.2	26349.4	26302.8	26359.6	-81.8351		80.08	45028.1	45293.7	45028.1	45045.6	45135.4	45145.1	45051.9	-265.668
	79.98	-11401	-12015.2	-11972.7	-11778.7	-11961.9	-11733.5	-11907.9		81.28	6098.27	6233.88	6057.45	6074.07	6123.21	6074.74	6134.19	-176.236		80.23	26213.2	26467.1	26283.3	26298.6	26352	26303.3	26363.1	-117.543		79.98	45206	45305.1	45028.1	45046	45139.6	45151.2	45052.5	-99.0288
	79.88	-11371.7	-12015.8	-11972.2	-11769.1	-11961	-11717	-11838		81.18	6085.79	6239.82	6057.24	6074.22	6125.26	6074.94	6137.11	-200.177		80.13	26133.1	26475	26283.7	26299.4	26355.2	26304.2	26367.3	-158.276		79.88	45126.9	45316.1	45027	45045.4	45143	45156.7	45052.1	-189.27
	79.78	-11340.5	-12016.9	-11972.1	-11759.3	-11960.4	-11699.3	-11802.9		81.08	6293.88	6246.16	6057.09	6074.45	6127.49	6075.21	6140.27	62.002		80.03	26428.2	26483.8	26284.6	26300.7	26359.1	26305.6	26372.3	-25.7208		79.78	45276.5	45328.5	45026.4	45045.3	45147.2	45163.2	45052.2	-52.02
	79.68	-11306.7	-12018.1	-11972.1	-11749	-11959.9	-11679.9	-11865.5		80.98	6141.41	6251.79	6055.87	6073.61	6128.77	6074.43	6142.57	-143.451		79.93	26379.4	26491.4	26283.8	26300.2	26361.3	26305.4	26375.8	-51.8264		79.68	45117.7	45341	45024.9	45044.2	45150.8	45169.5	45051.4	-223.331
	79.58	-11269.7	-12018.9	-11971.8	-11737.5	-11959.1	-11658.1	-11703.2		80.88	6263.72	6258.59	6055.42	6073.57	6130.97	6074.44	6145.88	6.66455		79.83	26409.9	26499.8	26283.2	26300.1	26364.1	26305.4	26379.8	-41.6252		79.58	45212.1	45355.6	45024.4	45044.2	45155.6	45177.4	45051.6	-143.459
	79.48	-11230.3	-12020.7	-11972.3	-11726.2	-11959	-11635	-11701.2		80.78	6147.43	6265.18	6054.35	6072.91	6132.68	6073.84	6148.8	-153.014		79.73	26490.6	26508.7	26282.4	26299.7	26366.9	26305.3	26384.1	-8.39514		79.48	45286.8	45370.8	45023.3	45043.6	45160.3	45185.6	45051.2	-83.9106
	79.38	-11187.4	-12022.5	-11972.8	-11713.9	-11958.9	-11609.4	-11553		80.68	6243.6	6272.81	6053.87	6072.85	6135.14	6073.84	6152.58	-37.958		79.63	26521.4	26517.8	26281.2	26298.9	26369.5	26304.7	26388.3	1.69446		79.38	45462.4	45386.9	45021.7	45042.5	45164.8	45194.3	45050.4	75.4844
	79.28	-11141.4	-12025.2	-11974.1	-11701.4	-11959.6	-11581.8	-11401.7		80.58	6214.99	6280.44	6052.89	6072.32	6137.27	6073.37	6156.16	-85.0654		79.53	26570.7	26527.4	26279.8	26298	26372.1	26303.9	26392.7	20.0465		79.28	45466.7	45403.5	45019.1	45040.4	45168.7	45203	45048.6	63.2632
	79.18	-11091.9	-12028.7	-11976.2	-11688.7	-11961.1	-11552.1	-11416.8		80.48	6202.59	6288.76	6052.05	6071.94	6139.72	6073.06	6160.2	-111.98		79.43	26403.4	26537.5	26278.1	26296.7	26374.8	26302.9	26397.3	-62.0836		79.18	45405.9	45421.8	45016.4	45038.3	45173.1	45212.8	45046.8	-15.897
	79.08	-11037.6	-12032.2	-11978.2	-11674.7	-11962.4	-11519	-11345.2		80.38	6411.63	6297.72	6051.28	6071.63	6142.43	6072.83	6164.65	148.036		79.33	26472	26549.6	26277.3	26296.5	26378.7	26302.9	26403.5	-35.9227		79.08	45334.9	45442.3	45014.1	45036.6	45178.3	45224.4	45045.4	-107.394
	78.98	-10978.7	-12036.1	-11980.5	-11659.8	-11964	-11482.7	-10924.2		80.28	6354.67	6306.24	6049.42	6070.26	6144.27	6071.53	6168.42	62.9404		79.23	26501.4	26562.3	26276.2	26295.9	26382.5	26302.5	26409.9	-28.1631		78.98	45511.1	45465.5	45012.2	45035.3	45184.4	45238	45044.4	45.6011
	78.88	-10916.5	-12042.4	-11985.2	-11645.7	-11967.9	-11444.9	-10765.2		80.18	6273.08	6315.75	6047.84	6069.2	6146.62	6070.55	6172.91	-55.4629		79.13	26417.7	26575.9	26274.8	26295.1	26386.6	26301.9	26416.7	-73.2389		78.88	45339.3	45490.1	45009.3	45033	45190.1	45252.3	45042.4	-150.784
	78.78	-10849.3	-12049.6	-11990.7	-11631	-11972.6	-11403.9	-10775.1		80.08	6272.91	6326.46	6046.68	6068.56	6149.63	6070	6178.3	-69.5972		79.03	26332.7	26591.3	26274	26294.8	26391.6	26301.9	26424.9	-119.696		78.78	45547.7	45518.4	45007.3	45031.7	45197.4	45269.6	45041.5	29.3755
	78.68	-10775.5	-12056.9	-11996.2	-11614.4	-11977.2	-11358.4	-10544.9		79.98	6376.2	6338.03	6045.51	6067.94	6152.9	6069.47	6184.24	49.604		78.93	26485.8	26608.6	26273.6	26295	26397.5	26302.4	26434.6	-56.8568		78.68	45575.9	45548.5	45004.1	45029.2	45204.3	45287.9	45039.4	27.4688
	78.58	-10696	-12065.4	-12002.9	-11597	-11982.9	-11309.5	-10564.3		79.88	6278.9	6350.01	6043.8	6066.8	6155.93	6068.43	6190.26	-92.4131		78.83	26577	26626.7	26272.4	26294.4	26403	26302.1	26444.3	-22.9926		78.58	45684.6	45581.8	45000.7	45026.5	45211.7	45308.6	45037.1	102.809
	78.48	-10609.1	-12073.9	-12009.5	-11577.3	-11988.5	-11255.6	-10336.4		79.78	6517.95	6363.57	6042.59	6066.18	6159.77	6067.91	6197.48	200.625		78.73	26720	26646.1	26270.6	26293.2	26408.5	26301.2	26454.8	34.1798		78.48	45762.2	45618.2	44996.6	45023.2	45219.4	45331.3	45034.2	144.065
	78.38	-10515.4	-12083.8	-12017.3	-11556.4	-11995.3	-11197.9	-10404.7		79.68	6440.95	6377.07	6040.13	6064.34	6162.72	6066.18	6204.25	83.0098		78.63	26686.1	26666.9	26267.9	26291.2	26413.9	26299.6	26465.9	8.89282		78.38	45599.7	45658.3	44992.1	45019.4	45227.5	45356.7	45030.9	-58.5898
	78.28	-10413	-12093.3	-12024.7	-11532.1	-12001.5	-11134.6	-10107.2		79.58	6376.05	6392.31	6038.07	6062.9	6166.43	6064.86	6212.32	-21.1338		78.53	26853.5	26690.3	26265.4	26289.4	26420.1	26298.2	26478.9	75.5199		78.28	45857	45703.9	44988.5	45016.6	45237.8	45386.4	45028.6	153.114
	78.18	-10303.3	-12104.6	-12033.7	-11506.2	-12009.3	-11067.8	-9974.18		79.48	6602.26	6409.39	6036.32	6061.82	6170.88	6063.91	6221.75	250.643		78.43	26721.3	26715.7	26261.9	26286.7	26426	26295.8	26492.9	2.6217		78.18	45929.2	45752.9	44983.3	45012.3	45247.7	45418.1	45024.8	176.292
	78.08	-10185.1	-12116.6	-12043.4	-11477.2	-12017.8	-10996.6	-9803.94		79.38	6474.45	6427	6033.4	6059.59	6174.61	6061.81	6231.19	61.6582		78.33	26618	26745.1	26259.2	26284.7	26433.7	26294.2	26510.1	-58.8748		78.08	45907.3	45807	44977.7	45007.6	45258.5	45453.4	45020.6	100.272
	77.98	-10058	-12129.8	-12054.1	-11444.8	-12027	-10921.3	-9743.2		79.28	6421.73	6447.19	6031.12	6058.03	6179.49	6060.39	6242.65	-33.083		78.23	26928.5	26779.1	26257.1	26283.4	26442.9	26293.3	26530.6	69.1611		77.98	45990.5	45867	44972.2	45003	45271.1	45493	45016.6	123.45
	77.88	-9921	-12143.3	-12065	-11407.5	-12036.5	-10841.9	-9568.79		79.18	6746.34	6469.81	6029.11	6056.76	6185.18	6059.28	6255.91	359.365		78.13	26993	26815.7	26253.1	26280.2	26451.5	26290.6	26552.6	82.1106		77.88	46131	45932.9	44966.2	44998	45284.8	45536.4	45012.1	198.18
	77.78	-9774.52	-12157.9	-12076.9	-11365.1	-12046.7	-10759.4	-9230.02		79.08	6686.62	6493.21	6025.4	6053.83	6189.8	6056.51	6269.28	251.342		78.03	26997.5	26857	26248.7	26276.7	26460.9	26287.6	26577.9	65.0131		77.78	46008.9	46004.6	44959.2	44992.1	45299.7	45583.7	45006.9	4.29053
	77.68	-9619.18	-12174.5	-12090.6	-11317.3	-12058.7	-10675.9	-9349.34		78.98	6553.13	6519.69	6021.99	6051.23	6195.38	6054.09	6284.95	43.457		77.93	27101	26904.3	26244.2	26273.2	26471.7	26284.6	26607.6	91.0214		77.68	46332	46084.1	44953	44986.9	45317.5	45636.3	45002.4	247.917
	77.58	-9452.23	-12190.5	-12103.6	-11260.2	-12069.9	-10590	-9382.05		78.88	6691.9	6549.97	6019.25	6049.34	6202.4	6052.38	6303.6	184.443		77.83	27312.9	26957.9	26239.1	26269.1	26483.6	26281	26641.7	164.376		77.58	46336.1	46169.1	44944.8	44979.9	45336	45691.7	44996.1	166.952
	77.48	-9274.09	-12206.4	-12116.4	-11192.4	-12080.6	-10503.9	-9197.27		78.78	6795.48	6583.05	6015.78	6046.75	6209.52	6049.99	6324.12	276.064		77.73	27279.2	27017.9	26232.8	26263.7	26496.1	26276.3	26680.2	120.957		77.48	46439.8	46261.8	44936.6	44972.8	45357.4	45751.5	44989.8	177.999
	77.38	-9085.98	-12223.5	-12130.1	-11113.2	-12092.1	-10420.9	-8932.34		78.68	6789.8	6619.53	6011.75	6043.65	6217.02	6047.11	6347.01	221.269		77.63	27233.6	27086.9	26226.6	26258.6	26511	26271.7	26725.3	67.9371		77.38	46442	46361.6	44927.6	44965.1	45381.5	45814.9	44982.9	80.4477
	77.28	-8888.45	-12242.1	-12145.2	-11020.6	-12104.9	-10344.2	-9015.83		78.58	6822.71	6660.43	6007.74	6040.6	6225.58	6044.29	6373.17	210.886		77.53	27266.5	27166.1	26220.6	26253.7	26528.8	26267.6	26777.8	46.5231		77.28	46528.5	46469	44918.6	44957.4	45409.6	45881.8	44976.2	59.479
	77.18	-8679.52	-12260.4	-12159.7	-10909.6	-12116.8	-10274.6	-8625.85		78.48	6751.93	6706.05	6003.53	6037.4	6235.13	6041.34	6402.76	59.6211		77.43	27367.3	27256	26214.4	26248.7	26549.3	26263.3	26837.8	51.5216		77.18	46553.9	46583.4	44909.1	44949.3	45441.8	45950.6	44968.9	-29.4692
	77.08	-8461.66	-12281	-12176.4	-10779.5	-12130.7	-10218.1	-8364.55		78.38	6878	6757.45	5999.67	6034.6	6246.36	6038.8	6436.69	156.668		77.33	27579.7	27357.6	26207.5	26243.1	26572.9	26258.5	26905.7	102.82		77.08	46715.5	46704.5	44899.3	44941	45479.3	46020.5	44961.7	11.0024
	76.98	-8233.53	-12303.2	-12194.4	-10625.9	-12145.7	-10177.2	-8394.85		78.28	6988.66	6814.17	5995.13	6031.17	6258.42	6035.66	6474.31	226.769		77.23	27696.9	27471.2	26199.4	26236.3	26599.3	26252.5	26981.3	104.497		76.98	46552.5	46830.7	44888.5	44931.7	45522.5	46088.5	44953.5	-278.165
	76.88	-7992.19	-12325.4	-12212.1	-10443	-12160.1	-10153.1	-8078.97		78.18	7036.99	6876.84	5990	6027.2	6271.59	6032	6516.06	208.118		77.13	27516.9	27598.6	26190.5	26228.8	26630.1	26245.9	27065.3	-37.8052		76.88	46846.1	46963	44878.7	44923.5	45574.7	46154.3	44946.4	-116.93
	76.78	-7737.45	-12349.4	-12231.4	-10228.3	-12175.8	-10150.2	-7592.39		78.08	7157.18	6946.38	5984.6	6023.02	6286.44	6028.14	6562.58	273.935		77.03	27753.7	27742.6	26182.6	26222.4	26668.1	26240.5	27159.5	5.16406		76.78	46792.6	47097.8	44867	44913.5	45635.2	46212.3	44937.8	-305.147
	76.68	-7467.06	-12376.4	-12253.3	-9978.25	-12193.9	-10170.9	-7318.6		77.98	7162.51	7023	5978.55	6018.24	6302.87	6023.73	6613.8	181.295		76.93	27828.2	27901.5	26173.3	26214.6	26712.2	26233.7	27260.8	-33.9675		76.68	47203.7	47236.3	44855.5	44903.9	45708.4	46261.1	44929.5	-32.5757
	76.58	-7175.56	-12405.1	-12276.6	-9687.08	-12212.9	-10214.2	-6760.16		77.88	7026.39	7107.86	5972.43	6013.47	6321.81	6019.35	6670.53	-105.872		76.83	27821.6	28077.2	26163.5	26206.5	26765.3	26226.7	27369.1	-118.349		76.58	47070.7	47376	44841.6	44891.9	45795.1	46294.9	44919	-305.333
	76.48	-6859.49	-12437.1	-12302.9	-9352.27	-12234.4	-10281.1	-6483.49		77.78	7417.28	7202.24	5966.99	6009.44	6344.38	6015.74	6733.64	279.465		76.73	28135.9	28270.5	26153.6	26198.4	26830.6	26219.9	27482.5	-62.3123		76.48	47249.7	47521.6	44828.4	44880.7	45902.8	46313.8	44909.4	-271.918
	76.38	-6511.86	-12470.8	-12330.5	-8968.74	-12256.9	-10368.2	-6053.61		77.68	7319.21	7303.87	5959.51	6003.45	6368.36	6010.2	6800.39	19.9326		76.63	28434.4	28479.8	26141.9	26188.5	26909.9	26211.3	27595.6	-21.02		76.38	47573.3	47674.9	44814	44868.5	46035.5	46313.9	44899	-101.612
	76.28	-6128.76	-12507.2	-12360.3	-8535.34	-12281	-10473.6	-5648.3		77.58	7301.64	7415.68	5952.49	5997.99	6396.82	6005.24	6873.09	-148.193		76.53	28410.9	28705.4	26128.2	26176.9	27008.7	26201.2	27703.5	-136.364		76.28	48137	47841.2	44797.6	44854.4	46199.4	46293.4	44886.8	295.832
	76.18	-5706.89	-12546.1	-12392.2	-8052	-12306.6	-10594.3	-5289.2		77.48	7404.36	7537.48	5945.52	5992.68	6430.08	6000.46	6950.83	-173		76.43	28620.1	28950.1	26114.7	26165.4	27136.1	26191.3	27801.3	-152.768		76.18	48118.2	48028	44777.8	44837.1	46401.8	46251	44871.5	90.2114
	76.08	-5246.15	-12587.2	-12425.8	-7522.01	-12333.3	-10726.7	-4862.6		77.38	7680.31	7668.71	5937.99	5986.89	6468.4	5995.25	7032.14	15.0698		76.33	29500.3	29214.5	26099.8	26152.8	27300.6	26180.4	27880.2	132.322		76.08	48301.5	48250.6	44758	44819.9	46656.3	46191.8	44856.5	50.8867
	75.98	-4752.44	-12631	-12461.5	-6954.61	-12361.2	-10868.1	-4631.8		77.28	7639.21	7808.31	5929	5979.74	6512.02	5988.73	7114.81	-219.752		76.23	29680.6	29499.5	26079.6	26135	27510.9	26164.6	27928	83.813		75.98	48604.7	48521.6	44736.9	44801.7	46972.9	46117	44840.8	83.0537
	75.88	-4237.92	-12676.3	-12498.1	-6365.01	-12389.3	-11014.5	-4247		77.18	7681.59	7957.46	5920.17	5972.86	6564.02	5982.54	7198.55	-358.5		76.13	29803.9	29818.1	26058.3	26116.2	27786.4	26147.8	27942.3	-6.55322		75.88	49333.6	48855.4	44714	44781.7	47362.8	46029.2	44823.5	478.231
	75.78	-3727.11	-12724.1	-12536.5	-5780.42	-12418	-11164.5	-3864.5		77.08	7964.36	8115.16	5911.08	5965.83	6625.95	5976.27	7280.35	-195.968		76.03	30375	30184.1	26036	26096.8	28145	26130.7	27919.7	88.3472		75.78	49434.1	49263.9	44686.5	44757.5	47834.7	45929.1	44802.2	170.124
	75.68	-3255.12	-12774.3	-12576.6	-5238.21	-12447.2	-11316.1	-3212.5		76.98	8108.62	8279.62	5900.48	5957.41	6699.24	5968.67	7355.73	-222.225		75.93	30685.8	30613.3	26010.3	26074	28602.1	26110.4	27857.6	33.5955		75.68	50012.3	49763.2	44658.3	44732.8	48401.2	45823.5	44780.8	249.086
	75.58	-2868.76	-12828.5	-12619.9	-4787.12	-12478.1	-11469.3	-3064.1		76.88	8164.81	8451.47	5889.08	5948.33	6788.31	5960.5	7421.57	-372.533		75.83	31285.8	31127	25982.5	26049.4	29175.3	26088.6	27761.2	73.5254		75.58	50350.3	50357.3	44626.6	44704.7	49063.8	45712.3	44756.3	-7.05176
	75.48	-2614.49	-12883.9	-12663.3	-4475.2	-12507.5	-11620.2	-2894.3		76.78	8626.65	8632.24	5877.33	5939.04	6898.8	5952.2	7474.19	-7.25488		75.73	31851.8	31739.6	25951	26021.4	29871.9	26063.7	27635.6	51.9746		75.48	50812.9	51044.5	44592.6	44674.7	49818.3	45599	44730.2	-231.627
	75.38	-2534.9	-12940.5	-12707	-4346.42	-12535	-11768	-2822.5		76.68	8779.48	8822.93	5863.14	5927.47	7035.67	5941.72	7507.5	-56.4673		75.63	32717.4	32452.3	25916	25990.1	30685.5	26035.8	27488.9	122.713		75.38	51531.3	51803.1	44555.6	44642.1	50641.3	45484.6	44702	-271.749
	75.28	-2652.74	-12997.9	-12750.3	-4424.76	-12559.6	-11911.8	-2888.6		76.58	9094.37	9031.43	5848.09	5915.2	7210.06	5930.65	7519.79	81.793		75.53	32732.1	33232	25875.6	25953.7	31575	26003.3	27326.9	-231.473		75.28	52459.3	52582	44514.2	44605.3	51480.4	45368.8	44670.1	-122.689
	75.18	-2963.17	-13055.2	-12792.2	-4706.55	-12579.7	-12050.3	-2575.4		76.48	9259.41	9267.3	5831.33	5901.41	7433.5	5918.19	7508.18	-10.2427		75.43	34007.9	33996.1	25834.9	25917.3	32451	25971.2	27161.3	5.47412		75.18	52923.1	53293.4	44467.1	44563.2	52246.8	45251.2	44633.4	-370.294
	75.08	-3437.93	-13114.6	-12834.8	-5164.73	-12596.5	-12185.7	-2936.7		76.38	9613.88	9546.29	5813.63	5886.89	7722.12	5905.13	7473.05	87.833		75.33	34426.4	34579.4	25786.4	25873.5	33143.2	25932.2	26989.6	-70.8315		75.08	53635.5	53819.4	44416.9	44518.4	52821.9	45134.9	44594.7	-183.861
	74.98	-4025.65	-13172.3	-12874	-5749.21	-12605.3	-12314	-3914		76.28	10178.8	9886.82	5794.02	5870.66	8092.94	5890.52	7414.73	379.401		75.23	34659.7	34796.4	25735.1	25827.4	33462.5	25891.4	26820.4	-63.2769		74.98	53925	54034.5	44362.1	44469.6	53079.8	45018.7	44552.8	-109.508
	74.88	-4670.52	-13224.8	-12906.1	-6405.67	-12601	-12432	-4464		76.18	10527	10310.2	5771.38	5851.66	8564.42	5873.32	7334.92	281.775		75.13	34520	34529.2	25682.1	25780	33288.6	25850.1	26656.9	-4.26025		74.88	54175.1	53868.1	44305.4	44419.3	52949.6	44905.1	44510.2	306.988
	74.78	-5327.58	-13274.4	-12933.3	-7090.84	-12584.7	-12542	-5354.3		76.08	11124.5	10840.6	5746.83	5831	9157	5854.68	7238.46	368.934		75.03	34092.9	33823.1	25629.7	25733.7	32665.2	25810.6	26502.5	124.888		74.78	53518.2	53338.6	44246.8	44367.8	52449.3	44794.5	44467.3	179.564
	74.68	-5957.78	-13319.3	-12953.3	-7767.65	-12552.3	-12642.5	-6430.82		75.98	11709.2	11496.7	5719.07	5807.43	9884.97	5833.34	7128.19	276.142		74.93	33161.5	32852.1	25579.4	25690.1	31765.7	25775	26359.6	143.24		74.68	52709	52550.6	44191.7	44320.5	51683.4	44691.9	44429.9	158.356
	74.58	-6533.67	-13358.4	-12964.7	-8410.91	-12500.7	-12732.4	-6914.1		75.88	12343.3	12288.4	5688.15	5781.01	10754.3	5809.42	7008.16	71.417		74.83	31923.2	31808.2	25534.4	25652.5	30781.5	25746.3	26231	53.23		74.58	51673.4	51634	44141.1	44278.5	50781.7	44598.1	44399.2	39.4033
	74.48	-7041.33	-13394.9	-12970.4	-9009.29	-12430.8	-12815.5	-7493.59		75.78	12992.3	13204.1	5653.8	5751.51	11749.6	5782.73	6881.63	-275.144		74.73	30574.9	30823.7	25496.5	25622.7	29845	25726.9	26118.5	-115.145		74.48	50767	50701	44096.4	44243.1	49856	44514.3	44376.8	66.0088
	74.38	-7469.73	-13428.3	-12969.3	-9554.67	-12339.3	-12891.5	-7977.18		75.68	13924.5	14191.7	5615.91	5718.88	12815.9	5753.25	6751.4	-347.229		74.63	29851.4	29964.1	25466.3	25601.5	29021.6	25717.7	26022.3	-52.1824		74.38	49630.5	49824.5	44056.8	44213.9	48978.8	44439.5	44362.7	-193.919
	74.28	-7813.45	-13459.2	-12961.3	-10044.8	-12224	-12961.1	-8408.08		75.58	14719.9	15134.2	5573.02	5681.66	13833.8	5719.6	6618.2	-538.283		74.53	29188.5	29247.1	25440.3	25585.5	28328.9	25715.6	25937.9	-27.1318		74.28	48663.7	49045.4	44023.7	44192.3	48190.8	44374.6	44358.8	-381.701
	74.18	-8069.87	-13487.9	-12945.9	-10480.3	-12082.3	-13025	-8337.99		75.48	15573.5	15845.2	5525.81	5640.6	14615.2	5682.58	6484.27	-353.116		74.43	28706.2	28669.8	25418	25574.4	27764.2	25720.9	25864.5	16.8394		74.18	48164.9	48378.6	43996.2	44177.6	47506	44318.6	44365.1	-213.782
	74.08	-8240.77	-13517.1	-12924.8	-10866.6	-11914.3	-13086.2	-8683.07		75.38	15770.6	16115.8	5473.94	5595.43	14949.9	5641.98	6350.34	-448.594		74.33	27970.8	28218.3	25398.5	25567.3	27313	25733.3	25800.2	-114.596		74.08	47495.7	47823.8	43971.4	44167.1	46922.9	44268.3	44379.8	-328.129
	73.98	-8323.97	-13544.5	-12894.5	-11205	-11715.3	-13142.6	-8512.07		75.28	15965.2	15831	5420.79	5549.57	14722	5601.34	6220.42	174.357		74.23	27554.6	27877.3	25383.2	25566	26959.5	25755.6	25745.9	-149.391		73.98	47020.7	47376.9	43950.5	44162.2	46436.1	44224.5	44405.6	-356.17
	73.88	-8323.42	-13573	-12856	-11502.5	-11486.3	-13197.5	-8760.87		75.18	15521.6	15047	5366.36	5503.11	13987.3	5560.84	6094.85	616.818		74.13	27637.3	27627.8	25370.4	25569	26683.6	25787.3	25699	4.37646		73.88	46935.5	47028.6	43932.3	44162.1	46034.4	44185.8	44443.2	-93.1074
	73.78	-8238.64	-13600.3	-12804.7	-11761.5	-11224.5	-13248.8	-8526.18		75.08	14529.6	13957	5313.94	5459.41	12938.4	5524	5977	744.032		74.03	27464.7	27452.3	25356.9	25573.4	26466	25827.7	25655.9	5.73144		73.78	46796.8	46767.8	43914.5	44164.7	45703.8	44149.6	44492.9	29.0859
	73.68	-8075.36	-13629	-12740.2	-11989.1	-10933.8	-13299.3	-8133.85		74.98	12799	12771.3	5266.36	5421.42	11785.4	5493.92	5869.65	36.0127		73.93	27466.8	27340.6	25344.4	25581.3	26294	25881	25617.5	58.4205		73.68	46542.2	46586.2	43897.3	44170.9	45433.1	44116	44558.1	-43.9438
	73.58	-7839.32	-13660.2	-12659.3	-12190.7	-10619.6	-13350.3	-7843.58		74.88	11552.1	11640.4	5227.48	5393.08	10678.5	5474.77	5776.45	-114.686		73.83	27624.6	27284.2	25331.8	25592.1	26155.2	25950	25582.3	157.583		73.58	46291.2	46477.8	43881.6	44181.9	45211.9	44085.6	44643.4	-186.568
	73.48	-7537.67	-13693.2	-12556.2	-12369.7	-10289.8	-13401.3	-7799.2		74.78	10300.3	10638.9	5194.83	5372.1	9692.08	5464.51	5694.67	-440.045		73.73	27658.4	27278.4	25318.2	25605.5	26040.2	26038.3	25548.8	175.952		73.48	46686.5	46438	43867.3	44198.3	45030.6	44058	44753.1	248.575
	73.38	-7180.99	-13726.6	-12422.9	-12528.6	-9957.97	-13451.2	-7192.13		74.68	9325.21	9794.99	5168.48	5358.67	8853.97	5463.72	5624.07	-610.507		73.63	27651.1	27323.8	25304.3	25623	25943.4	26152.7	25517.5	151.555		73.38	46694.8	46460.4	43850.6	44217.1	44877.3	44029.3	44888.5	234.398
	73.28	-6789.79	-13763.6	-12254.5	-12673.8	-9649.12	-13503.3	-7175.84		74.58	8743.17	9108.34	5147.02	5351.59	8163.25	5471.68	5562.89	-474.557		73.53	27730.3	27423.6	25290.3	25645.8	25860.6	26300.1	25488.1	141.994		73.28	46598.6	46546.9	43833.7	44241.7	44747.6	44001.6	45057.2	51.6392
	73.18	-6382.79	-13800.9	-12038.1	-12804.6	-9388.52	-13554.4	-6669.62		74.48	8264.24	8564.91	5128.46	5349.08	7605.16	5487.28	5508.76	-390.738		73.43	28095.5	27582.4	25275.9	25674.6	25788.1	26487.4	25459.9	237.545		73.18	46927	46699.5	43817.3	44274.1	44637	43975.3	45265	227.452
	73.08	-5986.42	-13841.4	-11766	-12926.5	-9210.64	-13607.5	-6319.38		74.38	7957.19	8146.92	5112.27	5350.9	7160.8	5511.23	5460.79	-246.564		73.33	28186.5	27805.1	25259.1	25709.5	25721.7	26720.4	25430.9	176.588		73.08	47164.2	46917.8	43798.8	44313.6	44538.8	43948	45513.8	246.438
	72.98	-5618.71	-13884	-11426.1	-13040.4	-9142.51	-13661.8	-5946.5		74.28	7713.53	7835.28	5097.58	5356.5	6809.49	5544.28	5417.76	-158.223		73.23	28344.8	28100.2	25241.7	25754.2	25661.6	27007.2	25402.5	113.237		72.98	47042.5	47204.4	43778.8	44363.2	44450.8	43919.8	45807.1	-161.875
	72.88	-5286.55	-13929	-11007.8	-13148.2	-9200.07	-13717.5	-5180.7		74.18	7702.08	7613.2	5084.08	5365.94	6532.19	5588.34	5378.98	115.501		73.13	28385	28472.9	25223.3	25811.5	25606.1	27351.3	25374.1	-40.7082		72.88	47626.5	47561.8	43759.5	44428.6	44372.5	43893	46146.1	64.6812
	72.78	-4982.99	-13978.6	-10504.6	-13253.4	-9383.7	-13777	-5041.1		74.08	7393.55	7466.14	5070.57	5378.53	6311.22	5645.16	5342.93	-94.3335		73.03	28804.5	28925.2	25204.6	25886.4	25554.8	27751.3	25346.3	-55.8672		72.78	47866.8	47982.1	43736.5	44510.7	44298.2	43863.2	46519.6	-115.349
	72.68	-4682.33	-14029.3	-9908.33	-13353.8	-9671.07	-13836.9	-4615.9		73.98	7546.24	7386.22	5058.57	5396.37	6134.6	5720.12	5310.84	207.954		72.93	29404	29447.7	25183.2	25983.6	25504.9	28192	25316.7	-20.2236		72.68	48233.2	48456.3	43712	44619.5	44228.6	43832.3	46911.9	-223.137
	72.58	-4361.97	-14082.6	-9224.76	-13451.7	-10034.5	-13898.8	-4146.9		73.88	7695	7365.74	5045.73	5417.86	5989.34	5815.69	5280.05	427.882		72.83	29740.8	30017.7	25158.1	26113	25454.6	28640.3	25284.2	-128.182		72.58	48575.1	48962.2	43685.2	44766.7	44161.8	43799.7	47289.5	-387.13
	72.48	-4011.1	-14138.9	-8473.82	-13548.3	-10442.7	-13963.2	-4010		73.78	7614.66	7403.27	5032.06	5443.92	5867.48	5937.73	5250.31	274.713		72.73	30475.7	30596.2	25130.9	26293.9	25404.9	29040.1	25250.1	-55.7749		72.48	49429.6	49468.5	43656.1	44971.3	44097.2	43765.2	47603	-38.8955
	72.38	-3646.1	-14196.4	-7698.63	-13642.1	-10866.4	-14028	-3588.5		73.68	7681.42	7501.79	5018.73	5476.93	5764.35	6094.12	5222.57	233.447		72.63	30743.5	31129.1	25099.2	26551.9	25353.2	29309.6	25212	-178.499		72.38	49708.8	49940.7	43621.8	45258.1	44031.2	43725.9	47790.9	-231.88
	72.28	-3328.43	-14256.5	-6980.61	-13735.4	-11286.7	-14095.1	-3435.4		73.58	7920.29	7664.89	5004.98	5517.63	5674.97	6291.37	5195.86	331.907		72.53	31437.8	31585.8	25065.7	26931.3	25301.7	29377.1	25172.7	-68.5254		72.28	50423.6	50371.7	43585.7	45667.6	43966.6	43685.1	47809.5	51.9121
	72.18	-3156.23	-14317.8	-6430.86	-13827	-11688.8	-14163	-3397.2		73.48	8179.52	7897.66	4989.93	5567.16	5595.41	6535.77	5169.12	366.285		72.43	32033.6	31990.3	25027.9	27485.2	25247.8	29211.5	25129.4	20.042		72.18	51148.6	50791.2	43545.1	46242.7	43900.4	43640.1	47643.3	357.412
	72.08	-3240.83	-14379.7	-6168	-13916.7	-12064.3	-14231.1	-3338.6		73.38	8511.5	8206.47	4973.47	5628.12	5523.36	6833.33	5142.06	396.402		72.33	33051.9	32443.1	24986.3	28278.3	25191.6	28849.2	25082.8	281.819		72.08	51619.5	51275.1	43500	47031.1	43832	43590.9	47321	344.371
	71.98	-3654.83	-14442.3	-6267.93	-14004.7	-12409.7	-14299.4	-3766.1		73.28	8676.79	8596.34	4955.2	5704.01	5456.78	7186.99	5114.17	104.549		72.23	33480	33077	24938.4	29366.4	25130.6	28364.8	25030.3	186.585		71.98	52289.4	51916.2	43451.8	48071.1	43762.8	43538.9	46898.7	373.203
	71.88	-4385.77	-14502.8	-6718.75	-14088.7	-12721.4	-14365.4	-4157		73.18	8806.13	9069.88	4935.99	5801.37	5395.28	7595.02	5086.18	-342.752		72.13	34948.2	33989.3	24887.7	30769.5	25068	27839.5	24975.2	443.95		71.88	53663	52766.6	43399.3	49358.8	43691.2	43482.8	46431.7	896.381
	71.78	-5346.12	-14561.5	-7431.86	-14169	-13000.5	-14429.2	-4603.8		73.08	9481.73	9621.47	4916.01	5929.11	5338.08	8044.15	5058.17	-181.601		72.03	35178.5	35118.7	24828	32372	24997.4	27321.7	24911.5	27.6548		71.78	54218.1	53759.6	43338.4	50784.2	43612.9	43418.5	45959.1	458.541
	71.68	-6416.23	-14617.9	-8285.49	-14245.5	-13248.5	-14490.5	-5316.2		72.98	9926.2	10229.2	4892.45	6097.94	5281.57	8499.78	5027.22	-393.728		71.93	35796.7	36123	24766.5	33802.5	24926	26847.8	24846.3	-151.085		71.68	54715.1	54624.7	43273.8	52051.1	43532.4	43350.7	45511.9	90.3809
	71.58	-7490.02	-14670.6	-9170.88	-14316.7	-13466.5	-14547.8	-6594.82		72.88	10440.3	10857.6	4866.46	6329.55	5226.3	8906.74	4994.44	-542.323		71.83	35427.3	36360	24701	34407.4	24851.4	26426.9	24777.3	-431.763		71.58	54854.9	54885.4	43205.8	52670.1	43449.8	43279.8	45103.2	-30.4902
	71.48	-8494.91	-14716.4	-10012.5	-14379.7	-13654	-14598	-7865.83		72.78	11101.4	11458.8	4837.69	6653.37	5171.38	9187.71	4959.39	-464.476		71.73	35436.9	35430.9	24637.3	33787.4	24779.4	26065.8	24710.3	2.79297		71.48	54742.3	54198.7	43136.7	52294.3	43367.3	43207.8	44739.3	543.63
	71.38	-9394.83	-14755.3	-10771.3	-14434.6	-13813.8	-14640.9	-9265.3		72.68	12003.4	11998.2	4805.36	7108.56	5115.61	9268.91	4921.24	6.66797		71.63	34024.7	33670.6	24573.2	32281.5	24707.6	25758.1	24643.1	163.905		71.38	53615.1	52729.2	43067.8	51089.6	43286	43136.2	44420.8	885.861
	71.28	-10175.9	-14786.4	-11430.5	-14480.6	-13948	-14676	-10358.5		72.58	12151.4	12492.2	4768.2	7742.49	5057.38	9118.22	4878.67	-442.898		71.53	32102.4	31740.2	24517.1	30557.5	24644.4	25505.5	24584.1	167.698		71.28	51913.8	50970.6	43005.2	49552.9	43212	43071.1	44150	943.241
	71.18	-10840.8	-14811.5	-11989.9	-14519.6	-14060.9	-14704.8	-11453.6		72.48	13277.8	13026.1	4730.09	8610.23	5000.24	8770.4	4835.53	327.091		71.43	30636.6	30046.6	24472.1	29030.1	24592.9	25303.5	24536.3	273.184		71.18	50194.7	49313.2	42952.3	48080	43148.6	43015.8	43925.6	881.52
	71.08	-11397.5	-14830.5	-12455.2	-14551.6	-14154.8	-14727.4	-12375.3		72.38	14329.4	13708	4685.96	9746.96	4938.89	8293.34	4786.7	807.566		71.33	29096.4	28708.7	24435.5	27825.7	24550.2	25142.2	24497.2	179.478		71.08	48794.2	47924.8	42909.3	46843.9	43095.8	42970.5	43742.3	869.409
	70.98	-11858.6	-14844.4	-12836.8	-14577.7	-14232.8	-14744.7	-13016.5		72.28	15531.8	14614.7	4636.18	11153	4873.46	7764.32	4732.53	1191.83		71.23	28022.2	27711.6	24407.8	26935.8	24517	25015.2	24467.1	143.805		70.98	47160	46832.1	42874.3	45876.6	43051.9	42933.4	43593.2	327.863
	70.88	-12238.5	-14854.8	-13147	-14599.5	-14298.1	-14758.3	-13348.3		72.18	16319.4	15697.5	4579.94	12723.2	4802.96	7238.97	4672.18	808.188		71.13	27140.5	26990.4	24386.4	26301.5	24490.3	24914.3	24443.3	69.5043		70.88	45959.6	46005.9	42848.9	45153.8	43018	42906	43474.7	-46.335
	70.78	-12551.6	-14863.3	-13398.8	-14618.7	-14354.3	-14769.9	-13715.1		72.08	17033.1	16684.2	4519.34	14154.1	4729.34	6751.12	4607.72	453.414		71.03	26405	26474.9	24370	25857.2	24469.1	24833.8	24424.8	-32.3418		70.78	45229.6	45393.8	42830.4	44627.5	42991.7	42885.5	43380.3	-164.171
	70.68	-12809.5	-14869.8	-13602.4	-14635.2	-14402.2	-14779.3	-14066.1		71.98	17618	17071.6	4454.74	14928.9	4652.82	6314.63	4539.5	709.959		70.93	25869.5	26103.9	24357.9	25545.3	24452.5	24769.1	24410.7	-108.487		70.68	44725.7	44942.1	42816.2	44247.4	42970.2	42869.5	43303.5	-216.372
	70.58	-13022.6	-14874.4	-13766.9	-14649.2	-14443	-14786.6	-14104.6		71.88	17104	16452.7	4386.79	14638.3	4573.93	5932.65	4468.14	846.467		70.83	25611.5	25830.4	24349	25321.7	24439.3	24716.5	24399.8	-101.341		70.58	44428.9	44605.5	42804.8	43971.3	42952	42856.4	43240.3	-176.606
	70.48	-13201.2	-14878.8	-13902.1	-14662.5	-14479.3	-14793.7	-14229.1		71.78	16030.1	14947.1	4321.15	13405.5	4498.22	5607.53	4399.28	1407.37		70.73	25449.6	25621.5	24341.5	25155.4	24427.9	24672.2	24390.5	-79.584		70.48	44021.8	44349	42795.2	43766.5	42936	42845.1	43187	-327.168
	70.38	-13352.2	-14882.4	-14013.6	-14674.5	-14511.4	-14799.9	-14302		71.68	13919.4	13065	4260.7	11746.7	4428.5	5336.1	4335.82	1110.4		70.63	25179.2	25456.6	24334.9	25027.2	24417.6	24634.2	24382.2	-128.4		70.38	43616.1	44149.3	42787.9	43611.4	42922.7	42836.2	43142.7	-533.162
	70.28	-13481.2	-14885.7	-14107	-14685.7	-14540.1	-14805.6	-14374.5		71.58	11752.5	11252.7	4210.84	10115.5	4370.06	5116.52	4283.1	649.602		70.53	25107.5	25323.6	24329.9	24926.4	24409.2	24602.1	24375.5	-100.038		70.28	43569.1	43990.2	42783	43491.3	42912.2	42829.8	43105.9	-421.056
	70.18	-13592.8	-14888.6	-14185.9	-14696.1	-14565.8	-14810.9	-14365.8		71.48	9676.31	9716.94	4171.91	8726.13	4323.19	4941.88	4241.47	-52.792		70.43	24881.3	25213.4	24325.3	24844.6	24401.3	24574	24369.4	-153.741		70.18	43345.5	43859.1	42778.3	43394.5	42902.3	42823.6	43073.6	-513.629
	70.08	-13690.6	-14891.6	-14253.8	-14706.1	-14589.4	-14816	-14536.3		71.38	8366.46	8502.54	4143.5	7630.06	4287.42	4805.06	4210.5	-176.837		70.33	24595	25121.6	24322	24778	24395	24550	24364.6	-243.809		70.08	43362	43750.1	42775	43316	42893.9	42818.9	43046.1	-388.081
	69.98	-13776.2	-14893.6	-14312	-14714.8	-14610.1	-14820.2	-14539		71.28	7089.98	7578.39	4121.7	6802.13	4258.78	4696.3	4186.29	-634.718		70.23	24783.6	25045	24320.3	24723.8	24390.5	24530.2	24361.6	-121.051		69.98	43179.3	43657	42771.5	43250.3	42885.8	42814.1	43021.3	-477.718
	69.88	-13852.6	-14895.6	-14362.9	-14723.1	-14629.1	-14824.3	-14565.3		71.18	6354.61	6892.63	4106.38	6195.37	4237.09	4610.64	4168.68	-699.183		70.13	24663.4	24978	24317.6	24677	24385	24511.3	24357.5	-145.661		69.88	42994.7	43577.8	42769.1	43195.6	42879	42810.4	43000	-583.106
	69.78	-13920.9	-14897.5	-14407.7	-14731	-14646.6	-14828.1	-14702.4		71.08	5936.87	6387.26	4094.77	5755.67	4219.54	4541.47	4154.9	-585.299		70.03	24663.2	24920.5	24315.5	24637.6	24380.4	24494.9	24354.2	-119.107		69.78	43008.7	43510	42767.7	43150	42873.5	42807.9	42981.8	-501.328
	69.68	-13981.8	-14898.6	-14446.8	-14737.8	-14661.9	-14831.1	-14724.4		70.98	5539.12	6012.06	4085.26	5435.81	4204.49	4484.22	4143.33	-614.608		69.93	24629.4	24870.1	24313.5	24603.7	24375.9	24480	24350.9	-111.429		69.68	42857.7	43450.6	42766.3	43110.8	42868.1	42805.3	42965.2	-592.929
	69.58	-14036.8	-14899.6	-14481.5	-14744.2	-14676	-14833.9	-14715.2		70.88	5247.76	5728.77	4077.76	5199.8	4191.8	4436.59	4133.86	-625.095		69.83	24581.9	24825.8	24311.6	24574.4	24371.8	24466.6	24347.8	-112.925		69.58	42926.6	43399.1	42765.7	43077.7	42863.9	42803.6	42951.1	-472.557
	69.48	-14087	-14900.6	-14512.8	-14750.4	-14689	-14836.7	-14751		70.78	5080.29	5509.33	4071.72	5021.24	4180.91	4396.38	4125.96	-557.557		69.73	24522	24786.8	24310	24549.1	24368	24454.6	24345.1	-122.579		69.48	43057.3	43353.2	42764.8	43048.6	42859.4	42801.6	42937.9	-295.894
	69.38	-14132.6	-14901.5	-14540.7	-14756.1	-14701	-14839.2	-14810.4		70.68	4843.24	5334.43	4066.51	4882.09	4171.15	4361.76	4118.98	-638.332		69.63	24535.9	24752.4	24308.7	24527.1	24364.7	24443.9	24342.8	-100.21		69.38	43042.4	43311.4	42763.1	43022.3	42854.4	42798.9	42925.1	-269.035
	69.28	-14174	-14902	-14565.5	-14761.3	-14711.8	-14841.3	-14809.2		70.58	4652.34	5192.15	4062.5	4771.33	4162.87	4332.18	4113.28	-701.504		69.53	24551.9	24721.4	24307.4	24507.7	24361.4	24434	24340.5	-78.47		69.28	42855.2	43274	42761.4	42999.1	42849.5	42796.2	42913.3	-418.825
	69.18	-14212	-14902.5	-14588.1	-14766.3	-14721.8	-14843.4	-14855.6		70.48	4603.58	5074.19	4059.46	4681.38	4155.8	4306.75	4108.62	-611.581		69.43	24567.4	24693.4	24305.9	24490.2	24358.1	24424.8	24338	-58.3307		69.18	42926	43241.4	42760.8	42979.5	42846	42794.7	42903.6	-315.388
	69.08	-14246.8	-14902.8	-14608.3	-14770.8	-14730.9	-14845.2	-14897		70.38	4572.55	4974.42	4056.65	4606.67	4149.21	4284.21	4104.28	-522.254		69.33	24527.3	24668	24304.4	24474.5	24354.8	24416.2	24335.6	-65.1053		69.08	42837.8	43211.4	42759.9	42961.7	42842.2	42792.8	42894.2	-373.599
	68.98	-14278.6	-14902.8	-14626.5	-14774.9	-14739.1	-14846.6	-14775.1		70.28	4412.56	4888.99	4053.99	4543.76	4142.98	4264.05	4100.15	-619.143		69.23	24662.5	24645	24303.1	24460.6	24351.8	24408.4	24333.4	8.1015		68.98	42735.2	43184.8	42759.4	42946.3	42839	42791.5	42886.1	-449.584
	68.88	-14308.8	-14903.5	-14643.7	-14779.4	-14747.5	-14848.7	-14840.6		70.18	4426.69	4815.8	4052.14	4490.92	4137.77	4246.62	4096.9	-505.663		69.13	24400.4	24623.3	24300.9	24447.2	24348.1	24400.4	24330.4	-103.186		68.88	42811.1	43161.1	42759.5	42933.1	42836.6	42790.8	42879.2	-350.022
	68.78	-14336.4	-14903.9	-14659.2	-14783.5	-14755	-14850.4	-14835		70.08	4399.11	4751.88	4050.2	4445.45	4132.66	4230.75	4093.63	-458.442		69.03	24379.7	24604.8	24300.3	24436.5	24346	24394.4	24329	-104.251		68.78	42815.4	43139	42759.2	42920.8	42833.8	42789.7	42872.4	-323.648
	68.68	-14362.1	-14904.3	-14673.4	-14787.4	-14762	-14852.1	-14903.3		69.98	4271.07	4695.84	4048.4	4406.2	4127.85	4216.44	4090.55	-552.013		68.93	24336.5	24588.1	24299.9	24426.9	24344.1	24388.9	24327.7	-116.454		68.68	42871	43118.8	42758.9	42909.6	42831.2	42788.6	42866.1	-247.823
	68.58	-14385.7	-14904.3	-14686.2	-14790.8	-14768.2	-14853.3	-14984.3		69.88	4257.8	4646.92	4047.25	4372.62	4123.86	4204.02	4088.18	-505.68		68.83	24358.6	24572.9	24299.6	24418.5	24342.5	24384	24326.8	-99.2239		68.58	42875.7	43099.9	42758.2	42899.2	42828.3	42787.2	42859.9	-224.19
	68.48	-14407.2	-14903.8	-14697.4	-14793.6	-14773.6	-14854.1	-14864.6		69.78	4303.39	4603.51	4046.16	4343.27	4120.08	4192.74	4085.92	-390.029		68.73	24400.2	24558.8	24299.3	24410.7	24340.9	24379.4	24325.7	-73.4072		68.48	42794.3	43082.4	42757.5	42889.7	42825.4	42785.8	42854.1	-288.067
	68.38	-14427.9	-14904.1	-14708.4	-14796.9	-14779.3	-14855.5	-14876.5		69.68	4178.56	4564.5	4044.84	4317.17	4116.19	4182.18	4083.47	-501.545		68.63	24368.9	24545.5	24298.7	24403.3	24339	24374.9	24324.4	-81.7802		68.38	42692.9	43066.7	42757.3	42881.4	42823.2	42784.9	42849.2	-373.748
	68.28	-14447.3	-14904.2	-14718.6	-14800	-14784.6	-14856.7	-14942.6		69.58	4107.93	4530.08	4044.15	4294.65	4113.08	4173.08	4081.7	-548.592		68.53	24304.8	24533.4	24298.3	24396.7	24337.4	24370.8	24323.3	-105.82		68.28	42699.5	43052.7	42757.7	42874.4	42821.6	42784.6	42845.2	-353.282
	68.18	-14465	-14904	-14727.6	-14802.6	-14789.2	-14857.6	-14936.1		69.48	4116.49	4499.42	4043.82	4275	4110.44	4165.09	4080.34	-497.634		68.43	24378.9	24522.5	24298.2	24391.1	24336.2	24367.3	24322.6	-66.5038		68.18	42660.7	43039.8	42758	42868.1	42820.1	42784.3	42841.4	-379.121
	68.08	-14481.7	-14903.8	-14736	-14805.2	-14793.6	-14858.5	-14903.8		69.38	4208.74	4471.66	4043.44	4257.43	4107.88	4157.71	4078.97	-341.684		68.33	24297.8	24512	24297.8	24385.4	24334.7	24363.6	24321.5	-99.1673		68.08	42758.6	43028	42758.6	42862.5	42818.9	42784.3	42838.2	-269.393
										69.28	4082.72	4445.99	4042.59	4241.22	4104.94	4150.43	4077.17	-472.083
										69.18	4125.56	4423.21	4042.38	4227.24	4102.75	4144.32	4076.05	-386.809
										69.08	4056.92	4402.18	4041.95	4214.41	4100.43	4138.46	4074.74	-448.687
										68.98	4108.89	4383.24	4041.87	4203.13	4098.54	4133.37	4073.82	-356.533
										68.88	4132.85	4365.57	4041.53	4192.64	4096.48	4128.39	4072.66	-302.435
										68.78	4056.98	4349.15	4041.06	4182.94	4094.36	4123.62	4071.41	-379.695
										68.68	3980.94	4334.35	4040.97	4174.45	4092.7	4119.55	4070.57	-459.265
										68.58	4006.59	4321.03	4041.29	4167.07	4091.51	4116.15	4070.15	-408.632
										68.48	4041.46	4308.58	4041.46	4160.21	4090.25	4112.88	4069.63	-347.123

## Sheet: Figure 3b
Figure 3b
sample	Pt/C			Pd3Ru1/Pt5-6L NPs			Pd3Ru1/Pt3-4L NPs			Pd3Ru1/Pt1-2L NPs
axis	X: Intensity (a.u.)	Y: Binding energy (E-EF/eV)		X: Intensity (a.u.)	Y: Binding energy (E-EF/eV)		X: Intensity (a.u.)	Y: Binding energy (E-EF/eV)		X: Intensity (a.u.)	Y: Binding energy (E-EF/eV)
	12302.9	-14.48		7297.74	-14.68		3127.26	-14.93		170.395	-14.88
	12299.2	-14.28		7199.78	-14.48		3201.4	-14.73		133.726	-14.68
	12236.1	-14.08		7299.27	-14.28		3212.61	-14.53		152.266	-14.48
	12216.1	-13.88		7295.59	-14.08		3215.03	-14.33		185.529	-14.28
	12207.4	-13.68		7318.67	-13.88		3331.2	-14.13		173.768	-14.08
	12142.9	-13.48		7402.51	-13.68		3317.52	-13.93		167.034	-13.88
	--	--		7435.28	-13.48		3304.59	-13.73		120.851	-13.68
	--	--		7414.95	-13.28		3299.86	-13.53		23.2242	-13.48
	--	--		7441.8	-13.08		3376.56	-13.33		114.818	-13.28
	--	--		7503.44	-12.88		3325.34	-13.13		49.7263	-13.08
	--	--		7417.49	-12.68		3429.36	-12.93		22.8741	-12.88
	--	--		7421.61	-12.48		3470.4	-12.73		-7.75079	-12.68
	--	--		7516.27	-12.28		3490.79	-12.53		29.6612	-12.48
	--	--		7532.08	-12.08		3462.19	-12.33		52.0647	-12.28
	--	--		7574.69	-11.88		3530.04	-12.13		13.0153	-12.08
	--	--		7610.54	-11.68		3525.91	-11.93		34.0911	-11.88
	--	--		7551.56	-11.48		3577.64	-11.73		18.09	-11.68
	--	--		7553.47	-11.28		3596.68	-11.53		57.8462	-11.48
	--	--		7750.59	-11.08		3667.41	-11.33		-75.6948	-11.28
	--	--		7780.11	-10.88		3672.83	-11.13		0.7079	-11.08
	--	--		7871.92	-10.68		3690.19	-10.93		-5.43951	-10.88
	--	--		7815.14	-10.48		3762.03	-10.73		27.6247	-10.68
	12000	-10		7876.2	-10.28		3719.97	-10.53		73.3713	-10.48
	12028.3	-9.88		7889.12	-10.08		3866.72	-10.33		-22.4683	-10.28
	12057.5	-9.68		7970.43	-9.88		3862.96	-10.13		44.2741	-10.08
	12091.7	-9.48		7985.17	-9.68		3919.31	-9.93		123.603	-9.88
	12049.2	-9.28		7896.56	-9.48		3963.11	-9.73		193.867	-9.68
	12050.1	-9.08		8047.23	-9.28		3993.11	-9.53		182.001	-9.48
	12070.1	-8.88		8148.22	-9.08		4032.85	-9.33		181.17	-9.28
	12093.9	-8.68		8105.85	-8.88		4061.96	-9.13		175.714	-9.08
	12280.4	-8.48		8205.35	-8.68		4174.57	-8.93		296.488	-8.88
	12232.1	-8.28		8247.42	-8.48		4153.11	-8.73		423.636	-8.68
	12305.9	-8.08		8264.69	-8.28		4277.32	-8.53		376.314	-8.48
	12413.3	-7.88		8203.06	-8.08		4342.35	-8.33		495.183	-8.28
	12519.1	-7.68		8376.66	-7.88		4419.72	-8.13		724.688	-8.08
	12515.5	-7.48		8409.81	-7.68		4394.78	-7.93		683.172	-7.88
	12614.3	-7.28		8571.87	-7.48		4444.34	-7.73		861.324	-7.68
	12656.3	-7.08		8575.69	-7.28		4544.4	-7.53		791.586	-7.48
	12896.4	-6.88		8886.33	-7.08		4649.61	-7.33		943.457	-7.28
	12907	-6.68		8906.97	-6.88		4634.36	-7.13		945.995	-7.08
	12949.9	-6.48		8865.71	-6.68		4762.62	-6.93		1114.73	-6.88
	13069.9	-6.28		9048.94	-6.48		4832.91	-6.73		1111.2	-6.68
	13269.7	-6.08		9141.78	-6.28		4939.94	-6.53		1304.85	-6.48
	13174.6	-5.88		9301.11	-6.08		4946.4	-6.33		1447.46	-6.28
	13242.5	-5.68		9248.15	-5.88		5068.74	-6.13		1450.51	-6.08
	13471	-5.48		9388.75	-5.68		5171.66	-5.93		1464.08	-5.88
	13460.8	-5.28		9555.44	-5.48		5323.58	-5.73		1651.44	-5.68
	13531	-5.08		9688.62	-5.28		5365.95	-5.53		1766.83	-5.48
	13726.1	-4.88		9823.02	-5.08		5509.68	-5.33		1873.03	-5.28
	13712.9	-4.68		9721.3	-4.88		5636.93	-5.13		1888.01	-5.08
	13775.9	-4.48		9854.72	-4.68		5652.58	-4.93		2105.72	-4.88
	13728.8	-4.28		9889.71	-4.48		5843.86	-4.73		1994.46	-4.68
	13817.9	-4.08		9926.12	-4.28		5838.6	-4.53		2092.24	-4.48
	13962.8	-3.88		9911.06	-4.08		5974.44	-4.33		1933.23	-4.28
	13913.4	-3.68		9982.8	-3.88		6099.92	-4.13		1722.11	-4.08
	14026	-3.48		9942.22	-3.68		6182.73	-3.93		1937.08	-3.88
	14193.1	-3.28		10152.6	-3.48		6289.52	-3.73		2062.93	-3.68
	14327.7	-3.08		10077.4	-3.28		6372.37	-3.53		1975.31	-3.48
	14224.4	-2.88		10244.6	-3.08		6409.36	-3.33		2290.5	-3.28
	14163.7	-2.68		10239.6	-2.88		6509.4	-3.13		2346.6	-3.08
	14268.7	-2.48		10380.8	-2.68		6638.5	-2.93		2207.04	-2.88
	14283.7	-2.28		10398.1	-2.48		6585.11	-2.73		2204.44	-2.68
	14175.8	-2.08		10361	-2.28		6550.47	-2.53		2395.59	-2.48
	14156.8	-1.88		10537.5	-2.08		6530.16	-2.33		2367.95	-2.28
	13974.7	-1.68		10381.4	-1.88		6393.69	-2.13		2407.18	-2.08
	13737.4	-1.48		10387.1	-1.68		6489.97	-1.93		2274.56	-1.88
	13576.7	-1.28		10293.4	-1.48		6378.6	-1.73		2318.51	-1.68
	13443.6	-1.08		10171.2	-1.28		6369.54	-1.53		2255.37	-1.48
	13332.6	-0.88		10315.2	-1.08		6173.44	-1.33		2380.7	-1.28
	13123.2	-0.68		9996.44	-0.88		6007.07	-1.13		2165.14	-1.08
	12735.5	-0.48		9584.95	-0.68		5589.06	-0.93		1781.12	-0.88
	12398.1	-0.28		9009.98	-0.48		5007.89	-0.73		1222.38	-0.68
	12053.9	-0.08		8442.93	-0.28		4478.71	-0.53		567.739	-0.48
	11966.5	0.12		8131.49	-0.08		4206.48	-0.33		243.838	-0.28
	11990.4	0.32		7956.75	0.12		4055.43	-0.13		100.038	-0.08
	12086.9	0.52		7902.46	0.32		3999.29	0.07		44.9377	0.12
	12172.7	0.72		7892.25	0.52		4004.03	0.27		3.84809	0.32
	12275.5	0.92		7897.3	0.72		4004.16	0.47		13.6278	0.52
	12380.1	1.12		7895.46	0.92		3989.01	0.67		-9.08127	0.72
	12480.8	1.32		7885.64	1.12		4014.29	0.87		-7.68679	0.92
	12581.9	1.52		7894.72	1.32		4033.1	1.07		-7.01726	1.12
	12701.6	1.72		7893.8	1.52		4035.07	1.27		3.60803	1.32
	12805.6	1.92		7908.13	1.72		4046.63	1.47		13.7937	1.52
	12919.5	2.12		7883.37	1.92		4062.94	1.67		11.9241	1.72
	13037.7	2.32		7892.57	2.12		4076.6	1.87		10.8166	1.92
	13143.4	2.52		7880.64	2.32		4113.5	2.07		3.42032	2.12
	13239.4	2.72		7889.78	2.52		4128.23	2.27		-1.16056	2.32
	13363.6	2.92		7880.21	2.72		4137.93	2.47		-4.77079	2.52
	13494.1	3.12		7889.19	2.92		4161.16	2.67		-3.14008	2.72
	13602.2	3.32		7888.56	3.12		4180.7	2.87		8.30058	2.92
	13706.3	3.52		7891.72	3.32		4195	3.07		-5.66737	3.12
	13823.4	3.72		7900.02	3.52		4216.54	3.27		-12.3473	3.32
	13931	3.92		7895.3	3.72		4236.35	3.47		-6.82423	3.52
	14042.2	4.12		7900.52	3.92		4254.88	3.67		-8.76952	3.72
	14157.3	4.32		7901.99	4.12		4273.03	3.87		-5.19834	3.92
	14267.3	4.52		7909.18	4.32		4301.35	4.07		1.93457	4.12
	14384	4.72		7900.39	4.52		4317.88	4.27		-5.56549	4.32

## Sheet: Figure 3c
Figure 3c
sample	Pt/C			Pd3Ru1/Pt5-6L NPs			Pd3Ru1/Pt3-4L NPs			Pd3Ru1/Pt1-2L NPs
axis	X: Pt/C	Y: d-band center (eV)		X: Pd3Ru1/Pt5-6L NPs	Y: d-band center (eV)		X: Pd3Ru1/Pt3-4L NPs	Y: d-band center (eV)		X: Pd3Ru1/Pt1-2L NPs	Y: d-band center (eV)
	4000	-3.698		3000	-3.702		2000	-3.748		1000	-3.829

## Sheet: Figure 3d
Figure 3d
sample	Pt		Pd3Ru1/Pt6L		Pd3Ru1/Pt4L		Pd3Ru1/Pt2L
axis	X: Energy (eV)	Y: Normalized DOS (eV)	X: Energy (eV)	Y: Normalized DOS (eV)	X: Energy (eV)	Y: Normalized DOS (eV)	X: Energy (eV)	Y: Normalized DOS (eV)
	-12.556	0.02136	-9.031	0.11489	-13.41	0.63081	-15.947	1.07802
	-12.489	0.05172	-8.957	0.18804	-13.322	0.76004	-15.857	1.22084
	-12.423	0.1068	-8.882	0.28226	-13.234	0.86159	-15.766	1.35044
	-12.356	0.19703	-8.808	0.39315	-13.146	0.94684	-15.676	1.46222
	-12.29	0.33124	-8.733	0.51408	-13.059	1.03059	-15.585	1.55248
	-12.223	0.51221	-8.659	0.63877	-12.971	1.11273	-15.495	1.61868
	-12.157	0.73177	-8.584	0.76362	-12.883	1.17412	-15.405	1.66008
	-12.09	0.96809	-8.51	0.8883	-12.795	1.19457	-15.314	1.67852
	-12.023	1.18847	-8.436	1.01407	-12.707	1.17895	-15.224	1.67895
	-11.957	1.35921	-8.361	1.14082	-12.619	1.16581	-15.133	1.6693
	-11.89	1.45978	-8.287	1.26398	-12.531	1.2046	-15.043	1.65931
	-11.824	1.49488	-8.212	1.37262	-12.443	1.31449	-14.952	1.65835
	-11.757	1.49644	-8.138	1.44986	-12.355	1.45838	-14.862	1.67286
	-11.691	1.51203	-8.063	1.47642	-12.267	1.557	-14.772	1.70419
	-11.624	1.58362	-7.989	1.43759	-12.179	1.53636	-14.681	1.74774
	-11.557	1.72657	-7.915	1.33153	-12.091	1.37309	-14.591	1.79379
	-11.491	1.91962	-7.84	1.17506	-12.003	1.10459	-14.5	1.82994
	-11.424	2.11103	-7.766	1.003	-11.916	0.80131	-14.41	1.84449
	-11.358	2.23824	-7.691	0.86009	-11.828	0.52726	-14.319	1.82965
	-11.291	2.25272	-7.617	0.7885	-11.74	0.31665	-14.229	1.7838
	-11.225	2.14054	-7.542	0.81633	-11.652	0.17426	-14.139	1.71231
	-11.158	1.93151	-7.468	0.95157	-11.564	0.08917	-14.048	1.62681
	-11.091	1.69424	-7.394	1.1824	-11.476	0.048	-13.958	1.54303
	-11.025	1.5179	-7.319	1.48176	-11.388	0.04172	-13.867	1.47796
	-10.958	1.48561	-7.245	1.813	-11.3	0.06658	-13.777	1.44657
	-10.892	1.64711	-7.17	2.13482	-11.212	0.12231	-13.686	1.4587
	-10.825	2.00029	-7.096	2.40584	-11.124	0.21046	-13.596	1.5166
	-10.759	2.48935	-7.021	2.59001	-11.036	0.33481	-13.506	1.61368
	-10.692	3.02156	-6.947	2.663	-10.948	0.50189	-13.415	1.73504
	-10.625	3.49661	-6.873	2.61739	-10.861	0.7164	-13.325	1.8599
	-10.559	3.83716	-6.798	2.46442	-10.773	0.96877	-13.234	1.9656
	-10.492	4.01018	-6.724	2.23104	-10.685	1.22348	-13.144	2.03221
	-10.426	4.03509	-6.649	1.9541	-10.597	1.42422	-13.053	2.04689
	-10.359	3.98146	-6.575	1.6746	-10.509	1.52282	-12.963	2.00642
	-10.293	3.9603	-6.5	1.4334	-10.421	1.51408	-12.873	1.91755
	-10.226	4.10851	-6.426	1.26689	-10.333	1.44568	-12.782	1.7949
	-10.16	4.56253	-6.351	1.20084	-10.245	1.3896	-12.692	1.65743
	-10.093	5.42102	-6.277	1.24261	-10.157	1.39629	-12.601	1.52461
	-10.026	6.70654	-6.203	1.37571	-10.069	1.46813	-12.511	1.41351
	-9.96	8.34412	-6.128	1.56158	-9.981	1.57031	-12.42	1.33742
	-9.893	10.171	-6.054	1.75063	-9.893	1.66517	-12.33	1.306
	-9.827	11.9781	-5.979	1.89895	-9.805	1.7418	-12.24	1.32607
	-9.76	13.5669	-5.905	1.98334	-9.718	1.82167	-12.149	1.40228
	-9.694	14.8025	-5.83	2.00792	-9.63	1.939	-12.059	1.53698
	-9.627	15.6455	-5.756	1.99986	-9.542	2.1077	-11.968	1.72933
	-9.56	16.157	-5.682	1.99754	-9.454	2.29494	-11.878	1.97387
	-9.494	16.4767	-5.607	2.03717	-9.366	2.4225	-11.787	2.25953
	-9.427	16.7775	-5.533	2.14304	-9.278	2.40272	-11.697	2.56941
	-9.361	17.2061	-5.458	2.32331	-9.19	2.19048	-11.607	2.8822
	-9.294	17.8333	-5.384	2.57094	-9.102	1.81613	-11.516	3.17454
	-9.228	18.6333	-5.309	2.86851	-9.014	1.37553	-11.426	3.42394
	-9.161	19.5069	-5.235	3.19676	-8.926	0.98606	-11.335	3.61169
	-9.094	20.3354	-5.161	3.54569	-8.838	0.74132	-11.245	3.72527
	-9.028	21.0371	-5.086	3.92459	-8.75	0.69123	-11.154	3.76021
	-8.961	21.596	-5.012	4.36407	-8.662	0.84658	-11.064	3.72095
	-8.895	22.0545	-4.937	4.90508	-8.575	1.18597	-10.974	3.62079
	-8.828	22.4804	-4.863	5.57795	-8.487	1.65021	-10.883	3.48064
	-8.762	22.93	-4.788	6.38375	-8.399	2.13507	-10.793	3.32639
	-8.695	23.4223	-4.714	7.29281	-8.311	2.50813	-10.702	3.18507
	-8.628	23.9252	-4.64	8.26442	-8.223	2.65846	-10.612	3.08049
	-8.562	24.3529	-4.565	9.27536	-8.135	2.55345	-10.521	3.02911
	-8.495	24.5713	-4.491	10.3356	-8.047	2.2616	-10.431	3.03744
	-8.429	24.4178	-4.416	11.477	-7.959	1.92098	-10.341	3.1016
	-8.362	23.7379	-4.342	12.7199	-7.871	1.67225	-10.25	3.20932
	-8.296	22.4371	-4.267	14.0427	-7.783	1.59833	-10.16	3.34357
	-8.229	20.5289	-4.193	15.3754	-7.695	1.70462	-10.069	3.4868
	-8.162	18.1589	-4.119	16.6266	-7.607	1.94264	-9.979	3.62448
	-8.096	15.5853	-4.044	17.7251	-7.519	2.24973	-9.888	3.74718
	-8.029	13.1183	-3.97	18.6497	-7.432	2.57087	-9.798	3.85094
	-7.963	11.041	-3.895	19.4263	-7.344	2.85233	-9.708	3.93638
	-7.896	9.5474	-3.821	20.0987	-7.256	3.03041	-9.617	4.00693
	-7.83	8.72402	-3.746	20.694	-7.168	3.04538	-9.527	4.067
	-7.763	8.58085	-3.672	21.2091	-7.08	2.88109	-9.436	4.12019
	-7.697	9.11017	-3.597	21.6237	-6.992	2.59506	-9.346	4.16762
	-7.63	10.3386	-3.523	21.9251	-6.904	2.30359	-9.255	4.2067
	-7.563	12.3405	-3.449	22.1208	-6.816	2.12321	-9.165	4.23052
	-7.497	15.1997	-3.374	22.231	-6.728	2.10611	-9.075	4.22847
	-7.43	18.9314	-3.3	22.2703	-6.64	2.21263	-8.984	4.18825
	-7.364	23.3988	-3.225	22.2346	-6.552	2.33858	-8.894	4.0989
	-7.297	28.2659	-3.151	22.1053	-6.464	2.38259	-8.803	3.95457
	-7.231	33.0217	-3.076	21.8651	-6.377	2.31578	-8.713	3.75777
	-7.164	37.0832	-3.002	21.516	-6.289	2.21025	-8.622	3.52123
	-7.097	39.9437	-2.928	21.0915	-6.201	2.2025	-8.532	3.26746
	-7.031	41.3119	-2.853	20.6583	-6.113	2.40759	-8.442	3.02625
	-6.964	41.1815	-2.779	20.3064	-6.025	2.83791	-8.351	2.83049
	-6.898	39.8086	-2.704	20.1283	-5.937	3.38383	-8.261	2.71107
	-6.831	37.6162	-2.63	20.192	-5.849	3.87252	-8.17	2.69193
	-6.765	35.0785	-2.555	20.521	-5.761	4.16445	-8.08	2.78588
	-6.698	32.6295	-2.481	21.0931	-5.673	4.22188	-7.989	2.99172
	-6.631	30.613	-2.407	21.859	-5.585	4.11229	-7.899	3.29304
	-6.565	29.2598	-2.332	22.7677	-5.497	3.96273	-7.809	3.65914
	-6.498	28.6712	-2.258	23.7791	-5.409	3.90769	-7.718	4.04828
	-6.432	28.8078	-2.183	24.8576	-5.321	4.05407	-7.628	4.41321
	-6.365	29.4951	-2.109	25.9553	-5.234	4.45697	-7.537	4.70833
	-6.299	30.4619	-2.034	27.0044	-5.146	5.09886	-7.447	4.89765
	-6.232	31.4057	-1.96	27.9295	-5.058	5.89017	-7.356	4.9618
	-6.165	32.0613	-1.886	28.6757	-4.97	6.7143	-7.266	4.90235
	-6.099	32.2467	-1.811	29.2349	-4.882	7.50191	-7.176	4.74204
	-6.032	31.8759	-1.737	29.6553	-4.794	8.27731	-7.085	4.5209
	-5.966	30.952	-1.662	30.0291	-4.706	9.13278	-6.995	4.28884
	-5.899	29.5566	-1.588	30.4667	-4.618	10.1519	-6.904	4.09646
	-5.833	27.8426	-1.513	31.0646	-4.53	11.3516	-6.814	3.9863
	-5.766	26.02	-1.439	31.8791	-4.442	12.688	-6.723	3.9863
	-5.699	24.319	-1.364	32.9092	-4.354	14.1023	-6.633	4.1066
	-5.633	22.9314	-1.29	34.093	-4.266	15.5472	-6.543	4.33964
	-5.566	21.955	-1.216	35.3207	-4.178	16.9665	-6.452	4.66272
	-5.5	21.3726	-1.141	36.4598	-4.091	18.2667	-6.362	5.04241
	-5.433	21.0836	-1.067	37.3845	-4.003	19.3337	-6.271	5.44008
	-5.367	20.9774	-0.992	37.9977	-3.915	20.1031	-6.181	5.81802
	-5.3	21.0115	-0.918	38.2354	-3.827	20.6257	-6.09	6.14575
	-5.234	21.2518	-0.843	38.0576	-3.739	21.0547	-6	6.40536
	-5.167	21.8511	-0.769	37.438	-3.651	21.5449	-5.91	6.59472
	-5.1	22.9701	-0.695	36.3671	-3.563	22.1369	-5.819	6.72709
	-5.034	24.6762	-0.62	34.874	-3.475	22.7233	-5.729	6.82702
	-4.967	26.867	-0.546	33.0532	-3.387	23.1237	-5.638	6.92328
	-4.901	29.2588	-0.471	31.0761	-3.299	23.2074	-5.548	7.04107
	-4.834	31.4509	-0.397	29.1688	-3.211	22.9676	-5.457	7.19629
	-4.768	33.0442	-0.322	27.5593	-3.123	22.5038	-5.367	7.39423
	-4.701	33.7694	-0.248	26.418	-3.035	21.9544	-5.277	7.63347
	-4.634	33.5761	-0.174	25.8171	-2.948	21.4479	-5.186	7.91307
	-4.568	32.6532	-0.099	25.7299	-2.86	21.0986	-5.096	8.23997
	-4.501	31.373	-0.025	26.0606	-2.772	21.0111	-5.005	8.63309
	-4.435	30.179	0.05	26.686	-2.684	21.2562	-4.915	9.12221
	-4.368	29.455	0.124	27.4857	-2.596	21.8285	-4.824	9.74158
	-4.302	29.4205	0.199	28.3512	-2.508	22.6338	-4.734	10.5206
	-4.235	30.086	0.273	29.1843	-2.42	23.5304	-4.644	11.475
	-4.168	31.2727	0.347	29.8964	-2.332	24.3928	-4.553	12.6008
	-4.102	32.6754	0.422	30.4159	-2.244	25.1446	-4.463	13.8739
	-4.035	33.9342	0.496	30.6995	-2.156	25.746	-4.372	15.2543
	-3.969	34.6987	0.571	30.7362	-2.068	26.1798	-4.282	16.6939
	-3.902	34.684	0.645	30.5414	-1.98	26.4756	-4.191	18.1451
	-3.836	33.7249	0.72	30.1464	-1.893	26.7532	-4.101	19.5684
	-3.769	31.8224	0.794	29.5935	-1.805	27.2171	-4.01	20.935
	-3.702	29.1537	0.868	28.9399	-1.717	28.0593	-3.92	22.2271
	-3.636	26.0271	0.943	28.2646	-1.629	29.3208	-3.83	23.4334
	-3.569	22.7895	1.017	27.6638	-1.541	30.8262	-3.739	24.5428
	-3.503	19.7284	1.092	27.229	-1.453	32.2593	-3.649	25.5383
	-3.436	17.0129	1.166	27.0145	-1.365	33.3326	-3.558	26.3941
	-3.37	14.6966	1.241	27.0107	-1.277	33.9263	-3.468	27.077
	-3.303	12.7654	1.315	27.1443	-1.189	34.1036	-3.377	27.5534
	-3.236	11.191	1.39	27.3095	-1.101	34.0075	-3.287	27.7994
	-3.17	9.96122	1.464	27.42	-1.013	33.7303	-3.197	27.8118
	-3.103	9.07622	1.538	27.4555	-0.925	33.2536	-3.106	27.6146
	-3.037	8.52425	1.613	27.4778	-0.837	32.4926	-3.016	27.2591
	-2.97	8.25621	1.687	27.6091	-0.75	31.4013	-2.925	26.8163
	-2.904	8.17438	1.762	27.9789	-0.662	30.0565	-2.835	26.3643
	-2.837	8.14197	1.836	28.666	-0.574	28.6575	-2.744	25.9737
	-2.771	8.0115	1.911	29.6601	-0.486	27.4386	-2.654	25.6971
	-2.704	7.66302	1.985	30.8557	-0.398	26.5535	-2.564	25.5635
	-2.637	7.03804	2.059	32.0782	-0.31	26.0181	-2.473	25.5806
	-2.571	6.15552	2.134	33.1277	-0.222	25.7516	-2.383	25.7406
	-2.504	5.10349	2.208	33.823	-0.134	25.6743	-2.292	26.0281
	-2.438	4.01108	2.283	34.0334	-0.046	25.7685	-2.202	26.4262
	-2.371	3.01332	2.357	33.6944	0.042	26.0532	-2.111	26.9203
	-2.305	2.2217	2.432	32.8088	0.13	26.5115	-2.021	27.4966
	-2.238	1.70775	2.506	31.4373	0.218	27.0518	-1.931	28.1403
	-2.171	1.50027	2.58	29.6838	0.306	27.5448	-1.84	28.8327
	-2.105	1.59333	2.655	27.6744	0.393	27.8963	-1.75	29.5497
	-2.038	1.96124	2.729	25.5347	0.481	28.0929	-1.659	30.2624
	-1.972	2.57528	2.804	23.3685	0.569	28.187	-1.569	30.9382
	-1.905	3.41502	2.878	21.2442	0.657	28.2434	-1.478	31.5428
	-1.839	4.46651	2.953	19.1971	0.745	28.2983	-1.388	32.0433
	-1.772	5.70494	3.027	17.245	0.833	28.3617	-1.298	32.4102
	-1.705	7.06886	3.101	15.4073	0.921	28.4466	-1.207	32.62
	-1.639	8.44149	3.176	13.7146	1.009	28.5804	-1.117	32.6587
	-1.572	9.65442	3.25	12.2033	1.097	28.7727	-1.026	32.5232
	-1.506	10.5193	3.325	10.8985	1.185	28.966	-0.936	32.2234
	-1.439	10.878	3.399	9.8005	1.273	29.0282	-0.845	31.7811
	-1.373	10.652	3.474	8.88537	1.361	28.8208	-0.755	31.2286
	-1.306	9.87153	3.548	8.11995	1.449	28.3159	-0.665	30.6044
	-1.239	8.67103	3.623	7.48124	1.536	27.6771	-0.574	29.9494
	-1.173	7.25457	3.697	6.96707	1.624	27.2244	-0.484	29.3033
	-1.106	5.84158	3.771	6.59181	1.712	27.2769	-0.393	28.7032
	-1.04	4.61323	3.846	6.37092	1.8	27.9615	-0.303	28.1823
	-0.973	3.67655	3.92	6.30378	1.888	29.1124	-0.212	27.7706
	-0.907	3.05576	3.995	6.36448	1.976	30.3281	-0.122	27.4934
	-0.84	2.70796	4.069	6.50501	2.064	31.144	-0.032	27.369
	-0.773	2.55246	4.144	6.66914	2.152	31.213	0.059	27.4038
	-0.707	2.50182	4.218	6.81071	2.24	30.4096	0.149	27.5889
	-0.64	2.48669	4.292	6.90805	2.328	28.8277	0.24	27.8978
	-0.574	2.47088	4.367	6.96731	2.416	26.702	0.33	28.2889
	-0.507	2.45434	4.441	7.01243	2.504	24.3002	0.421	28.7121
	-0.441	2.46298	4.516	7.06647	2.591	21.8386	0.511	29.1199
	-0.374	2.52904	4.59	7.13436	2.679	19.4504	0.601	29.478
	-0.308	2.67228	4.665	7.19739	2.767	17.1982	0.692	29.7726
	-0.241	2.8952	4.739	7.22324	2.855	15.102	0.782	30.012
	-0.174	3.1977	4.813	7.18598	2.943	13.1624	0.873	30.2201
	-0.108	3.60091	4.888	7.08426	3.031	11.3873	0.963	30.4234
	-0.041	4.15839	4.962	6.94659	3.119	9.8182	1.054	30.6361
	0.025	4.93567	5.037	6.82016	3.207	8.53825	1.144	30.8479
	0.092	5.95975	5.111	6.74873	3.295	7.64064	1.234	31.0198
	0.158	7.16534	5.186	6.75063	3.383	7.17479	1.325	31.0889
	0.225	8.37549	5.26	6.80775	3.471	7.1092	1.415	30.9833
	0.292	9.34051	5.334	6.87106	3.559	7.33565	1.506	30.6403
	0.358	9.82583	5.409	6.88069	3.647	7.7068	1.596	30.0245
	0.425	9.70686	5.483	6.79229	3.734	8.08508	1.687	29.1381
	0.491	9.02077	5.558	6.59809	3.822	8.3844	1.777	28.0207
	0.558	7.94631	5.632	6.33309	3.91	8.59018	1.867	26.7397
	0.624	6.72356	5.707	6.06377	3.998	8.7452	1.958	25.3737
	0.691	5.55786	5.781	5.86438	4.086	8.90347	2.048	23.9962
	0.758	4.5572	5.855	5.79064	4.174	9.07757	2.139	22.663
	0.824	3.72809	5.93	5.86028	4.262	9.21406	2.229	21.4079
	0.891	3.01931	6.004	6.04694	4.35	9.21547	2.32	20.2458
	0.957	2.37997	6.079	6.28918	4.438	8.99795	2.41	19.1799
	1.024	1.79908	6.153	6.51198	4.526	8.55133	2.5	18.2086
	1.09	1.31335	6.228	6.6525	4.614	7.96275	2.591	17.331
	1.157	0.9906	6.302	6.67941	4.702	7.38471	2.681	16.5466
	1.224	0.90462	6.377	6.59726	4.79	6.96575	2.772	15.8524
	1.29	1.11298	6.451	6.4353	4.877	6.79002	2.862	15.2391
	1.357	1.63957	6.525	6.22938	4.965	6.86041	2.953	14.6898
	1.423	2.46053	6.6	6.00839	5.053	7.11923	3.043	14.1815
	1.49	3.49586	6.674	5.7915	5.141	7.47628	3.133	13.6911
	1.556	4.61522	6.749	5.59409	5.229	7.82896	3.224	13.2013
	1.623	5.66609	6.823	5.43466	5.317	8.08399	3.314	12.7074
	1.69	6.52163	6.898	5.33656	5.405	8.18607	3.405	12.2201
	1.756	7.13054	6.972	5.32312	5.493	8.13685	3.495	11.7648
	1.823	7.54236	7.046	5.40896	5.581	7.98598	3.586	11.3768
	1.889	7.88848	7.121	5.59137	5.669	7.80175	3.676	11.0939
	1.956	8.32084	7.195	5.84496	5.757	7.64681	3.766	10.9488
	2.022	8.93531	7.27	6.12227	5.845	7.57146	3.857	10.9616
	2.089	9.71854	7.344	6.36209	5.932	7.61226	3.947	11.1355
	2.155	10.5476	7.419	6.50486	6.02	7.78215	4.038	11.4552
	2.222	11.2434	7.493	6.51107	6.108	8.05774	4.128	11.8881
	2.289	11.6507	7.567	6.3762	6.196	8.38103	4.219	12.3884
	2.355	11.7013	7.642	6.1363	6.284	8.68074	4.309	12.9032
	2.422	11.4296	7.716	5.86174	6.372	8.89843	4.399	13.3804
	2.488	10.9359	7.791	5.64127	6.46	9.00229	4.49	13.7756
	2.555	10.3226	7.865	5.56086	6.548	8.98657	4.58	14.0582
	2.621	9.64155	7.94	5.68217	6.636	8.86847	4.671	14.2156
	2.688	8.88052	8.014	6.02536	6.724	8.68914	4.761	14.2526
	2.755	7.99225	8.088	6.56071	6.812	8.50948	4.852	14.1888
	2.821	6.94328	8.163	7.21403	6.9	8.38817	4.942	14.0527
	2.888	5.75234	8.237	7.88716	6.988	8.34823	5.032	13.8752
	2.954	4.49709	8.312	8.48789	7.075	8.36142	5.123	13.6839
	3.021	3.28902	8.386	8.95696	7.163	8.37455	5.213	13.5008
	3.087	2.23377	8.461	9.27925	7.251	8.36428	5.304	13.3415
	3.154	1.3986	8.535	9.4747	7.339	8.37246	5.394	13.218
	3.221	0.80012	8.61	9.57607	7.427	8.48574	5.485	13.1402
	3.287	0.41248	8.684	9.60638	7.515	8.7741	5.575	13.1169
	3.354	0.18658	8.758	9.56657	7.603	9.24121	5.665	13.1526
	3.42	0.06943	8.833	9.43562	7.691	9.82623	5.756	13.2438
	3.487	0.01671	8.907	9.1791	7.779	10.4476	5.846	13.3728
	3.553	-0.00252	8.982	8.76094	7.867	11.0465	5.937	13.5056
	3.62	-0.00684	9.056	8.15557	7.955	11.5967	6.027	13.592
	3.687	-0.00586	9.131	7.35892	8.043	12.082	6.118	13.5727
	3.753	-0.00379	9.205	6.39615	8.131	12.4668	6.208	13.3879
	3.82	-0.0021	9.279	5.32277	8.218	12.6794	6.298	12.9899
	3.886	-0.00103	9.354	4.21689	8.306	12.6167	6.389	12.3523
	3.953	-0.000456201	9.428	3.16363	8.394	12.1658	6.479	11.4768
	4.019	-0.00018462	9.503	2.23654	8.482	11.2414	6.57	10.3937
	4.086	-6.83468e-05	9.577	1.48281	8.57	9.83347	6.66	9.15697
	4.152	-2.29715e-05	9.652	0.91728	8.658	8.04333	6.751	7.83627
	4.219	-6.88676e-06	9.726	0.52615	8.746	6.0795	6.841	6.50577
	4.286	-1.79931e-06	9.8	0.27732	8.834	4.19931	6.931	5.23425
	4.352	-4.00399e-07	9.875	0.13226	8.922	2.6222	7.022	4.0772
	4.419	-7.44657e-08	9.949	0.05537	9.01	1.46277	7.112	3.07207
	4.485	-1.14141e-08	10.024	0.01887	9.098	0.71758	7.203	2.23703
	4.552	-1.42783e-09	10.098	0.00388	9.186	0.30146	7.293	1.57281
	4.618	-1.44832e-10	10.173	-0.000985579	9.274	0.10234	7.384	1.06659
	4.685	-1.18545e-11	10.247	-0.00179	9.361	0.02315	7.474	0.69685
	4.752	-7.80984e-13	10.321	-0.00136	9.449	-0.000946749	7.564	0.43809
	4.818	-4.13262e-14	10.396	-0.000790312	9.537	-0.00476	7.655	0.26463
	4.885	-1.75404e-15	10.47	-0.000389502	9.625	-0.00335	7.745	0.1533
	4.951	-5.96716e-17	10.545	-0.000169421	9.713	-0.00166	7.836	0.08496
	5.018	-1.62342e-18	10.619	-6.60577e-05	9.801	-0.000664849	7.926	0.04488
	5.084	-3.30704e-20	10.694	-2.29363e-05	9.889	-0.000225201	8.017	0.02249
	5.151	0	10.768	-6.90431e-06	9.977	-6.51637e-05	8.107	0.01062
	5.218	0	10.843	-1.7394e-06	10.065	-1.60388e-05	8.197	0.00467
	5.284	0	10.917	-3.5531e-07	10.153	-3.25706e-06	8.288	0.00185
	5.351	0	10.991	-5.75099e-08	10.241	-5.17724e-07	8.378	0.00060999
	5.417	0	11.066	-7.2654e-09	10.329	-6.10666e-08	8.469	0.000137358
	5.484	0	11.14	-7.09299e-10	10.416	-5.14027e-09	8.559	-9.76455e-06
[truncated: 5 more rows]

## Sheet: Figure 3e
Figure 3e
[truncated: 3 more rows]

[truncated: 32 more sheets: Figure 4a, Figure 4b, Figure 4c, Figure 4d, Figure 5, Supplementary Figure 1, Supplementary Figure 5a, Suplementary Figure 5b, Supplementary Figure 8a, Supplementary Figure 8b, Supplementary Figure 8c, Supplementary Figure 8d, Supplementary Figure 8e, Supplementary Figure 8f, Supplementary Figure 8g, Supplementary Figure 8h, Supplementary Figure 9a, Supplementary Figure 9b, Supplementary Figure 12a, Supplementary Figure 12b …]
